# Supplementary material for: Protein Composition of the Subretinal Fluid Suggests Selective Diffusion of Vitreous Proteins in Retinal Detachment
Source: Transl Vis Sci Technol. 2020 Oct 14;9(11):16. doi: 10.1167/tvst.9.11.16 (PMC7571286; doi:10.1167/tvst.9.11.16)
Supplement: Supplement 3 [file tvst-9-11-16_s003.xlsx]

## Sheet: iBAQ Vitreous 75%
iBAQ intensities for vitreous humor samples. Proteins reported are quantified in minimum 75% of the samples.			Vitreous humor																				Normalized iBAQ intensities - Vitreous humor																				Mol %
Accession	Name	Mw	iBAQ 1	iBAQ 2	iBAQ 3	iBAQ 4	iBAQ 5	iBAQ 6	iBAQ 7	iBAQ 8	iBAQ 9	iBAQ 10	iBAQ 11	iBAQ 12	iBAQ 13	iBAQ 14	iBAQ 15	iBAQ 16	iBAQ 17	iBAQ 18	iBAQ 19	iBAQ 20	iBAQ 1	iBAQ 2	iBAQ 3	iBAQ 4	iBAQ 5	iBAQ 6	iBAQ 7	iBAQ 8	iBAQ 9	iBAQ 10	iBAQ 11	iBAQ 12	iBAQ 13	iBAQ 14	iBAQ 15	iBAQ 16	iBAQ 17	iBAQ 18	iBAQ 19	iBAQ 20	Average	STD
P02768	Serum albumin	69.366	2.6159e+06	862370	851360	1.5088e+06	2.5949e+06	1.7299e+06	2.5062e+06	1.6309e+06	1.778e+06	767370	1.1918e+06	1.205e+06	398700	1.1783e+06	673480	931870	1.3439e+06	739780	1.9683e+06	786290	53.7741	27.2631	44.4331	42.3558	51.9015	42.5151	53.9443	50.8045	39.78	12.449	51.4459	33.0676	11.388	41.4885	16.7863	22.9658	38.4817	19.2915	58.6393	27.3724	37.0074	14.8382
A0A140G945	Alpha-crystallin A chain	19.909	17912	42708	69770	71444	39628	19815	64234	84996	70163	1551499	10602	588890	105500	63724	68972	529400	29931	334190	40562	77430	0.368211	1.35018	3.64134	2.00561	0.792615	0.486985	1.38259	2.64773	1.56979	25.1699	0.457651	16.1603	3.01339	2.24375	1.71911	13.047	0.857055	8.71478	1.20842	2.6955	4.47659	6.48189
P01009	Alpha-1-antitrypsin	46.736	201990	190820	184590	164260	293110	378370	246520	119600	157600	81446	109120	75927	80493.9	157260	77258	94221	144080	147990	76634	45042	4.15224	6.03262	9.63388	4.61119	5.8626	9.29905	5.30618	3.72568	3.52606	1.32129	4.71033	2.08359	2.29914	5.5372	1.92563	2.32206	4.12564	3.85918	2.28307	1.56801	4.20923	2.31214
P02787	Serotransferrin	77.063	176640	164620	62628	231400	306890	219930	273140	147070	207760	84744	61767	172120	45024	71799	117090	149340	155700	50142	127870	105050	3.63113	5.20433	3.2686	6.49598	6.13822	5.40513	5.87916	4.58141	4.64831	1.3748	2.66627	4.72331	1.28602	2.52808	2.91844	3.68047	4.45837	1.30757	3.80949	3.65701	3.8831	1.56483
P01857	Ig gamma-1 chain C region	36.105	189090	68928	29724	77955	102360	181760	65048	65163	144610	57285	130240	69523	26659	160040	32210	56623	55935	32091	60461	41965	3.88706	2.1791	1.55132	2.18839	2.04734	4.46705	1.40011	2.0299	3.23543	0.929331	5.622	1.90785	0.761459	5.63508	0.802825	1.39547	1.60166	0.836847	1.80125	1.46089	2.28702	1.50122
P41222	Prostaglandin-H2 D-isomerase	21.029	110260	142540	13775	178000	39797	93135	30995	36408	140940	102760	41273	125760	38825	59816	50295	93107	66246	33605	43182	130430	2.26657	4.50629	0.718927	4.9969	0.795994	2.28894	0.667147	1.13415	3.15331	1.66707	1.78161	3.4511	1.10896	2.10615	1.25359	2.29461	1.89691	0.876328	1.28647	4.54054	2.13958	1.33624
P02511	Alpha-crystallin B chain	20.159	4759.2	10953	15910	13163	19365	5431.6	18044	28131	10430	846910	2871.3	316580	33376	23559	16942	255950	5536.1	204630	10450	36979	0.0978332	0.34627	0.830354	0.369518	0.387327	0.13349	0.388385	0.876314	0.233355	13.7394	0.123944	8.68758	0.953316	0.829524	0.422275	6.30785	0.158523	5.3362	0.311325	1.28732	2.091	3.63266
P06733	Alpha-enolase	47.168	39230	56117	13298	52025	55134	43435	53516	34339	93514.1	106160	39817	18407	204250	35894	93946	86043.9	94514	122810	44259	73268	0.806437	1.77409	0.694032	1.46047	1.10276	1.06748	1.1519	1.0697	2.09223	1.72223	1.71876	0.505124	5.83398	1.26385	2.34158	2.12054	2.70635	3.20255	1.31856	2.55061	1.82516	1.18332
P43320	Beta-crystallin B2	23.38	1588.3	9662.8	23984	16672	12231	6629	8681.1	28168	4964.6	762530	8312.3	252760	24880	26856	2447.9	168880	6226.6	160180	3144.3	19401	0.0326501	0.305482	1.25174	0.468025	0.244637	0.162918	0.186855	0.877467	0.111075	12.3705	0.358813	6.93623	0.710646	0.945612	0.0610132	4.16202	0.178295	4.17707	0.0936746	0.675389	1.7155	3.09382
P02763	Alpha-1-acid glycoprotein 1	23.511	23124	67437	50795	55607	203120	117770	142130	42924	74604	19392	23315	46441	20860	67551	25031	29322	43565	26964	37684	4411.2	0.475352	2.13197	2.65103	1.56103	4.06268	2.89439	3.05925	1.33713	1.66915	0.314595	1.00643	1.27443	0.595823	2.3785	0.623891	0.722637	1.24745	0.703149	1.12268	0.153563	1.49926	1.05358
P29762	Cellular retinoic acid-binding protein 1	15.565	41353	43610	18190	45003	51714	38917	55690	33720	81426	64812	30814	15449	144550	24552	88510.1	60417	54542	67750	33254	88897.1	0.850079	1.3787	0.949349	1.26335	1.03435	0.956448	1.19869	1.05042	1.82178	1.05144	1.33013	0.423951	4.12877	0.864488	2.20609	1.48897	1.56177	1.76674	0.990699	3.09469	1.47054	0.851192
P08670	Vimentin	53.651	41220	24752	17883	11988	21898	9394.1	19973	28782	68831	42190	19643	6672.5	180180	26360	193430	79057	94652	66561	22292	52811	0.847345	0.782515	0.933326	0.336533	0.43799	0.230875	0.429906	0.896594	1.53999	0.684446	0.847919	0.183107	5.14647	0.928148	4.82119	1.94835	2.7103	1.73573	0.664121	1.83846	1.39717	1.38918
P10909	Clusterin	52.494	55064	98564	23959	79700	41249	72194	50477	30828	60834	39905	15343	71593	79326	35543	46899	65216	33143	18231	40181	55046	1.13193	3.11602	1.25044	2.23738	0.825036	1.77428	1.08648	0.960329	1.36107	0.647376	0.662303	1.96465	2.26578	1.25149	1.16894	1.60724	0.949028	0.475415	1.19707	1.91627	1.39243	0.655591
P04406	Glyceraldehyde-3-phosphate dehydrogenase	36.053	63726	26481	9615.9	22325	56504	20904	47107	18893	48770	66830	26791	9773.6	133720	24200	60638	56121	78433	124070	35246	53341	1.30999	0.837175	0.501861	0.626719	1.13016	0.513749	1.01395	0.58854	1.09115	1.08418	1.15647	0.268207	3.81944	0.852093	1.51139	1.38309	2.24588	3.23541	1.05004	1.85691	1.30382	0.898176
P36955	Pigment epithelium-derived factor	46.312	63468	110120	15748	101580	27636	52293	22412	38220	107050	38041	15126	47277	15357	30364	56317	63341	28094	13501	18940	57636	1.30469	3.48135	0.821899	2.85161	0.552758	1.28518	0.482403	1.1906	2.39508	0.617137	0.652936	1.29737	0.438641	1.06913	1.40369	1.56103	0.804453	0.35207	0.564258	2.00643	1.25664	0.850344
P02647	Apolipoprotein A-I	30.777	76342	107910	61573	45112	50887	57760	56949	44686	57819	9536.6	45505	19424	17464	38537	5220.6	33661	43662	22994	28327	14768	1.56934	3.41149	3.21354	1.26641	1.01781	1.41954	1.22579	1.39202	1.29361	0.154712	1.96429	0.533033	0.498823	1.35691	0.130122	0.829571	1.25023	0.599622	0.843915	0.514105	1.22424	0.860897
P01834	Ig kappa chain C region	11.765	28842	41272	26925	29182	55501	84383	44197	15851	92538	14496	16289	31505	6741	101130	15402	14279	76273	8596.4	42733	4391.1	0.592895	1.30478	1.40523	0.819212	1.1101	2.07385	0.951311	0.493777	2.0704	0.235168	0.703139	0.864559	0.192543	3.56083	0.383891	0.351904	2.18403	0.224171	1.2731	0.152863	1.04739	0.872903
P12277	Creatine kinase B-type	42.644	42866	28489	4184.5	9286.2	29339	12888	32718	30001	37432	52089	17333	4526.7	83937	22347	61912	52104	44595	92128	15407	48180	0.881181	0.900657	0.218392	0.260687	0.58682	0.316743	0.704233	0.934567	0.837483	0.845036	0.748205	0.124222	2.39749	0.786849	1.54314	1.2841	1.27695	2.40245	0.459004	1.67725	0.959272	0.645937
P63261	Actin, cytoplasmic 2	41.792	34670	20724	8139.8	21350	19142	11714	20987	23176	45456	65280	17539	12640	80206	22736	68556	48913	32019	50661	21346	57578	0.712699	0.655173	0.424822	0.599348	0.382866	0.28789	0.451731	0.72196	1.01701	1.05903	0.757097	0.346866	2.29092	0.800545	1.70874	1.20545	0.916843	1.3211	0.635938	2.00441	0.915022	0.552781
P00918	Carbonic anhydrase 2	29.246	22126	29723	8329.9	13062	16290	30550	23693	22916	51599	51288	13444	16665	84981	15722	74286	49754	38378	56867	22273	35194	0.454836	0.939669	0.434743	0.366683	0.325822	0.750815	0.509976	0.713861	1.15445	0.832042	0.58033	0.45732	2.42731	0.553579	1.85156	1.22618	1.09893	1.48294	0.663555	1.22518	0.902488	0.543492
P68871	Hemoglobin subunit beta	15.998	61841	45190	1623	5925.7	28314	17385	9808.3	15608	41069	48500	11130	4889.5	74969	19247	35081	63025	27923	64809	37008	61403	1.27124	1.42865	0.0847055	0.166349	0.566319	0.427264	0.211117	0.486208	0.918855	0.786812	0.480443	0.134177	2.14133	0.677696	0.874384	1.55324	0.799556	1.69004	1.10254	2.13757	0.896925	0.632493
P01034	Cystatin-C	15.799	30812	56296	11211	81728	29216	37371	21127	31034	48930	30006	21434	36728	16527	29015	37879	31860	16010	10236	25776	34505	0.633391	1.77975	0.58511	2.29431	0.58436	0.918452	0.454745	0.966746	1.09473	0.486785	0.925231	1.00789	0.472059	1.02163	0.944123	0.785185	0.458436	0.266927	0.767916	1.20119	0.882449	0.476983
P01011	Alpha-1-antichymotrypsin	47.65	17914	48504	37831	45377	74602	83120	58192	26500	27348	13227	9914.5	31732	15684	31294	24194	27524	26795	15080	17177	5755.4	0.368252	1.53341	1.97443	1.27385	1.49214	2.04281	1.25254	0.825507	0.61187	0.214581	0.427974	0.870788	0.447981	1.10188	0.603029	0.678325	0.767257	0.393246	0.511735	0.200358	0.879598	0.553925
P69905	Hemoglobin subunit alpha	15.257	42689	28464	2596	4092.1	23252	13981	11085	6910.4	42881	39463	11589	3355.1	86326	7766.2	25492	46688	27080	60096	30378	49784	0.877542	0.899867	0.135487	0.114875	0.465072	0.343606	0.238597	0.215267	0.959396	0.640206	0.500256	0.0920705	2.46572	0.273452	0.635381	1.15062	0.775418	1.56714	0.905018	1.73309	0.749404	0.614216
P30086	Phosphatidylethanolamine-binding protein 1	21.057	29820	24358	6282.1	20135	8804.5	24145	17193	20031	33439	38978	13589	9261.3	64935	17000	30904	33735	23555	29899	16980	30020	0.612999	0.770059	0.327867	0.56524	0.176102	0.593402	0.370068	0.623989	0.748146	0.632338	0.58659	0.254148	1.85473	0.598578	0.770274	0.831395	0.674482	0.779685	0.505866	1.04506	0.666051	0.347527
P0DOY2	Ig lambda-6 chain C region	11.293	18961	20043	16842	21998	11840	19507	8849.8	9693.5	33710	17834	47626	25158	5527.7	74615	21276	9710.4	41314	10064	18347	6010.3	0.389775	0.633643	0.878996	0.617539	0.236816	0.479416	0.190486	0.301964	0.754209	0.28932	2.05585	0.690385	0.157887	2.62723	0.530299	0.239311	1.183	0.262442	0.546592	0.209231	0.663719	0.638364
Q93077	Histone H2A type 1-C	14.105	22238	10778	2545.9	9364.5	6270.2	1952	8429.3	2396	15642	11789	4575.1	3616.3	40791	5353	253330	11127	19114	32965	8102.9	29510	0.457139	0.340738	0.132872	0.262885	0.125413	0.0479735	0.181435	0.0746382	0.349966	0.191252	0.197491	0.0992383	1.16511	0.188482	6.31418	0.274223	0.547317	0.859639	0.241401	1.0273	0.653935	1.36907
P02790	Hemopexin	51.676	24860	20126	23280	23505	93464	35983	59383	26128	26568	5048.5	10016	9232.2	4233.1	26506	6905.4	12553	23735	11866	13109	5843.9	0.511038	0.636267	1.215	0.659844	1.86941	0.88434	1.27818	0.813918	0.594418	0.0819015	0.432356	0.25335	0.12091	0.933289	0.172115	0.309367	0.679636	0.309433	0.390542	0.203438	0.617438	0.453041
P14618	Pyruvate kinase PKM	57.936	23353	16433	4321.9	12664	14681	10128	23986	19629	24277	29456	6332.1	5008.4	57365	12913	39675	24283	27963	52394	16477	29734	0.480059	0.519516	0.225563	0.35551	0.29364	0.248912	0.516283	0.611467	0.543161	0.477863	0.273335	0.13744	1.63851	0.454673	0.988888	0.598451	0.800702	1.36629	0.490881	1.0351	0.602813	0.388203
P62807	Histone H2B type 1-C/E/F/G/I	13.906	20667	4972.3	398.65	1408	2871.8		6408.1	2078.1	15161	15319	2701.1	3793.8	27078	1251.6	217580	4586.2	13385	34688	2349.7	36496	0.424844	0.157195	0.0208058	0.0395261	0.0574399		0.13793	0.0647353	0.339204	0.248519	0.116597	0.104109	0.773427	0.0440694	5.42312	0.113026	0.38327	0.90457	0.070002	1.2705	0.562784	1.2253
P60174	Triosephosphate isomerase	30.791	17333	10404	3499.8	13591	14637	9968.9	16932	20408	33233	24472	8587.6	2751.7	51062	15846	36866	27338	16124	40900	10841	26120	0.356308	0.328914	0.182657	0.381533	0.29276	0.245002	0.36445	0.635733	0.743537	0.397008	0.370696	0.075512	1.45848	0.557945	0.918875	0.673741	0.4617	1.06656	0.322974	0.909292	0.537184	0.340093
P02652	Apolipoprotein A-II	11.175	30499	57704	17542	15247	14663	42505	13653	16563	22343	2597.4	22206	4431.1	5702.4	13698	1816.2	17693	29589	5384.3	14726	6422.1	0.626957	1.82427	0.91553	0.428021	0.29328	1.04463	0.293872	0.515957	0.49989	0.0421375	0.958555	0.121598	0.162877	0.482313	0.0452683	0.436042	0.847262	0.140408	0.438715	0.223567	0.517057	0.43176
P09104	Gamma-enolase	47.268	21468	11532	3508.3	11950	20003	11252	12936	20967	22338	18745	4240.5	3586	35400	11240	22318	21290	20117	40302	17676	33240	0.44131	0.364575	0.183101	0.335466	0.400087	0.276536	0.278439	0.653147	0.499778	0.304099	0.183047	0.0984069	1.01113	0.395766	0.55627	0.524689	0.576037	1.05097	0.526601	1.15715	0.49083	0.290007
P62805	Histone H4	11.367	14863	6947	794.86	3214	1316.2	856.22	5869.4	2368.7	6272.9	12333	2177.2	3275.3	34414	2911.3	199500	10377	10426	32581	5751.4	20105	0.305533	0.219624	0.0414843	0.090225	0.0263258	0.021043	0.126335	0.0737878	0.140346	0.200077	0.0939821	0.0898806	0.982965	0.102508	4.97248	0.25574	0.298542	0.849625	0.171345	0.699897	0.488087	1.09024
P84243	Histone H3.3	15.328	18993	8251.2		1988.4	4813.2		6807.9	718.07	13374	10967	3449	3874.3	27299	2478.4	168730	6711.4	14504	31071	5797.4	12676	0.390432	0.260855		0.0558194	0.0962706		0.146536	0.0223687	0.299223	0.177917	0.148881	0.106318	0.779739	0.0872656	4.20555	0.165401	0.415312	0.810248	0.172715	0.441278	0.487896	0.955106
P22914	Beta-crystallin S	21.007	1259.8	5683.1	7705.7	6622.2	4517.2	998.73	2905.5	8553.9	714.65	237120	3497	52807	2457.9	7480.1	324.21	36270	718.13	44554	122.99	9961.1	0.0258973	0.179667	0.402166	0.185902	0.0903502	0.0245454	0.062539	0.266464	0.0159892	3.84678	0.150953	1.44913	0.0702048	0.263378	0.00808085	0.893869	0.0205632	1.16185	0.0036641	0.346767	0.473438	0.891325
P00738	Haptoglobin	45.205	3029.9	1093.6	36878	81687	21085	87088	17116	953.03	17105	1634.2	2457.3	3146	13611	3016.9	870.43	1292	27049	123.43	668.27	132.92	0.0622846	0.0345733	1.92469	2.29316	0.421729	2.14033	0.368411	0.029688	0.382698	0.0265115	0.106073	0.0863324	0.38877	0.106226	0.0216952	0.0318412	0.77453	0.00321872	0.019909	0.00462722	0.461365	0.744683
P10523	S-arrestin	45.119	21705	11137	446.53	7663.3	9754.5	4440.5	12548	18678	21244	24715	8682	2139.6	35758	6419.9	26296	27043	19061	44731	16492	23043	0.446182	0.352087	0.0233047	0.215128	0.195103	0.109132	0.270087	0.581842	0.475302	0.40095	0.374771	0.0587148	1.02135	0.226048	0.655421	0.666471	0.545799	1.16646	0.491328	0.802175	0.453883	0.303761
P10745	Retinol-binding protein 3	135.36	21375	19235	5226.5	21609	10163	13975	9788.6	15222	17645	11558	7569.8	12850	14542	4721.1	17429	17928	13727	18381	31663	25507	0.439398	0.608099	0.272775	0.606619	0.203274	0.343458	0.210693	0.474183	0.39478	0.187505	0.326762	0.352629	0.415362	0.166232	0.434413	0.441833	0.393064	0.479327	0.9433	0.887952	0.429083	0.20778
P62328	Thymosin beta-4	5.0526	22234	9377.5	5459.9	12356	22058	13505	5071.4	28808	23202	11224	9091.3	3261	26818	11277	28086	26219	5778	7418.8	15840	20023	0.457057	0.296462	0.284956	0.346864	0.44119	0.331907	0.109159	0.897404	0.519109	0.182086	0.392439	0.0894882	0.766	0.397069	0.700035	0.646163	0.165449	0.193462	0.471903	0.697043	0.419262	0.228813
P68363	Tubulin alpha-1B chain	50.151	15313	10014	3193.1	3419.5	6966.3	2230.6	9934.5	6721.1	8093.3	17825	2396.7	1342.2	34979	3593.6	70265	8603.2	23706	34560	5708.3	20974	0.314784	0.316585	0.16665	0.0959939	0.139336	0.0548206	0.213834	0.20937	0.181075	0.289174	0.103457	0.0368326	0.999102	0.126532	1.75134	0.212025	0.678806	0.901232	0.170061	0.730149	0.384558	0.427997
P14136	Glial fibrillary acidic protein	49.88	17011	8135.5	8692	4293.6	10867	6819.1	10119	6618.6	11572	5575.4	1927.8	2296.1	51865	9737.2	64923	15296	18447	12589	7271.7	6082.5	0.349689	0.257197	0.453642	0.120532	0.217355	0.16759	0.217805	0.206177	0.258906	0.0904493	0.0832164	0.0630095	1.48142	0.342852	1.61819	0.376968	0.528218	0.328287	0.216638	0.211745	0.379494	0.418717
P00338	L-lactate dehydrogenase A chain	36.688	13206	4752	2341	6291	9862.3	4640.6	10625	12575	13810	16095	5062.5	2167.3	42536	7172.9	25119	12504	19866	37633	9233.5	15275	0.271471	0.150231	0.122178	0.176604	0.19726	0.11405	0.228696	0.391726	0.308977	0.261108	0.21853	0.059475	1.21495	0.252561	0.626084	0.308159	0.56885	0.981367	0.275083	0.531755	0.362956	0.294886
P68371	Tubulin beta-4B chain	49.83	15313	8179.6	1526.8	4980.8	4264.4	2038.6	6353.3	6337.4	9145.6	15157	2347.2	1309.7	26184	4590.9	67201	11640	24339	30154	4610.3	19977	0.314784	0.258591	0.0796848	0.139823	0.0852939	0.0501019	0.136751	0.197418	0.204619	0.245891	0.10132	0.0359407	0.747892	0.161648	1.67497	0.286866	0.696931	0.786335	0.137349	0.695441	0.351882	0.395807
P12271	Retinaldehyde-binding protein 1	36.474	9174.6	8334.1	3099.9	6180.7	6486.8	2390.6	12166	7759	13095	23687	5687.1	1262.9	33848	5645	31642	17779	15400	37896	9348.4	6858.3	0.188599	0.263476	0.161786	0.173508	0.129745	0.0587528	0.261865	0.241702	0.29298	0.384273	0.245492	0.0346564	0.966797	0.198763	0.788668	0.438161	0.440969	0.988226	0.278507	0.238752	0.338784	0.271625
P14174	Macrophage migration inhibitory factor	12.476	18543	7144.4	353.22	8235.5	14471	6029.2	11925	6055.3	13771	17710	2491.6	2313	25479	9706.6	16837	16977	18058	27960	9719.9	19442	0.381182	0.225864	0.0184348	0.231191	0.28944	0.148177	0.256678	0.18863	0.308105	0.287308	0.107554	0.0634733	0.727755	0.341774	0.419658	0.418396	0.517079	0.729122	0.289574	0.676817	0.331311	0.204369
P00558	Phosphoglycerate kinase 1	44.614	17808	8227.1	3152.4	7356.5	13700	6067.6	8551.4	12859	12515	19737	6141.5	1548.4	32845	3921.6	18947	14285	15295	22942	6388.8	16527	0.366073	0.260093	0.164526	0.206515	0.274019	0.149121	0.184063	0.400573	0.280004	0.320192	0.265107	0.0424911	0.938149	0.138081	0.472249	0.352052	0.437962	0.598266	0.190334	0.575339	0.330761	0.204054
P62937	Peptidyl-prolyl cis-trans isomerase A	18.012	10001	8287.8	3537.2	5579.9	9628.9	5315.1	14097	15370	11163	16596	7055.4	3709.6	24064	8007.9	20606	17113	12697	17957	6785.5	13201	0.205587	0.262012	0.184609	0.156642	0.192591	0.130627	0.303429	0.478794	0.249755	0.269236	0.304557	0.101799	0.687338	0.281962	0.513599	0.421748	0.36357	0.46827	0.202153	0.459554	0.311892	0.151234
P20962	Parathymosin	11.53	7881.8	6036.9	3996.5	9325.6	5486.4	2233.5	6366.6	2502.7	14519	23794	3019.6	4231.4	21489		12097	9224.2	7802.4	26945	7709.4	38509	0.162023	0.190852	0.20858	0.261793	0.109736	0.0548918	0.137037	0.0779621	0.32484	0.386008	0.130346	0.116118	0.613789		0.301514	0.227329	0.223416	0.702653	0.229678	1.34058	0.305218	0.302075
P02649	Apolipoprotein E	36.154	17223	14742	3153.5	21548	11229	14654	8504.2	9797.9	19524	7756.6	5133.6	15972	6464.2	7550	9223.7	16362	8389.2	3531.5	7798.3	16277	0.354047	0.466057	0.164583	0.604906	0.224595	0.360145	0.183047	0.305216	0.436819	0.125835	0.221599	0.438303	0.184636	0.265839	0.229898	0.403239	0.240219	0.092092	0.232326	0.566636	0.305002	0.143483
P63211	Guanine nucleotide-binding protein G(T) subunit gamma-T1	8.4958	10979	8681.4		6251	4964.7	2870.6	5859.2	7426.1	6551	13608	3962.2	1134.5	28615	2249.7	20535	6729.6	11591	33024	8919	12364	0.225691	0.274455		0.175481	0.0993008	0.0705496	0.126115	0.231332	0.146569	0.220762	0.171034	0.0311329	0.817328	0.079213	0.511829	0.16585	0.331901	0.861177	0.265714	0.430417	0.275571	0.232179
P32119	Peroxiredoxin-2	21.892	8427.2	4494.9	1399.1	5176.4	6017.9	1202.3	4507	7808.8	11335	9740.8	3507.6	587.03	29373	4406.3	23134	16344	10945	19707	5454.6	13821	0.173235	0.142103	0.07302	0.145314	0.120366	0.0295485	0.0970102	0.243253	0.253603	0.158024	0.151411	0.0161093	0.838979	0.155148	0.576609	0.402796	0.313403	0.513905	0.162503	0.481138	0.252374	0.210527
Q06830	Peroxiredoxin-1	22.11	10449	6000.2	1105.4	2951.2	7021.7	2980.6	6520	6520.4	9042.4	12274	3332.6	3127.2	24671	3881.4	23960	13955	10854	18699	7542.2	13180	0.214796	0.189691	0.0576916	0.0828476	0.140444	0.0732531	0.140339	0.203118	0.20231	0.19912	0.143857	0.0858165	0.704676	0.136666	0.597196	0.343919	0.310797	0.48762	0.224696	0.458823	0.249884	0.18118
P61769	Beta-2-microglobulin	13.714	2791.1	9693.7	4617.9	13429	10986	10597	14548	3245.1	7534	5695.6	4595	20809	9499.8	3861.8	14291	11751	7921.6	6060	2799.3	4784.7	0.0573757	0.306459	0.241011	0.376986	0.219735	0.260438	0.313136	0.101089	0.168562	0.0923993	0.19835	0.57104	0.271342	0.135976	0.356199	0.289602	0.22683	0.158028	0.0833964	0.166565	0.229726	0.121976
P01860	Ig gamma-3 chain C region	41.287	7003.2	13103	3657.1	8383.6	4470.8	13851	4592.7	3717.3	15522	2402.7	4355	4612.7	1094.5	32769	5175.5	1832.7	22364	1544.7	5787	1059.4	0.143962	0.414241	0.190867	0.235349	0.0894221	0.340411	0.0988548	0.115798	0.347281	0.0389789	0.18799	0.126582	0.0312621	1.15381	0.128998	0.0451666	0.640378	0.0402816	0.172406	0.0368799	0.228946	0.266566
P16403	Histone H1.2	21.364	6597.9	6296.6	177.31	5802.7	2497.6	3090.3	5763.4	3077.1	12962	10973	3143.5	1159.2	20211	4862.4	23304	19251	5278.6	15296	2339.7	16388	0.135631	0.199062	0.00925393	0.162896	0.0499554	0.0759491	0.124053	0.0958553	0.290005	0.178014	0.135694	0.0318107	0.577285	0.171207	0.580846	0.474438	0.151149	0.398878	0.0697041	0.5705	0.224109	0.189948
P01876	Ig alpha-1 chain C region	37.654	5403.6	5359.3	4200.2	7415.6	4294.8	45830	4044.9	1901.4	10093	2843	21338	4925	775.01		3217.5	3099.3	17419	324.61	4135.2	1226.3	0.11108	0.16943	0.219211	0.208174	0.0859019	1.12635	0.0870638	0.0592309	0.225815	0.0461218	0.921086	0.135152	0.0221365		0.0801953	0.0763818	0.498781	0.00846495	0.123195	0.0426901	0.223498	0.304492
P01859	Ig gamma-2 chain C region	35.9	731.81	32694	2483.9	7550.4	9854.5	4045.2	7722.9	6125.2	16225	478.1	13730	1056.8	110.27	14472	12368	636.86	10284		844.03	583.52	0.0150436	1.03359	0.129636	0.211959	0.197104	0.0994173	0.16623	0.190807	0.363009	0.00775619	0.592676	0.0290007	0.00314963	0.509566	0.308269	0.0156953	0.294475		0.0251452	0.0203136	0.221729	0.261999
P63104	14-3-3 protein zeta/delta	27.745	7288.8	5898	1656.6	3586.2	6230.6	2545.8	5448.4	9021.8	8239.1	11524	4573.9	1919.2	22803	4503.2	14802	13632	7836.4	15409	6069.4	10936	0.149833	0.186461	0.0864591	0.100674	0.124621	0.0625671	0.117273	0.28104	0.184337	0.186953	0.197439	0.0526666	0.65132	0.15856	0.368936	0.335959	0.22439	0.401825	0.180819	0.380705	0.221642	0.145635
P02774	Vitamin D-binding protein	52.917	11023	8394.4	8800	10650	18268	12505	15356	5700	12322	2336.9	5182.8	6646.1	3386.4	8375.8	1095.7	5563.8	9067.6	2977.3	6862.1	1236.1	0.226596	0.265382	0.459278	0.298972	0.365385	0.30733	0.330528	0.177562	0.275686	0.0379114	0.223723	0.182382	0.0967254	0.294916	0.02731	0.137119	0.259645	0.07764	0.204435	0.0430312	0.214578	0.117804
P02766	Transthyretin	15.887	4566.8	26289	6211.8	20305	3244	3236.3	4846.9	5317.4	14302	6833.9	4467.8	14332	3198.5	3995.3	2888.8	1511.3	1057.6	2357.5	5316.2	12299	0.0938781	0.831106	0.324198	0.570012	0.0648844	0.0795373	0.104326	0.165643	0.319985	0.110866	0.192859	0.393298	0.0913585	0.140676	0.0720025	0.0372458	0.0302837	0.0614773	0.15838	0.428154	0.213509	0.207881
P18669	Phosphoglycerate mutase 1	28.804	7889.2	4614.8	2015.4	3632.5	8501	4565.6	10496	7751.4	10662	10175	3167.2	1219.6	22040	3693.9	7943.5	9663.1	10656	14009	5398.9	8328.1	0.162176	0.145893	0.105185	0.101973	0.170032	0.112207	0.225919	0.241465	0.238546	0.165068	0.136717	0.0334682	0.629527	0.130064	0.197989	0.238146	0.305127	0.365317	0.160843	0.289919	0.207779	0.126913
P11488	Guanine nucleotide-binding protein G(t) subunit alpha-1	40.04	7322.3	6411.3	3811.3	3690.2	8915.7	4516.4	10874	5409.7	10566	6726.8	3128.5	2432.6	9069.1	4613.9	12582	6156.6	11153	11403	5268.2	11202	0.150522	0.202688	0.198914	0.103593	0.178326	0.110998	0.234056	0.168519	0.236398	0.109128	0.135046	0.0667553	0.25904	0.162458	0.313603	0.151729	0.319359	0.29736	0.15695	0.389965	0.19727	0.0844473
Q99497	Protein deglycase DJ-1	19.891	8684.2	4428.5	1023.8	7815.2	6533.7	6455.3	6372.6	5827.7	9936.1	11731	3212	2310.6	16667	2548.2	12814	9006.3	8072.3	11392	6415.3	8614.6	0.178518	0.140003	0.0534328	0.219392	0.130683	0.158649	0.137166	0.18154	0.222305	0.190311	0.138651	0.0634074	0.476058	0.0897233	0.319385	0.221959	0.231145	0.297073	0.191124	0.299892	0.197021	0.0981707
P53674	Beta-crystallin B1	28.023	639.39	74.466	1386.7	795.82	504.85	935.02	518.02	5154.5		52664	316.61	54650	2436.8	1264.1	104.09	21652	60.177	7839.5	147.08	5317.1	0.0131437	0.00235418	0.0723729	0.0223407	0.0100977	0.0229796	0.01115	0.160569		0.854364	0.0136669	1.4997	0.0696021	0.0445096	0.00259441	0.533611	0.00172313	0.204433	0.00438179	0.185099	0.196247	0.383521
P06727	Apolipoprotein A-IV	45.398	3355.5	6695.7	5073	3049.4	37518	4472.1	37648	9516.5	13958	1688	3436.5	1500.5	4404.8	2086.6	616.31	1612.1	7043.7	4470.6	3355.1	2307.7	0.0689778	0.211679	0.264763	0.0856043	0.750411	0.109909	0.810348	0.29645	0.312289	0.0273843	0.148342	0.0411767	0.125814	0.0734702	0.0153614	0.03973	0.201692	0.116581	0.0999547	0.0803359	0.194014	0.218806
P15104	Glutamine synthetase	42.064	6828.9	5549.3	596.7	8187.9	5879.8	1680.2	8022.3	4057.8	8794.7	9573.7	3133.2	2338.5	19764	4780.5	13439	7156.6	7579.9	11805	6255.2	9610.2	0.140379	0.175437	0.0311422	0.229855	0.117604	0.0412936	0.172675	0.126405	0.196768	0.155314	0.135249	0.064173	0.564517	0.168324	0.334963	0.176373	0.217045	0.307843	0.186354	0.334551	0.193813	0.121058
P09972	Fructose-bisphosphate aldolase C	39.455	7955.1	5228.3	859.55	4459.1	7410.6	2585.4	6196.3	7616.4	5740.8	11161	3356.1	1742.7	14098	3876.3	12102	8877	8382.6	17405	4693	10702	0.16353	0.165288	0.0448605	0.125178	0.148222	0.0635404	0.133371	0.23726	0.128442	0.181064	0.144871	0.0478231	0.40268	0.136486	0.301639	0.218772	0.24003	0.453876	0.139813	0.372559	0.192465	0.113583
P36575	Arrestin-C	42.778	1106.4	97973	15.915	931.69	136.27	125.71	223.49	346.99		1002.8	278.62	112.18	1674.2	201.06	2224	804.74	608.54	4251.7	343.04	666.91	0.0227439	3.09734	0.000830615	0.0261549	0.00272559	0.00308953	0.00481048	0.0108092		0.0162684	0.012027	0.00307844	0.04782	0.00707942	0.0554326	0.0198327	0.0174251	0.110873	0.0102198	0.0232165	0.183778	0.70603
P62873	Guanine nucleotide-binding protein G(I)/G(S)/G(T) subunit beta-1	37.377	7813.4	4046.4	302.88	2743	6934.8	1671.4	7175.4	3926	7575.2	9986.2	1739.7	1364.4	12096	2394.6	13674	12010	5395	19369	6202	11452	0.160617	0.127924	0.0158075	0.0770029	0.138706	0.0410773	0.154446	0.1223	0.169483	0.162005	0.0750967	0.0374418	0.345497	0.084315	0.340821	0.295985	0.154482	0.505091	0.184769	0.398668	0.179577	0.131276
Q14894	Ketimine reductase mu-crystallin	33.775	7658.6	9184.9	2130.9	3236.5	3952.8	472	4607.4	3622.4	4061.8	5398.4	2590.3	762.32	17702	4321.7	20626	9917.7	8245.3	11831	3035.4	7067.9	0.157435	0.290373	0.111213	0.0908567	0.0790614	0.0116002	0.0991712	0.112842	0.0908765	0.0875779	0.111814	0.0209196	0.505621	0.152169	0.514097	0.24442	0.236099	0.308521	0.0904303	0.246048	0.178057	0.140666
P02750	Leucine-rich alpha-2-glycoprotein	38.177	3925.4	8317.9	8287.7	5071.9	19628	14646	15952	5826.1	9908.3	2740.4	2884.8	4253.5	3281.7	5788.7	122.26	3818.2	5369.1	3600.3	2697.5	869.25	0.0806931	0.262964	0.432541	0.142381	0.392587	0.359949	0.343356	0.18149	0.221683	0.0444573	0.124527	0.116724	0.0937349	0.203823	0.0030473	0.094099	0.153741	0.0938862	0.0803636	0.0302604	0.172815	0.125554
P62258	14-3-3 protein epsilon	29.174	6816.3	5102.3	1257.7	1991.4	4524.6	2598.1	4024.4	4678.7	4646.6	5595.7	3315.4	1312.6	17108	3922.6	15346	11310	6873.9	11476	4421.3	9399.2	0.14012	0.161305	0.0656402	0.0559036	0.0904982	0.0638525	0.0866225	0.145747	0.103961	0.0907787	0.143114	0.0360203	0.488654	0.138117	0.382495	0.278733	0.19683	0.299263	0.131719	0.327206	0.171329	0.121919
P0DP25	Calmodulin-3	16.837	9916.9	5552.7	1153.9	2770.8	5056.8	3481.8	3118.1	6811.5	4063.5	7072.3	3522.8	1287	17175	3730.5	14801	11375	7444.2	11912	1124.9	99.49	0.203858	0.175544	0.0602228	0.0777833	0.101143	0.0855708	0.0671151	0.212186	0.0909146	0.114733	0.152067	0.0353178	0.490568	0.131353	0.368911	0.280335	0.21316	0.310633	0.0335129	0.00346345	0.16042	0.124795
P19652	Alpha-1-acid glycoprotein 2	23.602	3008.8	9360.3	9187.5	7799	16750	6750.1	12648	4622.7	7264.6	1874.3	2879.8	4350.8	3163.2	3585.5	1605.1	3396.6	5833	3355.2	3969.7	1122.6	0.0618508	0.295918	0.479502	0.218937	0.335023	0.165895	0.27224	0.144003	0.162534	0.0304066	0.124311	0.119394	0.0903502	0.126247	0.0400067	0.0837087	0.167024	0.0874946	0.118265	0.0390801	0.15811	0.113489
P04075	Fructose-bisphosphate aldolase A	39.42	4427.8	2896.2	1489	4154.4	3389.8	1598.8	3034.4	6010	6564.8	8719.9	2846.9	1116.3	17817	3201.1	10269	8895.4	4908.8	10407	4791.4	7014.1	0.0910207	0.091561	0.0777119	0.116624	0.0678006	0.0392931	0.0653135	0.187219	0.146877	0.141462	0.122891	0.0306335	0.508906	0.112712	0.255952	0.219226	0.14056	0.271386	0.142745	0.244175	0.153704	0.108957
P53673	Beta-crystallin A4	22.374	285.45	504.08	1173	114.06			674.7	3531.4	190.8	59251	178.8	26628	190.3			14951	49.729	5480.1	389.2	345.54	0.00586789	0.0159361	0.0612197	0.00320195			0.0145225	0.110007	0.00426886	0.961225	0.00771817	0.730725	0.00543552			0.368465	0.00142396	0.142906	0.011595	0.012029	0.153534	0.2891
P02765	Alpha-2-HS-glycoprotein	39.34	17912	3942.3	2263.6	5006.1	10202	5865.5	11998	1333.2	7558.4	1198.2	3768.6	2847.2	1967.2	2602.6	1262.6	2370.8	9403.4	2059.2	7754	1600.6	0.368211	0.124633	0.118139	0.140534	0.204054	0.144154	0.258249	0.0415308	0.169108	0.0194383	0.162677	0.0781328	0.056189	0.0916388	0.03147	0.0584281	0.26926	0.0536984	0.231006	0.0557202	0.133814	0.0937212
P62987	Ubiquitin-60S ribosomal protein L40	14.728	4435.1	3114.3	1197.5		2430.2	2190.7	3303.5	3596.5	4583.5	4756.8	1698.1		10919	2440	8049.1	6197.6	3924.2	10402	4563.1	7929.3	0.0911708	0.0984561	0.0624984		0.0486073	0.05384	0.0711056	0.112035	0.102549	0.0771692	0.073301		0.311878	0.0859136	0.200622	0.152739	0.112367	0.271256	0.135943	0.276036	0.12986	0.0812362
O15540	Fatty acid-binding protein, brain	14.889	2235	3333.8	2031.9	2766.2	4908.7	4053.2	3514.8	4309.8	8813.9	2308.6	1785.5	1689.8	11906	1487.8	7137	7284.9	4389.8	8061.4	2906.5	7336.8	0.0459441	0.105395	0.106046	0.0776542	0.0981808	0.0996139	0.0756538	0.134255	0.197197	0.0374523	0.0770738	0.0463714	0.34007	0.0523862	0.177888	0.179535	0.125699	0.21022	0.0865901	0.255409	0.126432	0.0786327
P04217	Alpha-1B-glycoprotein	54.253	4873	5217.5	6383.8	2980.3	8509.3	7618.6	8059.3	7291.7	7921.3	382.82	2916.7	1478.6	357.47	4437		1807.2	5238.4	2329	3814.3	1193.7	0.100173	0.164947	0.333175	0.0836645	0.170198	0.187239	0.173471	0.227145	0.177227	0.00621046	0.125904	0.0405757	0.0102104	0.156229		0.0445382	0.149998	0.0607341	0.113635	0.0415552	0.12457	0.0824601
P37837	Transaldolase	37.54	5215.1	3476.3	1012.9	2087.6	2853.3	988.08	2792.4	2270.7	7790.8	6692.8	2411.5	898.18	9505.8	2618	3626.8	10248	5373.5	10069	1544.8	10453	0.107205	0.1099	0.052864	0.0586042	0.0570699	0.0242837	0.0601045	0.070735	0.174307	0.108577	0.104096	0.0246478	0.271513	0.092181	0.090397	0.25256	0.153867	0.262572	0.0460225	0.363891	0.12427	0.0941295
P09211	Glutathione S-transferase P	23.356	6451.5	3307.7	819.45	2856.6	2474.3	4463.2	4993.8	4329.8	2685.5	8002	2538.2	1227.3	9933	4406.9	9488.6	6870.3	4942.1	3882.2	4858.2	3640	0.132621	0.10457	0.0427677	0.0801919	0.0494894	0.10969	0.107488	0.134878	0.0600839	0.129816	0.109565	0.0336795	0.283716	0.155169	0.236501	0.169318	0.141514	0.101237	0.144735	0.126716	0.122687	0.0607068
P07195	L-lactate dehydrogenase B chain	36.638	4267.4	1567.7	299.91	1930.8	3801.7	823.93	2779.3	3472.2	4304.7	7216.4	957.69	383.81	11649	2548.4	9270.1	7463.1	5108.5	12868	4109.6	7305.8	0.0877234	0.0495616	0.0156525	0.0542024	0.0760392	0.0202494	0.0598226	0.108163	0.096311	0.117071	0.0413401	0.0105325	0.332729	0.0897304	0.231055	0.183927	0.146278	0.335563	0.122433	0.25433	0.121636	0.0982345
P01024	Complement C3	187.15	4053.3	4871.2	8374.2	5546	5968.9	15158	5109.6	2303.8	4454	462.54	3454.8	2016.9	1043.7	4547	1003	3381.9	5730.8	1344.4	3059.3	601.1	0.0833223	0.153999	0.437055	0.15569	0.119386	0.372532	0.109981	0.0717661	0.0996514	0.00750376	0.149132	0.0553477	0.0298111	0.160102	0.0249995	0.0833465	0.164098	0.0350583	0.0911423	0.0209256	0.121242	0.109661
P00450	Ceruloplasmin	122.2	3060.9	4741.2	5412.1	5500.4	6212.8	10491	6140.5	2634.8	10404	1165.9	2217.5	3938.1	1808.5	3653	3802.1	3753.2	3875.2	1564	4074.9	1606.2	0.0629218	0.149889	0.282461	0.15441	0.124264	0.257833	0.13217	0.0820772	0.232773	0.0189143	0.0957217	0.108069	0.051656	0.128624	0.0947663	0.0924971	0.110964	0.0407849	0.121399	0.0559152	0.119906	0.069813
P07339	Cathepsin D	44.552	6960.9	8205.7	498.87	12502	4943.9	2522.7	4935.1	5451.3	8768.5	4636	2342.9	2147.1	2638.3	2488.1	5307	2707.9	4179	2800.9	2320.6	1949.5	0.143093	0.259417	0.0260364	0.350962	0.0988848	0.0619994	0.106225	0.169815	0.196182	0.0752095	0.101135	0.0589206	0.0753575	0.0876072	0.132276	0.0667358	0.119663	0.0730399	0.0691351	0.0678662	0.116978	0.0774184
P06744	Glucose-6-phosphate isomerase	63.146	5161	2615.5	109.37	2116.4	2813.6	2400.3	1256.3	3304.8	3320.2	4923.9	2096.1	481.03	11233	2797.7	7379.7	6264.4	4832	10084	2445	8587.3	0.106093	0.0826869	0.0057081	0.0594126	0.0562759	0.0589912	0.027041	0.102948	0.0742844	0.0798801	0.0904813	0.0132004	0.320847	0.0985084	0.183937	0.154385	0.138361	0.262964	0.0728412	0.298942	0.114389	0.0892876
Q9UBP4	Dickkopf-related protein 3	38.39	4014.7	9051.3	1090.7	6365.8	2072.3	5693.1	2771.6	3838.5	5591	1971.4	1269.3	6184.5	1430.8	1082.2	2994.4	4563.4	4250.3	1105.5	4351.6	6871.9	0.0825287	0.28615	0.0569244	0.178704	0.0414488	0.139917	0.0596569	0.119574	0.12509	0.0319819	0.0547912	0.169715	0.0408678	0.0381048	0.0746346	0.112464	0.121704	0.0288285	0.129642	0.239225	0.106598	0.070805
P09417	Dihydropteridine reductase	25.789	4826.4	894.48	1331.1	668.61	1758.1	2474.9	2173	3437.3	5519.5	6828.8	1691.4	516.63	10373	3011.7	8142.5	4321.9	6179.4	5004.3	1966.8	3899.4	0.0992146	0.0282783	0.0694711	0.0187696	0.0351644	0.0608246	0.0467724	0.107076	0.12349	0.110783	0.0730118	0.0141773	0.296283	0.106043	0.202949	0.106513	0.176943	0.130499	0.0585947	0.135746	0.10003	0.068482
P05155	Plasma protease C1 inhibitor	55.154	5848.4	7924.1	4499.7	4786.5	5455.9	8607.6	4421.1	1322.4	3099.2	1722.9	1052.1	3326.5	923.76	1769.7	2783.7	3529.6	4116.3	1508	2960.6	1368.1	0.120223	0.250514	0.234843	0.134369	0.109126	0.211546	0.0951612	0.0411943	0.0693398	0.0279505	0.0454155	0.0912857	0.0263853	0.062312	0.069383	0.0869865	0.117868	0.0393246	0.0882019	0.0476264	0.0984527	0.0658556
P05204	Non-histone chromosomal protein HMG-17	9.3926	121.71	1581		2001.9		815.76		1649.7	4584.6	3059	518.24	1187.7	6039.6	1776.3	3237.1	6666.4	936.76	6275.6	4276	13587	0.00250195	0.049982		0.0561983		0.0200486		0.0513901	0.102573	0.0496259	0.0223706	0.0325928	0.172509	0.0625444	0.0806838	0.164292	0.0268235	0.163651	0.12739	0.472992	0.0975394	0.110719
P22352	Glutathione peroxidase 3	25.552	4515.5	3703.3	1980.7	6334.9	5137.8	1841.7	3357.1	4620	2847.5	1280.6	1389	734.03	357.62	4452	3330.7	9239.7	4499	1070.8	3283.8	5589.4	0.0928235	0.117077	0.103374	0.177837	0.102763	0.0452627	0.0722594	0.143919	0.0637084	0.0207751	0.0599583	0.0201432	0.0102147	0.156757	0.0830168	0.227711	0.128826	0.0279236	0.0978306	0.194579	0.0973379	0.0608729
P06396	Gelsolin	85.696	5115.8	4050.3	1262.9	4868.1	4772	3698.9	3205.3	3413.2	4065	2917.8	2008.7	4142.9	2530.6	3605.5	4908.9	5108.6	3638	2783.9	2560.5	2622.6	0.105164	0.128047	0.0659116	0.13666	0.0954465	0.0909064	0.068992	0.106325	0.0909481	0.0473353	0.0867085	0.113689	0.0722813	0.126951	0.122353	0.125901	0.104172	0.0725966	0.0762821	0.0912982	0.0963984	0.0245551
P06454	Prothymosin alpha	12.203		1698.9		227.71		2468.7		222.08	4646.5	5511.9	2039.9		7665.2	1467.2	6283.5	2872.8	3145.6	6755.2	3780.4	4271.4		0.0537093		0.00639239		0.0606723		0.00691806	0.103958	0.0894192	0.0880553		0.218941	0.0516608	0.156614	0.0707998	0.0900722	0.176157	0.112625	0.148696	0.0956461	0.0598049
P30041	Peroxiredoxin-6	25.035	3536	1179.8	715.76	1768.1	2096.2	2420.4	2955.9	2605.4	3775.9	5830.1	1769	876.89	11725	2437.4	4436.5	5055	5387.8	5541.8	3726.7	3488.3	0.0726883	0.0372984	0.037356	0.049635	0.0419269	0.0594852	0.0636238	0.0811613	0.0844799	0.0945813	0.0763615	0.0240636	0.3349	0.085822	0.110579	0.12458	0.154276	0.144515	0.111025	0.121435	0.0954897	0.0671301
P00441	Superoxide dismutase [Cu-Zn]	15.936	2754.1	2418.5	140.9	4104	3984.3	2223.7	1919.9	2549.1	5860.3	10826	2392.6	1792.8	2969.3	1450.9	3724.9	6420.6	2023.9	4996.5	3070.7	5268	0.0566151	0.0764589	0.00735367	0.11521	0.0796915	0.054651	0.0413246	0.0794075	0.131115	0.17563	0.10328	0.0491979	0.0848119	0.0510869	0.0928421	0.158235	0.057953	0.130295	0.0914819	0.18339	0.0910015	0.0464673
P29401	Transketolase	67.877	2022.6	1966.3	3674.7	621.41	2277.3	728.43	1713.3	2843.6	4329.9	5271.5	984.41	630.3	8035.1	2033.5	5551.2	4550.5	2848.1	6886.7	3040.9	3935.9	0.0415779	0.062163	0.191785	0.0174445	0.0455491	0.0179023	0.0368777	0.0885815	0.0968748	0.0855192	0.0424935	0.0172967	0.229506	0.0716005	0.138362	0.112146	0.0815535	0.179587	0.0905942	0.137017	0.0892216	0.0603838
P23528	Cofilin-1	18.502	1981.4	1810.5	926.2	1840.7	3807.2	1029	2112.1	2707.7	2711.2	4806.2	2511.6	434.56	7304.2	2271.7	9331.2	4024.5	5274.9	5608.4	2352.9	3046.7	0.0407309	0.0572375	0.048339	0.051673	0.0761492	0.0252893	0.0454615	0.0843481	0.0606589	0.0779707	0.108417	0.0119252	0.208629	0.0799876	0.232578	0.0991833	0.151043	0.146252	0.0700973	0.106062	0.0891016	0.0574251
P40925	Malate dehydrogenase, cytoplasmic	36.426	4747.1	1431.8	587.51	2248.9	4112.4	1856	3659.3	2042.6	4767.3	5313.2	767.68	291.29	10130	1823.5	3199.1	5450	3215.6	6099.8	1697.5	4682.4	0.0975844	0.0452652	0.0306626	0.0631323	0.0822536	0.0456142	0.078764	0.0636294	0.106661	0.0861957	0.0331381	0.00799357	0.289342	0.0642063	0.0797367	0.134315	0.0920766	0.159066	0.0505717	0.163004	0.0886606	0.0621959
P10451	Osteopontin	35.422	1421.7	5979.7	460.82	8748.2	2295.6	3684.5	2076.1	3184.4	3517.7	1845.9	1523.7	5702.9	1415.8	191.68	3356	4218.7	1915		2218.6	4664.5	0.0292254	0.189043	0.0240505	0.245584	0.0459152	0.0905525	0.0446867	0.0991978	0.0787031	0.0299459	0.0657728	0.156499	0.0404394	0.00674914	0.0836474	0.103969	0.0548347		0.0660963	0.162381	0.0851207	0.0628494
P07305	Histone H1.0	20.863	1929.2	2988.5		1220.6		821.4	1730.2	1399.7	2493.6	1464.7	195.47	1031.5	11232	115.75	6559.3	8052.6		2681.4		5277.6	0.0396579	0.094479		0.0342653		0.0201872	0.0372414	0.0436023	0.0557905	0.0237617	0.00843776	0.0283064	0.320819	0.00407561	0.163489	0.198455		0.0699237		0.183724	0.0828885	0.0885771
Q5VTE0	Putative elongation factor 1-alpha-like 3	50.184	3019.3	2157	977.65	1525.4	1381.1	901.9		1163.2	2422.3	5255.4	1851.8	1091.2	8078.9	1828.3	11437	3870.4	1358.8	5695.8	1822.4	2342.6	0.0620667	0.0681918	0.0510242	0.0428218	0.0276239	0.0221656		0.0362351	0.0541952	0.085258	0.0799357	0.0299447	0.230757	0.0643753	0.285064	0.0953855	0.0389083	0.148531	0.0542927	0.0815508	0.0820172	0.0691681
P01619	Ig kappa chain V-III region B6	12.557			1893.2	4304.6	365.6	4367.4	450.27	975.93	8938.6	2468.8	4818	1015		6013.7	1690.1	3264.7	1796.4	434.64		976.96			0.0988074	0.120841	0.0073125	0.107336	0.00969177	0.0304014	0.199987	0.0400512	0.207976	0.0278536		0.211745	0.0421253	0.0804581	0.0514387	0.0113342		0.03401	0.0800856	0.0716393
Q16555	Dihydropyrimidinase-related protein 2	62.293	4647.9	1013.4	242.45	1143.5	4683.4	340.91	1874.5	1691.6	2147.2	4469.6	974.49	80.866	8924.4	1630.7	6802.1	2757.3	2697.9	6996	1848.7	3970	0.0955452	0.0320378	0.0126536	0.0321009	0.0936744	0.00837841	0.0403474	0.0526954	0.0480403	0.07251	0.0420653	0.00221912	0.254907	0.0574177	0.16954	0.0679533	0.0772526	0.182437	0.0550762	0.138204	0.0767528	0.0645375
P84098	60S ribosomal protein L19	23.466	2482.6	2161.1	2560.3	64.659	3280.8	6271.4	5553.5	5999.4	6560.8	1452.3	1791.2	2354.6	797.84	1764.7	1032.6	164.96					0.0510339	0.0683214	0.133624	0.00181514	0.0656205	0.15413	0.119535	0.186889	0.146788	0.0235606	0.0773198	0.0646148	0.0227886	0.0621359	0.0257373	0.00406542					0.0754987	0.0568756
P07900	Heat shock protein HSP 90-alpha	84.659	3398.8	1481	209.32	1191	903.59	66.564	1471	484.33	1921.3	3401.5	731.59	348.17	10562	982.65	3649.5	3332.4	5822.4	9305	1710.8	3827.4	0.0698679	0.0468206	0.0109246	0.0334343	0.018073	0.00163592	0.0316623	0.0150875	0.0429861	0.0551823	0.0315802	0.00955447	0.301682	0.0345996	0.0909627	0.0821265	0.166721	0.242649	0.050968	0.13324	0.0734879	0.0801628
P11142	Heat shock cognate 71 kDa protein	70.897	3559.2	1373.1	416.68	2054.6	2081.6	435.82	2216.9	2721.7	1335.5	4882.7	873.33	249.54	7119.9	1851.8	5961.3	4777.9	2295.2	6295.3	1366.8	2787.4	0.0731652	0.0434094	0.0217468	0.0576777	0.0416349	0.010711	0.0477173	0.0847842	0.0298798	0.0792117	0.0376986	0.00684787	0.203365	0.0652028	0.148584	0.117751	0.0657215	0.164164	0.0407196	0.0970352	0.0718514	0.0521273
P35243	Recoverin	23.13	2213	2931	98.243	1737.8	1006	147.42	952.82	1963.4	4482.2	3296.7	618.64	142.49	6857.1	264.65	6942	3368.7	1695.7	6556.5	1095.4	6818.4	0.0454919	0.0926612	0.00512737	0.0487844	0.0201214	0.00362308	0.0205088	0.0611623	0.100282	0.0534821	0.0267045	0.0039102	0.195859	0.00931845	0.173027	0.0830212	0.0485552	0.170976	0.032634	0.237363	0.0716307	0.0699407
Q15121	Astrocytic phosphoprotein PEA-15	15.04	2232.1	2137	976.95	1520.1	2005.5	1834.3	2098	2704.7	4085	5832.1	1382.5	207.84	6880.8	1560.1	3796.5	1260	2654.7	4242.7	2027.5	2412.1	0.0458845	0.0675595	0.0509877	0.042673	0.0401128	0.0450809	0.0451581	0.0842546	0.0913956	0.0946138	0.0596777	0.00570354	0.196536	0.0549319	0.0946267	0.0310525	0.0760156	0.110638	0.060403	0.0839703	0.0690638	0.0395059
B9A064	Immunoglobulin lambda-like polypeptide 5	23.063	2498.4	5090.1	1621.1	1809.5	1225.2	4622	973.84	1304.1	2531.1	1332.9	2999.3	2215.9	678.07	9307.5	1599.9	796.62	2527.2	581.73	1106.8	673.78	0.0513587	0.160919	0.0846063	0.0507972	0.0245057	0.113593	0.0209613	0.0406243	0.0566295	0.0216236	0.129469	0.0608086	0.0193677	0.327722	0.0398771	0.0196326	0.0723647	0.01517	0.0329737	0.0234557	0.068323	0.073088
P15531	Nucleoside diphosphate kinase A	17.149	2020.8	229.61	259.82	310.98			123.72	939.2	1025.6	5136.8	462.8	421.72	4297.1	1270.3	7939.4	3917.5	2941.8	7445	1085.4	4290.9	0.0415409	0.00725894	0.0135602	0.00872998			0.00266299	0.0292572	0.0229462	0.083334	0.0199775	0.0115728	0.122738	0.0447279	0.197887	0.0965462	0.0842365	0.194146	0.0323361	0.149375	0.0646018	0.0639287
O94760	N(G),N(G)-dimethylarginine dimethylaminohydrolase 1	31.121	3891.6	2349.2	244.34	1712.4	1205.6	1835.4	2423.2	2719.7	3165.5	3245.9	1030.1	479.62	4976.7	1014.8	2006.5	4204.3	2643.5	4281.3	1542	3248.3	0.0799982	0.0742681	0.0127523	0.0480713	0.0241137	0.0451079	0.0521578	0.0847219	0.0708232	0.052658	0.0444658	0.0131617	0.142149	0.0357316	0.0500115	0.103614	0.0756949	0.111645	0.0459391	0.11308	0.0640083	0.0345752
P01023	Alpha-2-macroglobulin	163.29	3253.9	2812.4	213.04	2212.9	786.71	14140	1114.5	930.23	3282.8	565.34	1138.4	2232.2	1296.5	706.12	1226.6	2576.8	2448.5	984.32	3105.3	2665.8	0.0668893	0.0889118	0.0111187	0.0621216	0.0157353	0.347513	0.0239889	0.0289778	0.0734476	0.00917147	0.0491407	0.0612559	0.0370318	0.0248628	0.0305727	0.0635049	0.0701112	0.0256684	0.0925128	0.0928021	0.0637669	0.0721162
Q9UBM4	Opticin	37.26	1492.7	1619.7	717.83	3078.3	5329.3	1247.8	8681.4	680.73	2208	3451	484.88	2719.4	3574.9	849.28	2452.2	2985.4	218.81	1943.1	2419.6	2800.4	0.0306849	0.0512055	0.0374641	0.0864156	0.106593	0.0306667	0.186861	0.0212056	0.0494006	0.0559854	0.0209306	0.0746257	0.10211	0.0299036	0.0611204	0.0735748	0.00626548	0.0506708	0.0720844	0.0974878	0.0622628	0.0409938
P0C0L4	Complement C4-A	192.78	1280.2	2369.9	1182.4	2636.2	1454.3	8723.3	2798.2	601.27	6863.2	208.93	500.54	2390.5	308.97	1793	4084.1	1412	2686.9	139.21	1681.1	547.65	0.0263166	0.0749225	0.0617103	0.0740047	0.029088	0.214389	0.0602294	0.0187303	0.153554	0.00338946	0.0216066	0.0656	0.00882509	0.0631324	0.101795	0.0347986	0.0769376	0.00363022	0.0500831	0.0190648	0.0580904	0.0521585
P09382	Galectin-1	14.716	1394.7	984.72	751.48	900.31	1783.6	485.34	1876.4	1054.1	651.75	3218.9	812.76	968.51	4719.5	627.16	8876	3744.7	4032.3	3047.3	1080.5	1662.2	0.0286703	0.0311311	0.0392203	0.0252739	0.0356744	0.011928	0.0403883	0.0328365	0.0145819	0.05222	0.035084	0.0265778	0.134803	0.0220826	0.221232	0.0922876	0.115462	0.0794654	0.0321901	0.0578647	0.0564487	0.0509856
P01861	Ig gamma-4 chain C region	35.94	2670.4	2751.9	537.21		971.26	2019.1	790.31		8317	402.91	2505.7	330.38	564.15	4072.9		535.39	3631.8		1535.2	336.52	0.0548945	0.0869991	0.0280374		0.0194265	0.0496226	0.0170109		0.18608	0.00653638	0.108162	0.00906628	0.0161138	0.143409		0.0131946	0.103994		0.0457365	0.011715	0.0562499	0.0543851
Q00610	Clathrin heavy chain 1	191.61	134.65	12042	10601	12.874	8.493		62.19	33.604	172.86	235.89	38.51		435.57	23.633	397.44	159.76	288.7	820.29	15.407	100.87	0.00276795	0.380698	0.553274	0.000361405	0.000169872		0.0013386	0.0010468	0.00386748	0.00382683	0.00166234		0.0124412	0.000832129	0.00990608	0.00393726	0.00826673	0.0213909	0.000459003	0.0035115	0.0560977	0.152479
Q04760	Lactoylglutathione lyase	20.777	3298.2	623.28		818.07	2859.8	1283.3	1391.3	2165.2	2508.3	2200.2	324.47	167.57	6011.1	1012	3828.2	2278.4	1988	5246.2	1123.2	1967.5	0.0677999	0.0197045		0.0229653	0.0571999	0.0315392	0.0299468	0.0674485	0.0561193	0.0356937	0.0140062	0.00459845	0.171695	0.035633	0.0954168	0.0561509	0.056925	0.136807	0.0334622	0.0684928	0.0558739	0.0417157
P01008	Antithrombin-III	52.602	3555	2349	1860.4	1843.3	6077	3468.3	5146.4	1989.3	2110.8	217.54	1133.7	1045.3	427.37	1751.9	228.1	1412.7	2211.4	1004.7	1334.6	476.68	0.0730789	0.0742618	0.0970956	0.051746	0.121548	0.085239	0.110773	0.0619691	0.0472259	0.00352914	0.0489378	0.0286851	0.0122069	0.0616852	0.00568533	0.0348158	0.063322	0.0261999	0.0397602	0.0165942	0.053218	0.033779
P31150	Rab GDP dissociation inhibitor alpha	50.582	960.8	1483.2		1031.5	8856.8	344.65	9341.5	1120.5	884.25	1260.6	57.994	212.81	4377	481.37	1396.6	2142.3	1104	3483.2	874.57	1789.4	0.0197508	0.0468902		0.0289568	0.177148	0.00847033	0.20107	0.0349049	0.0197837	0.0204506	0.0025034	0.00583992	0.12502	0.0169493	0.0348099	0.0527967	0.0316123	0.0908325	0.0260551	0.0622928	0.0529546	0.0566784
P02749	Beta-2-glycoprotein 1	38.298	1281.3	1728.5	2078.3	2872.6	4266.9	2570.9	4634.2	2367.2	4464.9	111.56	831.85	2539.3	675.8	1042	570.65	416.07	2086.6	949.45	2121.5	662.96	0.0263392	0.0546452	0.108468	0.080641	0.0853438	0.063184	0.0997481	0.0737411	0.0998953	0.00180983	0.035908	0.0696834	0.0193028	0.0366893	0.0142233	0.010254	0.0597484	0.0247591	0.0632035	0.023079	0.0525333	0.0326708
Q14019	Coactosin-like protein	15.945	1396.3	466.73	354.92	1648.3	1831.2	1591.8	350.33	591.26	2857	7189.7	1122.6	2109.6	3048.8	1492.2	1101.5	4218.2	2466.5	3904.3	1360.3	1070	0.0287032	0.0147553	0.0185235	0.0462719	0.0366265	0.039121	0.00754062	0.0184185	0.063921	0.116638	0.0484587	0.0578916	0.0870826	0.0525411	0.0274546	0.103957	0.0706266	0.101814	0.0405259	0.037249	0.050906	0.0313252
P07108	Acyl-CoA-binding protein	10.044	654.68	336.96	291.63	485.89	919.63	1870.8	2555.4	712.27	772.5	2296.8	356.3	484.69	5695.6	450.56	8103.8	1047.3	1743.9	1870.2	2469.8	3581.6	0.013458	0.0106527	0.0152204	0.0136401	0.0183939	0.0459779	0.0550033	0.0221881	0.0172835	0.0372608	0.0153802	0.0133008	0.162683	0.0158644	0.201985	0.0258106	0.0499354	0.0487698	0.07358	0.124683	0.0490535	0.0536417
Q13885	Tubulin beta-2A chain	49.906	1328.4	1461.6	442.77	196.29	1157.1		1027.1	1247.7	376.98	1987.6	238.32		3122.5	199.44	12175	1432	1619.5	2961.5	372.99	2040.8	0.0273074	0.0462073	0.0231085	0.00551035	0.0231436		0.0221077	0.0388673	0.00843434	0.0322447	0.0102874		0.0891877	0.00702238	0.303459	0.0352915	0.0463733	0.0772279	0.0111121	0.0710445	0.0487743	0.0681685
P09936	Ubiquitin carboxyl-terminal hydrolase isozyme L1	24.824		1508.6	316.67	845.77	1603.7	1598.5	1849.4	2823.8	1055.2	4945.7	718.67	1020.2	4905.9	622.86	2905.6	3197.2	700.55	2516.5	1138.3	852.88		0.0476932	0.0165272	0.0237429	0.0320762	0.0392857	0.0398071	0.0879647	0.0236085	0.0802338	0.0310225	0.0279963	0.140127	0.0219312	0.0724213	0.0787946	0.0200598	0.0656236	0.0339121	0.0296905	0.0480273	0.0318257
P05114	Non-histone chromosomal protein HMG-14	10.659	935.15	1682.7	147.5	1812	176.14	844.54	17.952	1399.7	4306	2720.9	56.781	209.18	3101.2	2516	2594.7	5691.7	365.81	835.12	2552.2	1970.4	0.0192235	0.0531972	0.00769813	0.0508674	0.00352304	0.0207559	0.000386405	0.0436023	0.0963401	0.044141	0.00245104	0.00574031	0.0885793	0.0885896	0.0646722	0.140271	0.0104747	0.0217777	0.0760349	0.0685938	0.045346	0.0390396
Q01469	Fatty acid-binding protein, epidermal	15.164		469.18	649.23	1014.3	688.61	1915.9	496.31	795.96	441.48	7986.6	965.11	2932.4	1050.3	1135.7	2021.9	2871.4	17.979	3844.1	1174	2852.9		0.0148327	0.0338838	0.0284739	0.0137731	0.0470863	0.0106827	0.0247951	0.00987743	0.129566	0.0416604	0.0804708	0.0299996	0.0399885	0.0503953	0.0707652	0.000514817	0.100244	0.0349757	0.0993154	0.0453316	0.0353938
P05090	Apolipoprotein D	21.275	1725.2	4792.3	1039.1	1905.5	902.44	193.55	2842.7	1701.3	2057.3	2854.7	1216.4	900.28	65.88	231.5			1264.5		1927.9		0.0354643	0.151505	0.0542314	0.0534922	0.01805	0.0047568	0.0611872	0.0529975	0.0460289	0.0463116	0.0525077	0.0247054	0.00188173	0.00815123			0.0362081		0.0574358		0.0440572	0.0348033
P61981	14-3-3 protein gamma	28.302	2333.7	503.96	427.74	173.83	2387.9	663.07	1605.8	2791.1	1535.3	1091.2	669.02	202.27	6287.6	1426.4	1865.3	2014.3	995.93	3252.1	1386.3	785.69	0.047973	0.0159323	0.022324	0.00487984	0.0477613	0.016296	0.0345638	0.0869461	0.03435	0.0177025	0.0288792	0.00555069	0.179592	0.0502242	0.0464921	0.0496421	0.0285178	0.084806	0.0413005	0.0273515	0.0435543	0.038837
P25786	Proteasome subunit alpha type-1	29.555	2984.7	4048.6	1955.5	75.918	1312.6	1876.5	1219.4	2024.5		486.03	2234.2	2107.3	503.92	1367.2	603.69	597.03	159.39	392.61	1550.8	810.75	0.0613554	0.127993	0.102059	0.00213121	0.0262538	0.046118	0.0262468	0.0630656		0.00788484	0.0964426	0.0578284	0.0143934	0.0481398	0.0150468	0.0147137	0.00456403	0.0102382	0.0462012	0.0282239	0.0420474	0.0358932
P09429	High mobility group protein B1	24.893	450.71	2038.8	335.78	2038.6	133.08	460.47	832.58	340.74	2520.9	3071.2		251.06	5932.1	220.98	2509.9	2137.7	2707	2001.1	1819.4	471.04	0.00926508	0.064455	0.0175246	0.0572286	0.00266178	0.0113168	0.0179207	0.0106145	0.0564012	0.0498239		0.00688958	0.169438	0.00778081	0.0625586	0.0526833	0.0775131	0.0521833	0.0542034	0.0163979	0.04194	0.0394964
P00751	Complement factor B	85.532	983.98	1180.1	2242	2117	1979.2	3772.2	1628.8	1235.9	2523.2	592.4	784.67	891.23	549.83	1907.2	480.73	1552	2478.9	297.72	1071.7	399.49	0.0202273	0.0373079	0.117012	0.0594295	0.0395867	0.0927079	0.0350588	0.0384998	0.0564527	0.00961047	0.0338714	0.0244571	0.0157048	0.0671534	0.0119821	0.0382488	0.0709816	0.00776374	0.031928	0.0139071	0.0410945	0.0288567
P00568	Adenylate kinase isoenzyme 1	21.635	1428.3	541.96	253.43	1386.1	1428.6	899.26	1259.6	1341.2	656.52	1334.9	948.6	231.4	5317.9	484.1	3843.2	2614.9	876.18	3283.2	53.594	2237.8	0.0293611	0.0171336	0.0132267	0.0389113	0.028574	0.0221008	0.0271121	0.04178	0.0146886	0.021656	0.0409477	0.00635007	0.151895	0.0170454	0.0957907	0.0644438	0.0250888	0.085617	0.00159667	0.0779025	0.0410611	0.0370165
P25311	Zinc-alpha-2-glycoprotein	34.258	1066.5	1201.2	1482.3	1223.8	9404.3	1752.9	7363.9	1399.3	2030.2	253.41	237.26	489.27	587.1	299.33	319.17	590.6	890.5	452.49		90.616	0.0219237	0.037975	0.0773623	0.0343551	0.188099	0.0430803	0.158503	0.0435899	0.0454226	0.00411105	0.0102417	0.0134265	0.0167693	0.0105395	0.00795522	0.0145553	0.0254989	0.0117997		0.00315453	0.0404401	0.0506117
P35542	Serum amyloid A-4 protein	14.746		1604.3	3302.4	803.64	569.85	2635.1	1449.3	1418.9	2087.6	436.14	932.84	713.98	296.5	2518.7		1485.9	183.1	918.26	301.92			0.0507186	0.172355	0.0225602	0.0113978	0.0647618	0.0311952	0.0442004	0.0467068	0.00707547	0.0402674	0.019593	0.00846891	0.0886846		0.0366198	0.00524295	0.0239458	0.00899477		0.040164	0.0409353
Q14103	Heterogeneous nuclear ribonucleoprotein D0	38.434	1811.9	316.68	253.52	935.88	927.91	888.87	672.51	1151.3	1383.2	1931.6	619.04	110.93	2788.4	1181.6	2465.2	2631.6	1534.8	4583.2	1355.4	1963.7	0.0372466	0.0100116	0.0132314	0.0262725	0.0185595	0.0218454	0.0144753	0.0358644	0.030947	0.0313362	0.0267218	0.00304414	0.0796449	0.0416047	0.0614444	0.0648554	0.043948	0.119518	0.0403799	0.0683605	0.0394656	0.0278702
P0DMV9	Heat shock 70 kDa protein 1B	70.051	943.41	363.42	88.607	759.36	941.43	521.18	595.8	865.95	1867.8	2294.6	775.48	67.836	3903.8	506.4	2685.1	2527	1468.3	4011.5	859.27	2131.6	0.0193933	0.0114892	0.00462446	0.0213171	0.0188299	0.0128088	0.0128242	0.0269754	0.0417892	0.0372252	0.0334747	0.00186155	0.111504	0.0178306	0.0669254	0.0622776	0.0420438	0.104609	0.0255993	0.0742055	0.0373804	0.0313603
P01019	Angiotensinogen	53.154	1357.1	2294.7	2025.8	1096.7	1352.7	2935.9	2282.7	393.86	2118.7	334.18	375.15	1242.4	928.62	1294.1	566.17	1411.2	1113.3	927.49	1515.8	455.55	0.0278974	0.0725451	0.105728	0.0307871	0.0270559	0.0721545	0.0491336	0.0122692	0.0474026	0.00542138	0.0161939	0.0340939	0.0265241	0.0455659	0.0141116	0.0347788	0.0318786	0.0241864	0.0451585	0.0158587	0.0369373	0.0242406
P02679	Fibrinogen gamma chain	51.511	884.37		1254.5	53.294	1310.9	9134.9	730.46	561.82	806.45		1007.1	40.38	585.01	384.6		661.19	3034		291.72	95.678	0.0181797		0.0654733	0.0014961	0.0262198	0.224505	0.0157227	0.0175014	0.0180431		0.043473	0.00110811	0.0167096	0.013542		0.0162949	0.0868766		0.00869089	0.00333075	0.0360729	0.0553906
P31946	14-3-3 protein beta/alpha	28.082	502.82	772.1	285.25	797.05	726.7	354.5	893.35	1024.6	2035.6	478.58	313.68		2209.5	939.24	2580.9	1743.5	474.98	3725.4	659.69	3482.3	0.0103363	0.0244093	0.0148874	0.0223752	0.014535	0.00871241	0.0192288	0.0319175	0.0455434	0.00776397	0.0135405		0.0631098	0.0330711	0.0643282	0.0429683	0.0136007	0.0971484	0.0196534	0.121226	0.0351766	0.0313348
P80723	Brain acid soluble protein 1	22.693	336.72	516.69	122.65	568.7	275.19	93.857	252.87	936.73	1423.3	3149.4	814.84	868.06	3078.7	524.22	2552	2081.6	429.56	3628.3	1287.8	2455.4	0.00692183	0.0163347	0.00640119	0.0159648	0.00550418	0.00230669	0.00544286	0.0291803	0.0318441	0.0510925	0.0351738	0.0238213	0.0879366	0.018458	0.0636079	0.0513008	0.0123002	0.0946163	0.038366	0.0854776	0.0341026	0.0293167
Q16143	Beta-synuclein	14.288	399.03	243.42	291.47		430.31	173.62		405.9		238.89	576.48	255.87	4190.8	922.3	1580.6		1058	2089.7		3788.3	0.00820272	0.00769553	0.015212		0.00860679	0.00426699		0.0126443		0.0038755	0.0248846	0.00702157	0.119701	0.0324746	0.039396		0.0302951	0.0544938		0.131879	0.0333766	0.0403539
Q06481	Amyloid-like protein 2	86.955	1968.2	1671.8	267.17	2855.3	841.39	325.77	663.4	549.43	1119	853.5	654.16	2284.6	477.75	458.53	676.65	1214.9	958.24	430.28	1531.3	3800.4	0.0404596	0.0528526	0.0139438	0.0801554	0.016829	0.00800632	0.0142792	0.0171154	0.0250359	0.0138463	0.0282378	0.0626939	0.0136459	0.0161451	0.0168653	0.029941	0.0274386	0.0112205	0.0456203	0.1323	0.0333316	0.0301849
P52565	Rho GDP-dissociation inhibitor 1	23.207	486.69	278.98	125.26	895.24	357.02	1162.4		1738.2	2100.2	2694.4	766.02	315.24	2723.1	776.56	1244.1	2317	1477.3	2541.9	588.02		0.0100047	0.00881973	0.00653741	0.0251316	0.00714089	0.0285678		0.054147	0.0469887	0.0437111	0.0330664	0.0086508	0.0777797	0.0273431	0.0310088	0.0571021	0.0423015	0.0662859	0.0175182		0.0328948	0.0216531
Q96KP4	Cytosolic non-specific dipeptidase	52.878	2446.7	409.43	1251.5	291.52	157.05	1367.5	135.26	151.14	1958.6	611.08	1165.1	1080.2	3190.8	1490.3	1138.8	1965.5	862.08	774.22		1248.8	0.0502959	0.0129438	0.0653167	0.0081837	0.00314122	0.0336085	0.00291138	0.00470819	0.0438207	0.00991351	0.0502933	0.0296428	0.0911386	0.0524742	0.0283843	0.0484395	0.0246851	0.0201896		0.0434733	0.0328192	0.0238991
P61978	Heterogeneous nuclear ribonucleoprotein K	50.976	1465.8	926.41	147.31	959.4	944.61	681.6	687.53	1084.6	623.73	909.86	566.34	85.435	3201.3	464.12	1898.6	2580.4	1218.5	2547.2	837.3	1896.7	0.0301319	0.0292877	0.00768821	0.0269328	0.0188935	0.0167514	0.0147986	0.0337866	0.013955	0.0147606	0.0244469	0.0023445	0.0914385	0.0163419	0.0473221	0.0635936	0.0348909	0.0664241	0.0249447	0.0660281	0.0322381	0.0232846
P02671	Fibrinogen alpha chain	94.972	579.67		1508.4	903.17	1010	9684	842.78	577.6	142.86	184.3	495.08	821.03	563.74	638.67	433.83	452.33	1782.7	487.19	449.8	185.15	0.0119161		0.0787245	0.0253542	0.0202014	0.238	0.0181403	0.0179929	0.00319627	0.00298989	0.0213709	0.0225307	0.0161021	0.0224879	0.0108131	0.0111476	0.0510464	0.0127046	0.0134004	0.00644546	0.0318192	0.0529299
P04004	Vitronectin	54.305	2114.1	1057.7	1965.1	1168.5	3487.4	1593.3	2633.7	697.71	748.47	150.66	1119.6	739.97	463.21	1434.5	94.625	655.71	739.45	151.14	1070	217.75	0.0434588	0.0334383	0.10256	0.0328027	0.0697528	0.0391579	0.0566886	0.0217345	0.0167459	0.00244415	0.0483292	0.0203062	0.0132306	0.0505094	0.0023585	0.0161599	0.0211737	0.00394132	0.0318773	0.00758034	0.0317125	0.0252747
P02760	Protein AMBP	38.999	1026.9	513.49	1050.2	301.93	7226.7	1479.8	5279.9	420.93	1372.6	108.65	51.196	1846	622.92	1075.5	450.7	606.08	730.35	341.8	714.96	110.85	0.0211096	0.0162336	0.0548107	0.00847593	0.144544	0.0363684	0.113646	0.0131125	0.0307098	0.00176262	0.00220995	0.0506579	0.0177924	0.0378689	0.0112336	0.0149368	0.0209131	0.00891322	0.0213	0.00385892	0.0315229	0.0368617
Q15181	Inorganic pyrophosphatase	32.66	1306.4	517.81		475.95	1727.3	1126.4	1129.6	1076.9	1292.7	1894.1	231.06	281.78	2638	616.11	2376.1	1615.1	298.9	2888.2	445.2	1364.2	0.0268552	0.0163701		0.0133611	0.0345484	0.0276831	0.0243139	0.0335467	0.0289222	0.0307279	0.00997405	0.0077326	0.075349	0.0216935	0.0592236	0.0398039	0.0085588	0.0753165	0.0132634	0.0474907	0.0313018	0.0205276
P22626	Heterogeneous nuclear ribonucleoproteins A2/B1	37.429	222.22	350.89		418.39	293.83		756.26	1268	678.6	1440.8	556.48		2070.9	691.75	784.96	2189	1805.9	4016.9	578.53	1398.8	0.0045681	0.0110931		0.0117453	0.005877		0.016278	0.0394997	0.0151826	0.023374	0.0240213		0.0591509	0.0243568	0.0195649	0.0539476	0.0517107	0.10475	0.0172355	0.0486952	0.0312383	0.0257469
P21266	Glutathione S-transferase Mu 3	26.559	1914.9	728.87	332.55	1084.6	963.15	1297	1081.3	763.8	1147		706.51	246.76	2085.8	811.41	1630.1	1119.7	1571.8	2489.1	389.04	1023.4	0.0393639	0.0230426	0.017356	0.0304474	0.0192643	0.0318758	0.0232743	0.0237933	0.0256624		0.0304976	0.00677158	0.0595765	0.0285701	0.0406298	0.0275949	0.0450075	0.064909	0.0115902	0.0356267	0.0307818	0.0146358
P01042	Kininogen-1	71.957	1267	1098.4	1157.4	1193.3	3471.4	1809.8	3414.3	710.8	1867.7	178.79	658.53	732.02	90.715	854.85	66.974	833.66	1263.1	571.42	1262.5	374.89	0.0260453	0.034725	0.0604055	0.0334989	0.0694328	0.0444787	0.0734906	0.0221423	0.0417869	0.0029005	0.0284264	0.0200881	0.00259109	0.0300997	0.00166931	0.0205454	0.036168	0.0149011	0.0376123	0.0130507	0.0307029	0.0204053
Q14195	Dihydropyrimidinase-related protein 3	61.963	1568	494.06	298.67	782.08	1002.5	294.25	975.18	1109.6	1037.7	1000.5	405.83	64.988	3239.2	599.08	2028.3	1919.1	692.87	3013	616.06	1673.6	0.0322328	0.0156193	0.0155878	0.0219549	0.0200514	0.00723166	0.0209901	0.0345654	0.0232169	0.016231	0.0175183	0.0017834	0.092521	0.0210939	0.0505548	0.0472959	0.0198399	0.0785709	0.0183536	0.0582615	0.0306737	0.0234954
Q12765	Secernin-1	46.382	645.06	515.45	114.09	242.77	439.14	595.95	411.45	1408.8	322.63	1766		80.378	2945.2	277.86	2618	1877	1524.7	2348.9	472.95	2407.5	0.0132603	0.0162955	0.00595444	0.00681516	0.0087834	0.0146464	0.00885619	0.0438858	0.00721835	0.0286497		0.00220573	0.0841235	0.00978358	0.0652529	0.0462584	0.0436588	0.061253	0.0140901	0.0838101	0.0297264	0.0272423
Q16774	Guanylate kinase	21.725	998.14	342.56		127.53	1322.2	261.59	628.41	427.18	2154.8	1308.2	555.69		1937	427.83	1584.9	1473.5	706.59	2739.5	269.69	1811.3	0.0205184	0.0108298		0.00358009	0.0264458	0.00642899	0.0135261	0.0133072	0.0482103	0.0212228	0.0239872		0.0553264	0.0150641	0.0395032	0.0363142	0.0202327	0.0714388	0.00803457	0.0630552	0.0276125	0.0202895
P08100	Rhodopsin	38.892	1252.6	81.209			201.38	258.59	477.55	118.53	718.93		154.73	83.026	1728.9		3295.1	236.98	1990.7	4002.3	560.93		0.0257493	0.00256736			0.00402788	0.00635526	0.0102789	0.00369235	0.016085		0.00667915	0.0022784	0.0493824		0.0821295	0.00584034	0.0570024	0.104369	0.0167112		0.0262099	0.0321704
P06737	Glycogen phosphorylase, liver form	97.147	1391	588.7	79.784	537.14	967.71	53.809	587.91	873.5	1510.6	766.84	420.48	95.444	3126.8	407.83	3146.2	593.12	1642.8	1622.6	429.16	669.3	0.0285943	0.0186113	0.00416398	0.0150789	0.0193555	0.00132244	0.0126544	0.0272106	0.0337974	0.0124404	0.0181507	0.00261917	0.0893106	0.0143599	0.0784181	0.0146174	0.0470405	0.0423131	0.0127855	0.0232997	0.0258072	0.0232311
P07737	Profilin-1	15.054	257.53		164.64	944.05	663.46	246.32	321.74	108.55	459.94	2855.9	314.13	415.58	3439.6	456.06		1820.2	158.66	3529.3	295.13	1127.6	0.00529395		0.00859268	0.0265018	0.0132701	0.00605371	0.00692524	0.00338146	0.0102904	0.0463311	0.0135599	0.0114043	0.098245	0.0160581		0.0448586	0.00454312	0.0920347	0.00879248	0.0392541	0.0252995	0.0288536
P30044	Peroxiredoxin-5, mitochondrial	22.086	1570.5	413.13	350.46	626.03	980.98	148.06	711.76	786.2	213.95	1116.7	581.27		1629.6	304.53	2414.9	1026.4	1325.8	1494.9	722.37	852.58	0.0322842	0.0130608	0.0182908	0.0175742	0.0196209	0.00363881	0.0153202	0.0244911	0.0047868	0.0181161	0.0250914		0.0465461	0.0107226	0.0601907	0.0252955	0.0379634	0.038983	0.0215208	0.0296801	0.0243778	0.0141964
P04792	Heat shock protein beta-1	22.782	232.75	116.82	172.17				210.4	359.08	651.36	6230.2	1311.6	2000.4	1108.6	49.657	670.7	922.48		1319.3	131.43	442.02	0.00478456	0.00369317	0.00898567				0.00452872	0.0111858	0.0145732	0.101072	0.0566172	0.0548949	0.0316648	0.00174845	0.016717	0.0227344		0.0344038	0.00391555	0.0153876	0.0241817	0.0268223
P02748	Complement component C9	63.173	551.2	222.46	1755.2	1145.6	1710.7	683.89	946.03	477.08	1489.7	307.05	683.38	855.3	476.04	1732.6	254.34	950.29	1000.8	254.86	584.94	151.06	0.0113308	0.0070329	0.0916052	0.0321599	0.0342163	0.0168077	0.0203627	0.0148616	0.0333297	0.00498125	0.0294991	0.0234711	0.0135971	0.0610057	0.00633935	0.0234198	0.0286572	0.00664606	0.0174265	0.00525872	0.0241004	0.0209316
P50502	Hsc70-interacting protein	41.331	423.22			428.17	376.8			222.73	387.88	1406	319.45		2616	120.55	1806.8	1317.8	790.58	2957.7	132.92	582.98	0.00869998			0.0120198	0.00753652			0.0069383	0.00867822	0.0228095	0.0137895		0.0747206	0.00424462	0.045034	0.032477	0.0226377	0.0771289	0.00395994	0.0202948	0.0240646	0.0239003
P12236	ADP/ATP translocase 3	32.866	1272.6	53.895		307.22	95.617		98.654		78.562	551.64	239.87		2319.4		5073.7	385.32	910.33	1557.3	300.47	514.18	0.0261604	0.00170385		0.00862443	0.00191247		0.00212346		0.0017577	0.00894922	0.0103543		0.0662488		0.126461	0.00949616	0.0260667	0.0406102	0.00895157	0.0178997	0.0238213	0.0334332
Q16658	Fascin	54.529	1148.4	459.56	121.92	484.13	527.61	479.29	758.03	794.71	733.69	1476	523.66	90.342	3042.3	166.86	2047.6	1389.8	865.83	803.88	733.95	1143.2	0.0236072	0.0145286	0.00636309	0.0135907	0.0105529	0.0117793	0.0163161	0.0247562	0.0164152	0.0239451	0.0226046	0.00247916	0.086897	0.00587522	0.0510358	0.0342514	0.0247925	0.020963	0.0218658	0.0397972	0.0236208	0.0189227
P49189	4-trimethylaminobutyraldehyde dehydrogenase	53.801	636.97	615.85	22.654	608.93	437.27	616.54	674.06	741.15	1124.1	1776.9	589.86	90.586	2931.9	308.02	1606	812.15	647.69	1014	703.44	1277.7	0.013094	0.0194696	0.00118233	0.0170942	0.008746	0.0151525	0.0145087	0.0230877	0.02515	0.0288265	0.0254622	0.00248586	0.0837436	0.0108455	0.0400291	0.0200153	0.0185462	0.0264424	0.0209568	0.0444794	0.0229659	0.0178553
P02675	Fibrinogen beta chain	55.928	991.37	124.91	940.7	153.48	397.52	5694.6	290.37		346.98	65.361	643.3	17.093	159.66	494.47			1706.7		142.19		0.0203792	0.00394893	0.0490958	0.00430857	0.00795095	0.139954	0.00625002		0.00776314	0.00106035	0.027769	0.000469065	0.00456036	0.0174105			0.0488702		0.00423611		0.0229351	0.0360772
Q9BSG5	Retbindin	24.615	1286.5	3202.4	242.29	203.65	1735.3	1273.1	1285.5	231.37	2513.2	726.04	530.63	399.84	146.31	837.57	167.38	462.64	35.99	171.6	953.63	710.8	0.0264461	0.101241	0.0126453	0.00571696	0.0347084	0.0312885	0.0276695	0.00720745	0.056229	0.0117785	0.0229054	0.0109724	0.00417904	0.0294912	0.0041719	0.0114017	0.00103055	0.00447487	0.0284104	0.0247444	0.0228356	0.0230951
P27348	14-3-3 protein theta	27.764	669.67	261.58	19.277	205.43		145.12	635.81	295.31		1057.2	330.51		2476.5	362.87	1724.4	1419.8	477.13	2190	989.72	1048.4	0.0137662	0.00826964	0.00100608	0.00576693		0.00356656	0.0136854	0.00919926		0.0171509	0.014267		0.0707361	0.0127768	0.0429802	0.0349908	0.0136623	0.0571093	0.0294856	0.036497	0.0226421	0.0197599
P16870	Carboxypeptidase E	53.15	517.33	1375.3	130.44	1495.6	1164.9	824.51	767.67	714.36	917.36	623.92	258.33	932.97	243.03	610.83	1497.6	1434.1	448.33	71.713	960.61	1551.2	0.0106346	0.043479	0.00680776	0.0419852	0.0232996	0.0202637	0.0165236	0.0222532	0.0205245	0.0101218	0.0111512	0.0256025	0.00694165	0.0215076	0.0373273	0.0353432	0.0128376	0.00187008	0.0286184	0.0540005	0.0225546	0.0139929
Q9HCJ6	Synaptic vesicle membrane protein VAT-1 homolog-like	45.899	984.76	226.36	839.35	561.44	726.02	911.87	805.35	581.89	925.11	1238.3	182.23	288	1493.6	143.49	1790.8	464.3	951.24	1462.2	255.92	1142.8	0.0202434	0.00715619	0.0438063	0.015761	0.0145214	0.0224107	0.0173346	0.0181266	0.0206979	0.0200889	0.00786623	0.00790328	0.0426616	0.00505235	0.0446352	0.0114426	0.0272381	0.0381302	0.00762434	0.0397833	0.0216242	0.0133381
P17066	Heat shock 70 kDa protein 6	71.027	601.14	384.81	163.5	507.38	841.82	80.409	851.72	755.94		856.02	81.704		2616.1	471.47	1485.9	1086.4	1079.2	1577.3	544.42	141.63	0.0123574	0.0121655	0.00853318	0.0142434	0.0168376	0.00197618	0.0183327	0.0235484		0.0138872	0.00352688		0.0747235	0.0166007	0.0370357	0.0267742	0.0309022	0.0411317	0.0162193	0.00493044	0.0207626	0.0172899
P15121	Aldose reductase	35.853	1620.2	611.39		682.38	727.24	590.63	1157.4	1311.4	814.4	1204.1	124.26	177.21	1794.9	81.352	975.11	327.44	664.68	983.92	641.8	780.6	0.0333059	0.0193286		0.0191561	0.0145458	0.0145157	0.0249123	0.0408517	0.0182209	0.019534	0.00536387	0.00486299	0.0512676	0.00286444	0.0243043	0.00806971	0.0190327	0.025658	0.0191204	0.0271743	0.0206363	0.0121411
P06576	ATP synthase subunit beta, mitochondrial	56.559	1153.1	28.451		286.73	298.63		108.94	133.95	578.76	357.67	205.25	54.845	2377.1		3747.4	82.996	1185.5	1707.6	28.089	914.66	0.0237039	0.000899456		0.00804923	0.00597301		0.00234486	0.0041727	0.0129489	0.00580246	0.00885992	0.00150505	0.0678969		0.0934029	0.00204542	0.033946	0.0445296	0.000836824	0.0318412	0.0205152	0.026577
P37802	Transgelin-2	22.391	290.82	398.54		110.22	429.07			886.03		905.98	175.34		1746.2	142.76	1287.9	1638.5	1148.8	643.79	298.81	1173.9	0.00597828	0.0125995		0.00309415	0.00858199			0.0276009		0.0146977	0.00756881		0.0498766	0.00502665	0.0321005	0.0403806	0.0328951	0.0167883	0.00890211	0.0408659	0.0204638	0.015396
P09651	Heterogeneous nuclear ribonucleoprotein A1	38.746	465.18	327.44		234.97	46.893	291.02	273.49	564.71	732.15	1070.2	220.07	5.0125	2256.8	218.79	992.03	1714.4	510.85	1933.8	545.23	1792.3	0.00956254	0.0103517		0.00659619	0.000937924	0.00715228	0.00588669	0.0175914	0.0163807	0.0173618	0.00949965	0.000137553	0.0644608	0.0077037	0.0247261	0.0422512	0.0146278	0.0504283	0.0162434	0.0623937	0.020226	0.0197912
O76070	Gamma-synuclein	13.331	915.07	1206.1	274.55		945.41	398.34	533.93		300.41	1615.8	267.56		2528.9	268.29	765.91	990.55	298.66	714.35	346.13		0.0188108	0.0381299	0.014329		0.0189095	0.00978984	0.0114925		0.00672121	0.026213	0.0115496		0.0722328	0.00944662	0.0190901	0.024412	0.00855193	0.0186283	0.0103119		0.0199137	0.0161514
P11766	Alcohol dehydrogenase class-3	39.724	267.22	388.15	118.57	235.06	93.395	231.58	686.54	478.85	672.4	1457	350.45		2180.2	288.75	1518.8	950.83	701.94	1551.6	99.408	1515.2	0.00549315	0.0122711	0.00618825	0.00659872	0.00186803	0.00569145	0.0147773	0.0149167	0.0150439	0.0236368	0.0151277		0.0622729	0.010167	0.0378557	0.0234331	0.0200996	0.0404615	0.00296155	0.0527473	0.0195585	0.017128
P30046	D-dopachrome decarboxylase	12.712	355.38	757.76			1211.3	1260.2	255.54	467.81	1850.8	290.91	260.44		1786.5	328.14	1030.7	695.02	794.37	947.76	153.22	206.41	0.00730542	0.023956			0.0242277	0.0309714	0.00550033	0.0145728	0.0414088	0.00471941	0.0112423		0.0510277	0.011554	0.0256899	0.0171287	0.0227463	0.024715	0.00456471	0.00718557	0.0193245	0.0132816
P61088	Ubiquitin-conjugating enzyme E2 N	17.138	1434.3	156.36		316.01	820.4	399.56	642.48	424.47	543.28	1101.3	242.53	170.07	2308.7	436.37	1230.7	1247.7	334.1	754.41	472.17	1076	0.0294844	0.0049432		0.00887119	0.0164091	0.00981983	0.013829	0.0132227	0.0121551	0.0178663	0.0104692	0.00466705	0.0659432	0.0153648	0.0306749	0.0307494	0.00956673	0.019673	0.0140668	0.0374578	0.0192228	0.0145913
P07998	Ribonuclease pancreatic	17.644	1245.4	370.56	269.74	515.35	630.57	1259	996.18	639.73	1818.6	583.38	390.83	27.803		977.65	294.89	336.96	1030.5	607.05	853		0.0256012	0.011715	0.0140779	0.0144672	0.0126123	0.0309419	0.0214421	0.0199284	0.0406884	0.00946414	0.0168708	0.000762969		0.0344235	0.00735005	0.00830433	0.0295077	0.0158302	0.0254125		0.0188556	0.0105142
P10768	S-formylglutathione hydrolase	31.462	1266.6	398.97		417.02	483.94	965.62	797.27	537.92	505.34	824.05	176.48		712.37	566.16	1711.7	979.34	419.32	1706.3	287.66	428.01	0.0260371	0.0126131		0.0117068	0.00967946	0.0237317	0.0171607	0.0167569	0.0113062	0.0133685	0.00761802		0.0203474	0.0199348	0.0426636	0.0241357	0.0120069	0.0444957	0.00856993	0.0148999	0.018724	0.0105547
P25705	ATP synthase subunit alpha, mitochondrial	59.75	822.84	268.21		222.48		122.84	162.48		193.88	444.99	123.85	78.471	2492.6	155.41	3188.1	786.75	967.15	1363.7	190.77	448.24	0.0169148	0.00847924		0.00624557		0.00301899	0.00349727		0.00433777	0.00721904	0.00534617	0.0021534	0.0711959	0.00547206	0.0794625	0.0193893	0.0276937	0.0355616	0.0056834	0.0156042	0.0186632	0.0233151
O94985	Calsyntenin-1	109.79	203.89	2597.3	119.52	1066.7	433.08	400.35	469.83	388.72	578.15	754.44	184.03	645.39	457.51	353.84	602.03	1560.1	331.58	95.824	467.54	1467.9	0.00419129	0.0821116	0.00623783	0.0299449	0.00866219	0.00983924	0.0101128	0.0121091	0.0129352	0.0122392	0.00794393	0.0177108	0.0130678	0.0124589	0.0150054	0.0384485	0.00949457	0.00249883	0.0139289	0.0511007	0.0185021	0.0190494
O43505	Beta-1,4-glucuronyltransferase 1	47.119	353.82	386.38	89.368	1688.2	341.46	1006		286.84	656.17	464.72	110.13	189.69	377.64	594.64	267.74	1545.9	1110.3		239.19	1683	0.00727335	0.0122151	0.00466418	0.047392	0.00682967	0.0247241		0.00893541	0.0146808	0.00753912	0.00475393	0.00520546	0.0107865	0.0209376	0.00667334	0.0380985	0.0317927		0.00712592	0.0585888	0.0176787	0.0161773
P26998	Beta-crystallin B3	24.252		79.008	135.22		116.15		342.23	209.16	175.62	5565.5	343.13	1475.7	173.46			880.06	65.058	1587.1	45.195	59.889		0.00249777	0.00705723		0.00232316		0.00736627	0.00651558	0.00392923	0.0902888	0.0148117	0.0404961	0.00495452			0.021689	0.00186289	0.0413873	0.00134644	0.00208486	0.0165741	0.0243222
Q9BPU6	Dihydropyrimidinase-related protein 5	61.421	191.67	69.936			366.78		72.908	216.61	413.55	429.26	84.27		1401.5	136.24	4286.8	241.53	267.72	1574.9	108.18	284.33	0.00394009	0.00221097			0.0073361		0.0015693	0.00674766	0.00925255	0.00696385	0.00363764		0.0400309	0.00479708	0.106847	0.00595247	0.00766598	0.0410691	0.00322289	0.00989812	0.0163214	0.0270042
P08758	Annexin A5	35.936	293.18		121.13	76.264	81.377		113.29	422.29	119.12	685.94	224.17	1351.1	297.96		4549.8	112.55	677.94	534.46	382.38	172.23	0.0060268		0.00632186	0.00214092	0.00162765		0.00243849	0.0131548	0.00266513	0.011128	0.00967663	0.0370768	0.00851061		0.113403	0.00277378	0.0194124	0.0139373	0.0113918	0.00599569	0.015746	0.0266035
P08237	ATP-dependent 6-phosphofructokinase, muscle type	85.182	67.147	418.68	68.354	108.73	319.3	179.31	327.17	203.64	481.47	34.401	239.1		2522.5	229.48	1319.2	1016.6	657.76	1088.9	161.58	1204.3	0.00138032	0.0132362	0.00356744	0.00305232	0.00638644	0.00440683	0.00704212	0.00634363	0.0107722	0.000558085	0.0103211		0.0720499	0.0080801	0.0328807	0.025054	0.0188345	0.0283956	0.00481377	0.0419242	0.0157421	0.0179053
P00352	Retinal dehydrogenase 1	54.861		85.877	273.8	63.142	316.69	90.499		249.22		4114.2	109.61	2489.7	141.08	130.08	97.68	1260.3	90.012	1535.6	4.9694	161.6		0.00271493	0.0142898	0.00177255	0.00633424	0.00222416		0.0077635		0.0667444	0.00473148	0.0683223	0.00402966	0.00458018	0.00243465	0.0310599	0.00257743	0.0400443	0.000148048	0.00562563	0.0156116	0.022321
P61626	Lysozyme C	16.537		707.91	131.07	587.83	1638.6	275.55	1276.2	605.05	1255.8		210.19	563.44	97.675	467.82	496.98	856.73	60.857		483.06	252.73		0.02238	0.00684064	0.0165019	0.0327743	0.00677209	0.0274694	0.018848	0.0280966		0.00907317	0.0154619	0.00278988	0.0164722	0.0123871	0.021114	0.0017426		0.0143913	0.00879806	0.0154066	0.00898372
P04196	Histidine-rich glycoprotein	59.578	908.09	1550.8	216.64	137.01	984.6	1236.5	1305.4	187.59	450.14	67.322	262.43	321.17	149.3	612.44		54.091	482.89		1099.3	132.79	0.0186673	0.0490273	0.0113066	0.00384621	0.0196933	0.030389	0.0280979	0.00584365	0.0100712	0.00109216	0.0113282	0.00881353	0.00426444	0.0215643		0.00133307	0.0138272		0.0327502	0.0046227	0.0153632	0.0129705
Q9H668	CST complex subunit STN1	42.119	736.12	735.9	538.27	593.26	1090.3	610.11	1305.3	710.62		312.35	353.32		465.06	442.38	301.25	335.89	603.36	127.01		134.68	0.0151322	0.0232649	0.0280927	0.0166543	0.0218075	0.0149944	0.0280957	0.0221367		0.00506723	0.0152516		0.0132835	0.0155764	0.00750857	0.00827796	0.0172768	0.00331208		0.00468849	0.0153189	0.00774981
P20941	Phosducin	28.246	698.05				204.4		86.091	557.49	464.49	530.62		90.64	592.62	139.3	339.16	976.43	436.62	1656.9	485.53	1141.7	0.0143496				0.00408828		0.00185305	0.0173665	0.0103922	0.00860822		0.00248734	0.016927	0.00490482	0.00845347	0.024064	0.0125023	0.0432075	0.0144649	0.039745	0.0148943	0.0124257
P23526	Adenosylhomocysteinase	47.716	733.9	134.98			310.17	199.2	270.64	300.77	131.64	349.13	156.75		1540.7	103.84	1250.7	887.72	397.48	1577.6	261.22	573.47	0.0150865	0.00426728			0.00620383	0.00489566	0.00582535	0.00936935	0.00294524	0.00566391	0.00676635		0.0440069	0.00365626	0.0311733	0.0218777	0.0113816	0.0411396	0.00778223	0.0199637	0.0142356	0.0131171
P26447	Protein S100-A4	11.728	406.1	429.14	195.21	80.152	337.36	358.8	431.46	444.93		1258.1	298.27	359.17	478.9	590.73	319.56	2110		826	75.114		0.00834805	0.0135669	0.0101881	0.00225007	0.00674766	0.00881808	0.00928689	0.0138601		0.0204101	0.0128753	0.00985633	0.0136788	0.0207999	0.00796495	0.0520006		0.0215399	0.00223779		0.01379	0.0113666
P22676	Calretinin	31.54	283.68	532.28		356.69	435.97	272.69	242.85	933.26	144.3		251.8	150.5	1486.1	261.63	414.61	211.99	1022.1	636.52			0.00583151	0.0168276		0.0100132	0.00872	0.00670179	0.00522719	0.0290722	0.00322849		0.0108693	0.00413001	0.0424474	0.00921212	0.010334	0.00522446	0.0292671	0.0165987			0.0133566	0.0111205
P28161	Glutathione S-transferase Mu 2	25.744	253.65		69.563	437.48	489.03	680.27	349.8	314.61	420.89	327.5	299.66		576.99	461.18	398.88	729.28	874.97	1641.8	78.285	337.33	0.00521419		0.00363054	0.0122812	0.00978127	0.0167187	0.00752921	0.00980048	0.00941677	0.00531301	0.0129353		0.0164805	0.0162384	0.00994197	0.017973	0.0250542	0.0428137	0.00233226	0.0117432	0.0130665	0.00936626
P40926	Malate dehydrogenase, mitochondrial	35.503	236.7	132.52		967.66		642.14	289.3	53.367	363.98	181.74	362.56	48.333	1535.7	280.96	1123.8		541.39	606.04	136.97	362.69	0.00486576	0.00418951		0.0271646		0.0157816	0.00622699	0.00166245	0.00814349	0.00294836	0.0156504	0.00132635	0.0438641	0.00989274	0.0280104		0.0155023	0.0158039	0.00408059	0.012626	0.0128082	0.0113887
Q04828	Aldo-keto reductase family 1 member C1	36.788	400.99	765.07	116.71	273.01	319.62	157.56	302.11	342.42	811.15	788.17	102.34	87.208	721.49	499.56	1014.3	468.23	606.93	755.58	542.03	439.1	0.00824301	0.0241871	0.00609118	0.00766407	0.00639284	0.00387229	0.00650272	0.0106668	0.0181482	0.0127864	0.00441766	0.00239316	0.0206079	0.0175897	0.0252812	0.0115395	0.017379	0.0197035	0.0161481	0.015286	0.012745	0.00696297
Q13838	Spliceosome RNA helicase DDX39B	48.991	576.33	307.85	51.687	274.59	407.35	221.34	170.83	321.03		731.83	324.63		1749	92.681	123.3	703.94	506.07	877.56	80.755	618.91	0.0118474	0.00973243	0.00269758	0.00770843	0.00814756	0.00543979	0.003677	0.0100005		0.0118724	0.0140131		0.0499566	0.00326334	0.00307322	0.0173485	0.014491	0.0228844	0.00240584	0.0215455	0.012228	0.0113178
Q71U36	Tubulin alpha-1A chain	50.135		146.46	188		99.288		325.74	150.74	300.21	246.13		82.634	877.18	291.98	1103.7		888.51	963.8	203.39	635.73		0.00463022	0.00981185		0.0019859		0.00701134	0.00469573	0.00671673	0.00399295		0.00226764	0.0250548	0.0102808	0.0275094		0.0254419	0.0251333	0.00605937	0.0221311	0.0121815	0.00974275
Q96G03	Phosphoglucomutase-2	68.283	65.663	334.19		155.39	159.57	67.695	138.29		512.8	898.17	272.26	48.498	1292.9	131.63	1444.1	89.013		873.86	537.97	594.51	0.00134981	0.0105651		0.00436219	0.00319162	0.00166371	0.0029766		0.0114731	0.0145709	0.0117525	0.00133088	0.036929	0.00463476	0.0359938	0.00219371		0.0227879	0.0160271	0.0206961	0.0119117	0.0115003
Q14624	Inter-alpha-trypsin inhibitor heavy chain H4	103.36	712.5	1008	518.3	650.77	831.41	1094.5	907.81	420.26	554.09	93.264	199.41	235.11	81.849	399.28	148.04	177.67	364.79	36.875	167.89	12.719	0.0146466	0.0318671	0.0270504	0.0182687	0.0166293	0.0268991	0.01954	0.0130916	0.0123969	0.00151302	0.00860783	0.00645188	0.00233785	0.0140588	0.00368986	0.00437865	0.0104455	0.000961601	0.00500176	0.000442775	0.011914	0.00932681
Q9Y5W5	Wnt inhibitory factor 1	41.527	708.4	686.34	206.42	871.23	639.23	165.88	105.3	477.72	722.64	480	216.39	225.91	388.15	251.84		531.34	185.84	182.81		707.67	0.0145623	0.0216981	0.0107732	0.0244576	0.0127855	0.00407677	0.00226651	0.0148815	0.016168	0.00778701	0.0093408	0.00619941	0.0110867	0.00886741		0.0130948	0.0053214	0.00476719		0.0246355	0.0118205	0.00671886
Q16181	Septin-7	50.679	586.12	193.52	44.872	309.37	311.36	173.27	160.54	327.21	247.62	777.33	273.3	56.815	1995.6	173.26	1238.6	110.66	548.11	939.67	137.28	262.42	0.0120487	0.00611798	0.0023419	0.00868479	0.00622763	0.00425839	0.00345552	0.010193	0.00554012	0.0126106	0.0117974	0.00155911	0.0570001	0.00610057	0.0308718	0.0027272	0.0156948	0.0245041	0.00408983	0.00913539	0.0117479	0.0129798
P51884	Lumican	38.429			242.82	250.54	706.4		121.56	1115.8	378.61	688.72	425.6	52.94	296.84	180.46	424.55	694.68	251.6	246.47	599.04				0.012673	0.00703328	0.014129		0.0026165	0.0347585	0.00847081	0.0111731	0.0183717	0.00145278	0.00847862	0.00635408	0.0105818	0.0171203	0.0072044	0.00642727	0.0178465		0.0115432	0.00799181
Q13642	Four and a half LIM domains protein 1	36.263	546.1	371.09		38.081	309.27	279.49		75.959	521.24	900.85	171.37	118.6	1049.5		825.42	710.24	534.47	781.8		110.16	0.011226	0.0117317		0.00106903	0.00618582	0.00686891		0.00236621	0.0116619	0.0146144	0.00739744	0.00325462	0.0299768		0.0205734	0.0175038	0.0153042	0.0203872		0.0038349	0.0114973	0.0079522
P68402	Platelet-activating factor acetylhydrolase IB subunit beta	25.569	504.42	339.31		272.53	440.1	230.1	338.84		335.89	304.31			747.14		619.63	448.16	383.83	483.74	342.32	641.04	0.0103692	0.010727		0.0076506	0.00880261	0.00565508	0.00729331		0.00751502	0.0049368			0.0213405		0.0154441	0.0110448	0.0109907	0.0126146	0.0101984	0.0223159	0.0111266	0.00510932
P48163	NADP-dependent malic enzyme	64.149	85.717	333.47		184.12	96.004	104.47			579.68	1036.3	135.69	225.34	1206.7	189.37	1285.3	429.05	189.46	1143	81.826	102.44	0.00176205	0.0105424		0.00516871	0.00192021	0.00256752			0.0129694	0.0168118	0.00585726	0.00618377	0.0344669	0.00666781	0.0320357	0.0105739	0.00542506	0.0298064	0.00243775	0.00356615	0.0111037	0.0108562
Q13509	Tubulin beta-3 chain	50.432	537	405.65		101.2	487.42	108.42	523.59	808.97	109.94	518.75			683.73	383.86	327.43	412.42	153.94	627.67	514.99	374.06	0.0110389	0.0128243		0.00284094	0.00974907	0.0026646	0.0112699	0.0252004	0.00245974	0.00841564			0.0195293	0.0135159	0.0081611	0.010164	0.00440797	0.0163679	0.0153425	0.0130218	0.0109985	0.00615089
P16152	Carbonyl reductase [NADPH] 1	30.375	139.57	96.495		73.665	117.06	230.41	350.51	407.02	346.32	1892.5	53.68	480.16	1117	261.02	385.72	710.15	203.31	630.24	347.91	251.25	0.00286909	0.00305061		0.00206796	0.00234136	0.0056627	0.0075445	0.0126792	0.00774838	0.0307019	0.00231718	0.0131765	0.0319048	0.00919064	0.00961396	0.0175016	0.00582165	0.016435	0.0103649	0.00874654	0.0105125	0.00865373
Q92599	Septin-8	55.756	458.46	228.84		256.94		148.88	241.54	298.15	233.86	345.5	148.68	57.78	1188.3	164.21	983.78	422.82	485.16	665.08	306.77	325.11	0.0094244	0.00723459		0.00721295		0.00365897	0.00519899	0.00928773	0.00523226	0.00560502	0.00641799	0.0015856	0.0339413	0.00578191	0.0245204	0.0104203	0.0138922	0.0173435	0.00913926	0.0113178	0.0104008	0.00795522
O43488	Aflatoxin B1 aldehyde reductase member 2	39.589	141.37	217.58	20.1	404.12	850.25	333.98	152.17	352.98	179.47	1071.6	69.933	55.054	1609.8	178.34	622.59	791.31	110.81	410.12	259.03	272.58	0.00290609	0.00687862	0.00104903	0.0113447	0.0170062	0.0082081	0.00327536	0.0109957	0.00401536	0.0173845	0.00301876	0.00151079	0.0459806	0.00627944	0.0155179	0.0195017	0.00317297	0.0106948	0.00771699	0.00948908	0.0102973	0.0100829
P30043	Flavin reductase (NADPH)	22.119	469.31	104.82	82.526		496.11	663.76	239.8	106.21	240.93	954.36	391.44	136.86	1219.5		820.03	112.57	402.16	377.26	63.77	286.59	0.00964744	0.0033138	0.00430709		0.00992288	0.016313	0.00516154	0.00330857	0.00539044	0.0154825	0.0168971	0.00375571	0.0348325		0.020439	0.00277427	0.0115156	0.00983793	0.00189983	0.0099768	0.0102653	0.00828769
P05156	Complement factor I	65.75	606.37	500.22		379.58	230.92	556.95	196.51	182.57	565.89	473.98	47.217	345.53	771.24	467.08	507.59	547.8	186.67	179.8		294.06	0.0124649	0.0158141		0.0106558	0.00461872	0.0136879	0.00422975	0.00568727	0.0126609	0.00768935	0.00203819	0.00948202	0.0220289	0.0164461	0.0126515	0.0135005	0.00534517	0.0046887		0.0102368	0.0102181	0.00523253
Q15365	Poly(rC)-binding protein 1	37.497	205.34		25.209	238.87			170.55		257.51	292.55	306.6	67.466	1043.2	264.38	918.89	270.92	405.01	1100.8	318.56	90.758	0.0042211		0.00131568	0.00670568			0.00367098		0.00576139	0.00474602	0.0132348	0.0018514	0.0297968	0.00930895	0.0229031	0.00667679	0.0115972	0.0287059	0.0094905	0.00315948	0.0101966	0.00913228
P05067	Amyloid beta A4 protein	86.942	585.51	374.76	26.948	905.84	664.28	215.86	62.383	393.01	770.15	163.3	147.76	339.09	218.66	95.683	339.16	758.42	113.97	81.613	274.46	1005.9	0.0120361	0.0118477	0.00140644	0.0254292	0.0132865	0.00530511	0.00134275	0.0122427	0.0172309	0.0026492	0.00637828	0.00930529	0.00624557	0.00336904	0.00845347	0.0186912	0.00326346	0.00212825	0.00817668	0.0350175	0.0101903	0.00865729
P28838	Cytosol aminopeptidase	56.166	41.601	56.477	176.52		176.03	137.83	338.46	52.972	399.49	527.02		166.65	1221.6		617.13	688.9	590.82	679.88	119.04	410.04	0.000855177	0.00178547	0.0092127		0.00352084	0.00338739	0.00728513	0.00165014	0.00893797	0.00854981		0.0045732	0.0348925		0.0153818	0.0169778	0.0169177	0.0177294	0.00354643	0.0142744	0.00996929	0.00870343
Q04917	14-3-3 protein eta	28.218	447.47	252.49	73.886	64.755	290.33	177.6	136.79	612.59	253.41	185.96	302.63		1157.6	174.74	762.89	718.22	119.13	261.09	45.866	569.48	0.00919848	0.00798227	0.00385616	0.00181783	0.005807	0.00436481	0.00294431	0.0190829	0.00566966	0.00301682	0.0130635		0.0330644	0.00615268	0.0190148	0.0177004	0.00341121	0.00680852	0.00136643	0.0198248	0.00969195	0.00842655
P00734	Prothrombin	70.036	536.28	1067.5	636.78	211.58	450.73	455.89	151.87	65.137	371.29	89.312		109.59	64.797	430.82		101.97	116.65		251.12		0.0110241	0.0337482	0.033234	0.00593958	0.00901522	0.0112042	0.0032689	0.0020291	0.00830704	0.0014489		0.00300736	0.00185079	0.0151694		0.00251304	0.0033402		0.00748134		0.00953634	0.0101781
Q14914	Prostaglandin reductase 1	35.869	158.43		93.121		386.45	137.85	417.24	618.27	196.37	341.82		181.21	726.54	119.88	942.15	30.922	453.77	163.13	256.51	639.26	0.00325679		0.00486005		0.00772953	0.00338789	0.00898082	0.0192598	0.00439348	0.00554532		0.00497276	0.0207521	0.00422103	0.0234828	0.000762069	0.0129934	0.00425399	0.00764192	0.022254	0.00933811	0.00746022
P38606	V-type proton ATPase catalytic subunit A	68.303	420.36	237.84		81.543	346.2		88.961	146.66	297.14	775.57	69.809	63.445	1231.6	73.943	575.14	377.86	398.44	776.59	88.27	426.15	0.00864119	0.00751912		0.00228912	0.00692448		0.00191483	0.00456863	0.00664805	0.012582	0.00301341	0.00174105	0.0351781	0.00260357	0.0143352	0.0093123	0.0114091	0.0202514	0.00262973	0.0148352	0.00924425	0.0083635
P19823	Inter-alpha-trypsin inhibitor heavy chain H2	106.46	312.75	536.36	130.77	343.91	727.87	1310.7	739.24	129.08	726.93	67.444	319.58	112.14	13.32	146.03	33.47	60.854	473.31	36.68	389.33		0.00642909	0.0169566	0.00682498	0.00965441	0.0145584	0.0322126	0.0159116	0.004021	0.0162639	0.00109414	0.0137951	0.00307734	0.000380458	0.00514179	0.000834231	0.00149974	0.0135529	0.000956516	0.0115989		0.00919809	0.00814537
Q14194	Dihydropyrimidinase-related protein 1	62.183	751.47	347.44			437.09		454.19	370.65	92.024	122.07	68.498		842.38	74.028	398.17		409	392.57	186.95	261.02	0.0154477	0.010984			0.0087424		0.00977614	0.0115462	0.0020589	0.00198033	0.00295682		0.0240608	0.00260656	0.00992427		0.0117114	0.0102372	0.00556959	0.00908665	0.0091126	0.00582888
P19367	Hexokinase-1	102.48	178.14	68.185		175.14	81.991	277.55	139.14	190.74	261.18	476.22	173.13	92.087	1215.7	28.617	1023.6	314.4	428.6	700.21	173.07	454.23	0.00366196	0.00215561		0.00491662	0.00163993	0.00682124	0.0029949	0.00594178	0.0058435	0.00772568	0.00747341	0.00252705	0.034724	0.00100762	0.0255129	0.00774834	0.0122727	0.0182596	0.00515608	0.0158127	0.00906293	0.00884926
P30101	Protein disulfide-isomerase A3	56.782	71.899		39.165	57.534	86.185		259.32	146.74	108.86	93.807			1018.5		1456.8	261.82	507.59	544.31	125.2	287.78	0.001478		0.00204405	0.00161512	0.00172382		0.00558169	0.00457113	0.00243557	0.00152182			0.0290913		0.0363103	0.00645252	0.0145345	0.0141941	0.00372994	0.0100182	0.00902015	0.0106408
P52209	6-phosphogluconate dehydrogenase, decarboxylating	53.139	280.84	363.94			428.85	198.96	206.36	228.16	242	618.4	100.85		237.36	168.51	1234.7	349.77	380.86	561.7	38.099	357.64	0.00577313	0.0115057			0.00857759	0.00488976	0.00444176	0.00710746	0.00541438	0.0100323	0.00435334		0.00677969	0.00593332	0.0307746	0.00862004	0.0109057	0.0146476	0.00113504	0.0124502	0.00902009	0.00657423
P00747	Plasminogen	90.568	509.68	306.97	306.93	294.42	656.07	761.05	398.34	256.05	408.6	87.472	244.12	213.87		403.7		317.8	315.27	14.203	110.61	93.527	0.0104773	0.00970461	0.0160189	0.0082651	0.0131223	0.018704	0.00857401	0.00797626	0.00914179	0.00141905	0.0105378	0.00586901		0.0142145		0.00783214	0.00902754	0.000370376	0.00329528	0.00325587	0.00876699	0.00486356
Q00839	Heterogeneous nuclear ribonucleoprotein U	90.583	101.4	108.44		87.779		27.543	149.56	60.043	365.68	747.81	71.015		1473		519.93	388.96	363.05	500.04	67.869	320.37	0.00208444	0.00342824		0.00246418		0.000676913	0.00321918	0.00187041	0.00818152	0.0121317	0.00306547		0.0420732		0.0129591	0.00958587	0.0103957	0.0130397	0.00202195	0.0111528	0.00864689	0.0100009
O43491	Band 4.1-like protein 2	112.59	133.8	18.033	12.301	247.51	55.168	95.696	59.336	62.194	109.43	325.82	96.967	32.693	916.63	45.459	1099.9	795.79	495.13	747.19	300.93	699.95	0.00275048	0.000570099	0.000641998	0.00694822	0.00110344	0.00235188	0.00127717	0.00193742	0.00244833	0.00528576	0.00418573	0.00089716	0.0261816	0.00160063	0.0274147	0.0196121	0.0141777	0.0194847	0.00896527	0.0243667	0.00861006	0.00950713
Q03252	Lamin-B2	69.948	522.08	154.81	51.147		278.25		332.23	84.483	77.128	231.4			814.43	93.921	1037.1	507.73	252.65	321.18		110.88	0.0107322	0.00489419	0.0026694		0.00556538		0.00715103	0.00263175	0.00172562	0.00375399			0.0232625	0.003307	0.0258494	0.0125129	0.00723446	0.00837551		0.00385996	0.00823503	0.00731615
Q01518	Adenylyl cyclase-associated protein 1	51.901			6.5756	75.148	17.591			72.623	117.17	439.23	58.795	25.932	228.77		567.44	2106.6	15.964	376.81	118.47	526.99			0.000343185	0.00210959	0.000351844			0.00226229	0.0026215	0.0071256	0.00253797	0.000711625	0.00653434		0.0141433	0.0519169	0.000457119	0.00982619	0.00352944	0.0183456	0.00818777	0.013236
Q15257	Serine/threonine-protein phosphatase 2A activator	40.667	241.28	39.716		105.65	61.165	313.12	343.88	382.33	433.44			38.156	333.91	282.05	641.26	552.69	200.29	565.26	147.93	247.01	0.00495991	0.00125559		0.00296586	0.00122338	0.00769543	0.00740179	0.01191	0.00969755			0.00104708	0.00953744	0.00993111	0.0159832	0.013621	0.00573517	0.0147405	0.00440711	0.00859894	0.00768888	0.00472072
P26038	Moesin	67.819	124.19		17.682	146.2	283.1	224.06	57.646	84.095	501.62	173.62	130.41	64.527	863.21	120.94	793.41	464.35	235.53	445.96	295.74	341.82	0.00255293		0.000922836	0.0041042	0.00566239	0.00550663	0.00124079	0.00261966	0.011223	0.00281663	0.00562934	0.00177075	0.0246558	0.00425835	0.0197755	0.0114438	0.00674424	0.0116294	0.00881065	0.0118995	0.00754034	0.00637471
O75390	Citrate synthase, mitochondrial	51.712	146.7	280.26		127.01	117.24	25.291	124.85	82.186	157.63	206.6			869.19		923.12	340.94	324.38	347.09	56.713	383.81	0.00301566	0.00886019		0.00356549	0.00234496	0.000621567	0.00268731	0.00256019	0.00352673	0.00335166			0.0248266		0.0230085	0.00840242	0.00928841	0.00905117	0.00168959	0.0133612	0.00751011	0.0073355
Q9Y3M8	StAR-related lipid transfer protein 13	124.97	577.09	188.08			802.52		737.61	265.85	508.03	311.7		248.59	145.81	127.82	169.12	226.18	175.22	145.27	186.74	130	0.011863	0.005946			0.0160515		0.0158766	0.00828155	0.0113664	0.00505669		0.0068218	0.00416476	0.0045006	0.00421527	0.00557418	0.00501731	0.00378825	0.00556334	0.00452557	0.0074133	0.00411317
P13591	Neural cell adhesion molecule 1	94.573	243.81	298.77	187.04	64.179	159.06	96.966	147.68		139.02	165.46	147.29	87.193	408.03	63.676	1621.4	324.41	368.62	142.84	147.82	259.86	0.00501192	0.00944538	0.00976175	0.00180166	0.00318142	0.0023831	0.00317871		0.00311036	0.00268425	0.00635799	0.00239275	0.0116545	0.00224206	0.0404129	0.00799504	0.0105552	0.00372488	0.00440384	0.00904627	0.0073339	0.00864217
P47756	F-actin-capping protein subunit beta	31.35		134.35	212.61	135.2	96.689	20.229	82.393		133.59		217.98	21.836	608.48		526.46	329.65	217.43	705.65	176.64	266.2		0.00424737	0.0110963	0.0037954	0.00193391	0.00049716	0.00177346		0.00298887		0.00940943	0.000599223	0.01738		0.0131219	0.00812418	0.00622596	0.0184014	0.00526244	0.00926698	0.00713275	0.00564336
P12956	X-ray repair cross-complementing protein 6	69.842	163.99	231.35	41.414	120.87			21.137	170.9	210.89	309.27	66.55		629.37	81.412	246.35	399.18	320.45	475.88		501.48	0.00337109	0.00731394	0.00216143	0.00339312			0.00045496	0.00532374	0.00471834	0.00501727	0.00287273		0.0179766	0.00286656	0.00614021	0.00983774	0.00917587	0.0124097		0.0174576	0.00690568	0.00523507
P08238	Heat shock protein HSP 90-beta	83.263	146.89	238.73		226.81	226.28	87.264	130.09	66.448	211.39	386.49	33.811	23.801	906.32	73.186	315.89	423.48	426.22	653.24	101.23	285.22	0.00301957	0.00754726		0.00636712	0.00452591	0.00214465	0.0028001	0.00206993	0.00472953	0.00627	0.0014595	0.000653146	0.0258871	0.00257691	0.00787347	0.0104366	0.0122045	0.0170347	0.00301583	0.00992911	0.00687079	0.00626113
P78371	T-complex protein 1 subunit beta	57.488	462.38			450.64	1218.1	339.24		77.16	35.731	147.92	19.756		374.46	125.64	22.622	145.56		468.91	68.493	204.56	0.00950498			0.0126506	0.0243637	0.00833737		0.00240363	0.000799426	0.0023997	0.000852797		0.0106957	0.00442384	0.000563847	0.00358731		0.0122279	0.00204054	0.00712116	0.00679816	0.00646259
Q9Y2S2	Lambda-crystallin homolog	35.419	258.02	209.13		79.808	87.953		71.451	183.92	411.44	297.51	189.78		539.82		373.11	263.43	272.26	461.75	159.48	139.6	0.00530403	0.00661148		0.00224041	0.00175918		0.00153794	0.00572933	0.00920533	0.00482648	0.00819214		0.0154188		0.00929966	0.0064922	0.00779599	0.0120412	0.00475121	0.00485977	0.00662907	0.00370145
P27816	Microtubule-associated protein 4	121		73.707		57.675	12.452		16.291	719.56	58.457	1.0599	24.827		184.94	22.013	102.45	2297.3	23.238	82.253	9.0095	90.407		0.00233019		0.00161908	0.000249057		0.000350653	0.0224152	0.00130789	1.71947e-05	0.00107169		0.00528243	0.000775088	0.00255354	0.0566166	0.000665405	0.00214494	0.00026841	0.00314726	0.00630091	0.0144541
P31948	Stress-induced-phosphoprotein 1	62.639	80.763	167.2	23.778	86.506	192.34	68.858	310.3	160.51	219.53	441.65	50.529		372.97	61.509	739.68	219.83	127.55	769.45	108.63	384.38	0.00166022	0.00528589	0.00124099	0.00242844	0.00384706	0.0016923	0.006679	0.00500008	0.00491164	0.00716486	0.00218116		0.0106531	0.00216576	0.0184363	0.00541768	0.00365231	0.0200652	0.00323629	0.0133811	0.00626839	0.0055376
P29966	Myristoylated alanine-rich C-kinase substrate	31.554	133.93	49.494	27.018	299.25	8.6936			119.69	445.32	493.71	170.19		555.12	103.61	181.19	236.81	53.702	437.15	61.448	461.41	0.00275315	0.00156471	0.00141009	0.00840069	0.000173884			0.00372849	0.00996335	0.00800943	0.00734651		0.0158559	0.00364816	0.00451611	0.00583615	0.00153772	0.0113997	0.00183065	0.0160626	0.00611984	0.00493754
Q9HCB6	Spondin-1	90.973	179.49	449.71	97.986	654.9	277.98	139.41	177.83	150.66	53.009	28.467		353.78	99.544		108.46	224.92	144.68		186.34	366.43	0.00368971	0.0142172	0.00511396	0.0183847	0.00555998	0.00342623	0.00382767	0.00469324	0.00118599	0.000461818		0.00970842	0.00284327		0.00270334	0.00554312	0.00414282		0.00555142	0.0127562	0.00610642	0.00486065
Q12906	Interleukin enhancer-binding factor 3	95.337	131.48	55.202	24.518	62.522	93.095	40.939			105.55	151.92	54.633		827.12	141.19	157.4	228.02		680.42		495.35	0.00270279	0.00174517	0.00127961	0.00175515	0.00186203	0.00100614			0.00236152	0.00246459	0.00235832		0.023625	0.00497137	0.00392315	0.00561952		0.0177435		0.0172442	0.00604413	0.00722498
P13637	Sodium/potassium-transporting ATPase subunit alpha-3	111.75		83.958		29.533		16.109	326.86	62.845	159.4	87.196	24.12	52.296	644.8		1528.7	128.07	117.87	228.18	27.671			0.00265426		0.000829065		0.000395905	0.00703544	0.0019577	0.00356633	0.00141457	0.00104118	0.0014351	0.0184174		0.0381024	0.00315627	0.00337513	0.00595032	0.000824371		0.00601036	0.00994862
P13010	X-ray repair cross-complementing protein 5	82.704	72.304			75.648	76.271		47.37	318.33	80.155	203.37	185.75		717.14	76.18	405.23	157.24	227.37	334.03	50.332	349.87	0.00148633			0.00212363	0.00152552		0.00101961	0.00991636	0.00179334	0.00329926	0.00801818		0.0204836	0.00268233	0.0101002	0.00387516	0.00651059	0.0087106	0.00149949	0.0121797	0.0059515	0.00537121
Q99972	Myocilin	56.971		327.01	67.927	87.329	23.751	71.318	79.405	162.81	234.1	1252		275.82		204.39		183.94		539.3	88.638	61.583		0.0103382	0.00354516	0.00245154	0.000475053	0.00175275	0.00170914	0.00507173	0.00523763	0.0203111		0.00756904		0.00719667		0.00453318		0.0140635	0.00264069	0.00214383	0.00593595	0.00539724
P19827	Inter-alpha-trypsin inhibitor heavy chain H1	101.39	144.99	188.76	9.0853	28.109	474.39	981.51	541.35	163.89	429.05		101.32	53.089	169.08	200.75		111	199.84	128.67	135.58	52.135	0.00298051	0.00596749	0.000474168	0.00078909	0.00948845	0.0241222	0.0116522	0.00510537	0.00959933		0.00437363	0.00145687	0.00482942	0.0070685		0.00273558	0.00572229	0.00335537	0.00403918	0.00181493	0.00586525	0.00551815
P30153	Serine/threonine-protein phosphatase 2A 65 kDa regulatory subunit A alpha isoform	65.308	45.351	110.75		112.21	156.87	63.826	35.191	179.05		211.36	64.634	36.719	592.59	60.677	549.62	536.79	254.96	586.66	135.09	191.34	0.000932265	0.00350127		0.00315002	0.00313762	0.00156863	0.000757463	0.00557762		0.00342888	0.00279002	0.00100764	0.0169261	0.00213647	0.0136991	0.0132291	0.00730061	0.0152985	0.00402458	0.00666095	0.00584038	0.00528737
P27361	Mitogen-activated protein kinase 3	43.135	80.062			37.587	39.246		62.471	135.87	244	348.73	65.644	30.051	660.04	65.524	250.34		308.74	431.12		349.85	0.00164581			0.00105516	0.000784974		0.00134465	0.00423251	0.00545912	0.00565742	0.00283362	0.000824658	0.0188527	0.00230713	0.00623965		0.00884056	0.0112424		0.012179	0.00556663	0.00522647
Q14240	Eukaryotic initiation factor 4A-II	46.402	82.654	68.011	83.557	184.74	204.26		234.92	205.96	142.07	137.62	204.74	165.82	281.88	92.111	228.66	183.28		605.8		222.85	0.00169909	0.00215011	0.0043609	0.00518611	0.00408548		0.0050565	0.0064159	0.0031786	0.0022326	0.00883791	0.00455043	0.00805131	0.00324327	0.00569929	0.00451691		0.0157976		0.00775788	0.00546	0.00337203
P55072	Transitional endoplasmic reticulum ATPase	89.321	169.32	88.951		18.346	207.7	96.91	279.51	118.89	16.192	257.66	21.696		611.34		534.19	340.46	201.16	422.69	40.622	153.3	0.00348065	0.00281211		0.000515018	0.00415429	0.00238172	0.00601627	0.00370357	0.000362271	0.00418	0.00093654		0.0174617		0.0133145	0.00839059	0.00576008	0.0110226	0.00121021	0.00533669	0.00535522	0.00475189
P23246	Splicing factor, proline- and glutamine-rich	76.149	138.17					14.938		135.81	198.64	157.45	33.428	17.446	596.53	16.489	395.7	239.17	365.87	558.42	58.016	51.309	0.00284031					0.000367125		0.00423064	0.00444426	0.0025543	0.00144297	0.000478752	0.0170386	0.000580586	0.00986271	0.00589431	0.0104764	0.0145621	0.00172841	0.00178617	0.00521918	0.00532344
P22314	Ubiquitin-like modifier-activating enzyme 1	117.85	357.82	82.708	6.8532	64.822	129.9	20.024	50.442	164.94	121.15	307.64	41.889	12.142	747.33	50.527	273.95	276.47	239.84	250.84	242	371.96	0.00735558	0.00261475	0.000357673	0.00181972	0.00259818	0.000492122	0.00108573	0.00513808	0.00271054	0.00499082	0.0018082	0.0003332	0.0213459	0.00177908	0.00682813	0.00681356	0.00686766	0.00654123	0.00720964	0.0129487	0.00508193	0.00502379
P36871	Phosphoglucomutase-1	61.448	58.763		39.254	129.85	165.03	61.672	36.887		137.07	423.94	42.629		359.38	51.844	420.36	157.63	140.84	651.48	205.63	242.42	0.00120797		0.00204869	0.00364521	0.00330083	0.00151569	0.000793968		0.00306673	0.00687755	0.00184014		0.0102649	0.00182545	0.0104774	0.00388477	0.00403286	0.0169888	0.0061261	0.00843915	0.0050786	0.0043416
Q99733	Nucleosome assembly protein 1-like 4	42.823	189.35		19.688	118.24		83.805	122.6			796.64	38.339	161.4	711.96	51.458	158.59	246.01	126.44		69.65	139.86	0.0038924		0.00102753	0.00331929		0.00205964	0.00263888			0.0129238	0.00165496	0.00442913	0.0203357	0.00181186	0.00395281	0.00606288	0.00362053		0.002075	0.00486882	0.00497822	0.00511578
P43652	Afamin	69.068	415.85	233.51	288.71	63.517	218.68	456.84	200.62	155	360.06	87.681	109.22	39.651	27.967	31.574		59.257		30.543	213.02		0.00854848	0.00738223	0.015068	0.00178308	0.0043739	0.0112276	0.00431821	0.00482844	0.00805578	0.00142244	0.00471464	0.0010881	0.000798819	0.00111174		0.00146038		0.000796479	0.00634627		0.00490144	0.00412147
P08571	Monocyte differentiation antigen CD14	40.076	122.84	231.81	110.76	209.62			57.664	126.61	280.05		92.272	26.261	209.71	113.45	355.35		270.45	125.52		152.8	0.00252518	0.00732849	0.00578064	0.00588456			0.00124118	0.00394405	0.00626569		0.00398306	0.000720653	0.00598993	0.00399463	0.008857		0.00774416	0.00327322		0.00531929	0.00485678	0.0023346
Q17R60	Interphotoreceptor matrix proteoglycan 1	89.386	71.83			72.012	75.697	22.208	131.19	55.65	146.87	76.034	21.9		220.47		843.98	121.87	285.9	449.26	53.08	180.13	0.00147658			0.00202156	0.00151404	0.000545797	0.00282378	0.00173356	0.00328599	0.00123349	0.000945346		0.00629727		0.021036	0.00300347	0.00818656	0.0117155	0.00158135	0.0062707	0.00460443	0.00536109
Q02952	A-kinase anchor protein 12	191.48		39.984		135.52	34.965	21.92		38.68	90.427	143.43	60.263		738.98	70.827	521.93	115.73	145.86	332.1	72.184	96.578		0.00126406		0.00380439	0.000699348	0.000538719		0.00120493	0.00202316	0.00232685	0.00260134		0.0211074	0.00249385	0.013009	0.00285215	0.0041766	0.00866027	0.0021505	0.00336208	0.00451717	0.00545028
P46821	Microtubule-associated protein 1B	270.63	294.38	29.806	5.9274	54.536	44.698		124.88	63.486	90.909	112.98	26.81	46.126	587.62	58.844	618.2	286.72	183.22	405.57	112.61	80.659	0.00605147	0.000942293	0.000309355	0.00153096	0.000894022		0.00268796	0.00197766	0.00203395	0.00183287	0.00115729	0.00126579	0.0167841	0.00207193	0.0154085	0.00706618	0.00524638	0.0105762	0.00335486	0.00280791	0.00442103	0.00484669
Q13813	Spectrin alpha chain, non-erythrocytic 1	284.54	95.29	64.232	5.1764	31.087	493.39	11.627	30.224	544.25	71.961	272.46	36.484	17.938	376.38	9.4561	269.64	135.52	571.9	251.23	20.087	56.027	0.00195884	0.00203064	0.00027016	0.00087269	0.00986848	0.000285752	0.000650552	0.016954	0.00161002	0.0044201	0.00157489	0.000492254	0.0107505	0.000332954	0.0067207	0.00333987	0.016376	0.0065514	0.00059843	0.00195042	0.00438043	0.00524393
P61764	Syntaxin-binding protein 1	67.568	336.38	180.82	10.277	12.973	295.11	61.187	37.771	45.53	73.53	204.59	9.8472	38.268	399.24		133.61	206.88	80.723	419.2	74.069	338.65	0.00691485	0.00571648	0.000536364	0.000364185	0.0059026	0.00150377	0.000812996	0.00141831	0.00164512	0.00331905	0.000425069	0.00105015	0.0114035		0.00333019	0.00509853	0.00231145	0.0109316	0.00220665	0.0117891	0.00403579	0.00381554
O43707	Alpha-actinin-4	104.85	59.532			45.698	88.768	54.418	85.125	128.91	119.38	79.764		45.362	545.42	46.163	480.37	264.44	66.286	239.27	78.752	142.51	0.00122378			0.00128286	0.00177548	0.00133741	0.00183226	0.0040157	0.00267094	0.00129401		0.00124482	0.0155788	0.00162542	0.0119731	0.00651709	0.00189806	0.00623952	0.00234617	0.00496107	0.0039892	0.00411712
O43390	Heterogeneous nuclear ribonucleoprotein R	70.942	151.11	143.53	63.701	53.858			163.07	63.218	133.12	63.837		40.757	612.61	93.37	348.03	131.67	105.47		48.294	98.485	0.00310631	0.00453758	0.0033246	0.00151193			0.00350997	0.00196932	0.00297835	0.00103562		0.00111845	0.0174979	0.0032876	0.00867455	0.00324499	0.00302006		0.00143877	0.00342847	0.00398028	0.00402655
Q13228	Selenium-binding protein 1	52.39			43.194	55.681		298.19	109.77	169.41	98.695	234.74		74.818	193.99	223.55	83.538	171.03	99.934	180.55	164.3	79.53			0.00225433	0.0015631		0.0073285	0.00236273	0.00527732	0.00220815	0.00380817		0.00205315	0.00554092	0.0078713	0.00208216	0.00421501	0.00286154	0.00470826	0.00489481	0.00276861	0.00386238	0.00193756
P55786	Puromycin-sensitive aminopeptidase	103.28	108.81	51.508		17.641	128.8			150.27	34.446	313.88		35.607	232.67	53.729	189.48	336.56	217.53	236.51		93.566	0.00223677	0.00162838		0.000495227	0.00257618			0.00468109	0.000770676	0.00509205		0.000977126	0.00664574	0.00189182	0.00472274	0.00829448	0.00622883	0.00616754		0.00325723	0.00371106	0.00244426
Q14515	SPARC-like protein 1	75.207	201.67	280.5	27.445	78.714	270.77	53.56	58.642	178.28	153.89	79.009	60.183	113.35		64.808	170.19	235.26	36.753	43.407	87.847	211.39	0.00414566	0.00886778	0.00143237	0.0022097	0.00541577	0.00131632	0.00126223	0.00555364	0.00344305	0.00128176	0.00259789	0.00311055		0.00228192	0.00424194	0.00579795	0.0010524	0.00113194	0.00261713	0.00735893	0.00342731	0.00227555
P11137	Microtubule-associated protein 2	199.52	79.279	100.74	9.6447	157.52	25.926	52.287	8.8834	226.74	87.456	345.92	37.126		347.45		100.49	68.894	51.858	312.33	114.23	119.11	0.00162971	0.00318481	0.000503364	0.00442198	0.000518556	0.00128504	0.000191209	0.00706322	0.00195669	0.00561184	0.0016026		0.00992419		0.00250469	0.00169788	0.00148492	0.00814473	0.00340313	0.00414647	0.00329306	0.00278766
Q15102	Platelet-activating factor acetylhydrolase IB subunit gamma	25.734	138.16				102.78	20.505	160.45	90.809	113.17	116.07	59.719		301.16	29.007	176.02	70.458	159.75	198.32	65.101	133.86	0.00284011				0.00205574	0.000503943	0.00345358	0.00282881	0.002532	0.001883	0.00257786		0.00860201	0.00102135	0.00438725	0.00173643	0.00457433	0.00517165	0.00193948	0.00465995	0.00317297	0.00197386
P49368	T-complex protein 1 subunit gamma	60.533	82.385	66.747		97.793	69.271		89.334	48.466	73.785	195.21	18.271		483.2		139.63	115.44	44.783	150.34	43.093	69.235	0.00169356	0.00211015		0.00274529	0.00138552		0.00192286	0.00150977	0.00165083	0.00316688	0.000788695		0.0138016		0.00348024	0.002845	0.00128233	0.00392046	0.00128382	0.00241022	0.00287483	0.00304476
P34932	Heat shock 70 kDa protein 4	94.33	62.86	59.704			95.278	16.762	43.207	169.33	11.779	175.85	37.589	10.398	201.99		167.15	275.88	187.38	210.85		28.042	0.00129219	0.00188749			0.00190569	0.000411953	0.000930002	0.00527483	0.000263537	0.0028528	0.00162259	0.000285341	0.00576942		0.00416617	0.00679902	0.0053655	0.0054984		0.000976201	0.00283132	0.00226901
Q9Y6R7	IgGFc-binding protein	572.01	81.729	104.55	31.482	82.675	81.845	349.94	123.03	26.364	231.53	62.56	57.172	253.87	21.738	27.98	75.939	149.56	264.48	5.0685	86.814	19.088	0.00168007	0.00330526	0.00164307	0.00232089	0.00163701	0.00860034	0.00264814	0.00082127	0.00518013	0.00101491	0.00246791	0.00696669	0.000620901	0.000985189	0.00189276	0.00368589	0.00757321	0.000132173	0.00258635	0.000664493	0.00282133	0.00243314
Q99832	T-complex protein 1 subunit eta	59.366	60.24		62.56	49.509		12.768	36.526	26.65	41.66	151.89			212.55	69.811	277.31	173.74	162.1	179.71	21.635	50.15	0.00123833		0.00326505	0.00138984		0.000313794	0.000786198	0.000830179	0.000932078	0.0024641			0.00607105	0.00245808	0.00691187	0.0042818	0.00464163	0.00468635	0.000644547	0.00174583	0.0026663	0.00207691
P49418	Amphiphysin	76.256	213.66	160.85			81.937	65.484	115.61	16.27	24.208	184.62	80.476		282.42	101.9	56.176	43.962			27.335	35.015	0.00439213	0.00508514			0.00163885	0.00160937	0.00248843	0.00050683	0.000541617	0.00299508	0.00347387		0.00806674	0.00358795	0.00140017	0.00108344			0.000814361	0.00121895	0.00259353	0.00207948
P11216	Glycogen phosphorylase, brain form	96.695	16.998	27.406	8.5962		40.424		23.268		80.322	300.11	19.508		205.68	50.532	287.56	87.561	98.106	108.9	44.541	78.198	0.000349422	0.000866419	0.000448642		0.000808535		0.000500828		0.00179708	0.00486866	0.000842092		0.00587482	0.00177926	0.00716735	0.00215793	0.0028092	0.00283982	0.00132696	0.00272224	0.00232245	0.0020356
P35573	Glycogen debranching enzyme	174.76	32.108	64.671	4.8174	33.793	28.679	5.9549	54.8	14.859	58.109	62.159	17.804	26.75	307.26	55.222	236.3	207.74	40.615	338.92	57.674	55.933	0.000660033	0.00204452	0.000251424	0.000948654	0.000573619	0.000146351	0.00117953	0.000462876	0.0013001	0.0010084	0.000768536	0.000734072	0.00877624	0.00194439	0.00588971	0.00511972	0.00116298	0.00883812	0.00171822	0.00194715	0.00227373	0.00267431
Q01082	Spectrin beta chain, non-erythrocytic 1	274.61	64.102	17.717		33.296	37.459	11.826	47.026		53.492	192.15	18.184	4.8778	288.1	22.414	315.33	66.644	88.032	138.18		48.547	0.00131772	0.000560109		0.000934702	0.000749231	0.000290643	0.0010122		0.0011968	0.00311724	0.000784939	0.000133856	0.00822897	0.000789208	0.00785951	0.00164243	0.00252074	0.00360336		0.00169002	0.00214304	0.00241488
P08603	Complement factor H	139.09	45.056	5.6659	53.424		54.633	389.69	41.745	16.111	206.53	127.83	88.015	4.967		22.062	76.169	51.266	26.566	14.34	30.079		0.0009262	0.000179123	0.00278824		0.00109274	0.00957726	0.000898534	0.000501877	0.00462079	0.00207378	0.0037993	0.000136304		0.000776814	0.00189849	0.00126344	0.0007607	0.000373949	0.00089611		0.00191551	0.00234116
O14531	Dihydropyrimidinase-related protein 4	61.877	81.258			33.867	77.505	24.689	23.032	88.891	55.833	50.902	21.195		124.37	28.798	83.843	47.423	43.711	283.71	24.159	46.826	0.00167039			0.000950731	0.00155021	0.000606772	0.000495748	0.00276906	0.00124918	0.00082578	0.000914914		0.00355237	0.00101399	0.00208976	0.00116873	0.00125164	0.00739839	0.000719742	0.00163011	0.00175632	0.001656
P10636	Microtubule-associated protein tau	78.927	44.328	38.74			39.796	31.743	46.503	49.698	52.201	37.547	20.661		93.768	40.61	155.98	26.186		187.03		61.084	0.000911235	0.00122473			0.000795974	0.000780135	0.00100095	0.00154815	0.00116792	0.000609122	0.000891863		0.00267829	0.0014299	0.00388776	0.00064535		0.00487724		0.00212646	0.00163834	0.00126202
			4.86461e+06	3.16314e+06	1.91605e+06	3.56221e+06	4.99966e+06	4.06891e+06	4.6459e+06	3.21015e+06	4.46958e+06	6.16411e+06	2.31661e+06	3.64405e+06	3.50104e+06	2.84006e+06	4.01208e+06	4.05764e+06	3.49231e+06	3.83475e+06	3.35662e+06	2.87256e+06

## Sheet: iBAQ SRF 75%
iBAQ intensities for SRF samples. Proteins reported are quantified in minimum 75% of the samples.			Subretinal fluid (SRF)																								Normalized iBAQ intensities - SRF
Accession	Name	Mw	iBAQ 1	iBAQ 2	iBAQ 3	iBAQ 4	iBAQ 5	iBAQ 6	iBAQ 7	iBAQ 8	iBAQ 9	iBAQ 10	iBAQ 11	iBAQ 12	iBAQ 13	iBAQ 14	iBAQ 15	iBAQ 16	iBAQ 17	iBAQ 18	iBAQ 19	iBAQ 21	iBAQ 22	iBAQ 23	iBAQ 24	iBAQ 25	iBAQ 1	iBAQ 2	iBAQ 3	iBAQ 4	iBAQ 5	iBAQ 6	iBAQ 7	iBAQ 8	iBAQ 9	iBAQ 10	iBAQ 11	iBAQ 12	iBAQ 13	iBAQ 14	iBAQ 15	iBAQ 16	iBAQ 17	iBAQ 18	iBAQ 19	iBAQ 21	iBAQ 22	iBAQ 23	iBAQ 24
P02768	Serum albumin	69.366	3.2402e+06	2.9183e+06	3.3356e+06	4315698	2.408e+06	2.7449e+06	2332800	3.6729e+06	2.4886e+06	2153500	1.4029e+06	3.5237e+06	3.1619e+06	3.7842e+06	2.9828e+06	3.8986e+06	4122402	3.5174e+06	252250	4048900	3.7245e+06	3.5228e+06	4716000	3.0987e+06	55.1857	60.7107	63.6726	69.4891	52.8652	62.6469	43.1724	70.058	54.6831	52.8302	43.5869	59.9761	64.202	55.3669	49.4935	60.5661	64.1939	54.3699	68.9726	63.8022	48.7406	59.8613	61.3367
P02787	Serotransferrin	77.063	256530	345240	210870	276290	287960	211950	239670	227470	273960	251500	235460	334390	246550	436500	506040	338840	368600	397250	4435	243380	474040	270170	326810	196010	4.36911	7.18218	4.02525	4.44868	6.32187	4.83734	4.4355	4.33883	6.01985	6.16986	7.31554	5.69158	5.00617	6.38646	8.39672	5.264	5.73983	6.14046	1.21266	3.83516	6.20351	4.59088	4.25052
P01834	Ig kappa chain C region	11.765	422310	135970	330750	86430	267010	177060	871460	80018	323710	226710	114700	272710	183270	307950	234670	120780	203100	228140	1483.9	336530	237450	175630	600500	188770	7.1926	2.82865	6.31362	1.39165	5.86193	4.04104	16.1278	1.52629	7.11302	5.56171	3.56363	4.64174	3.72128	4.50564	3.89388	1.87636	3.16266	3.52645	0.405742	5.30301	3.10738	2.9844	7.81016
P01857	Ig gamma-1 chain C region	36.105	159770	116640	241960	218640	177190	159010	285020	132800	170600	163950	67243	306580	148450	255990	272610	150180	211270	206980	3865.7	175260	289280	226300	341400	97947	2.72113	2.42652	4.61872	3.52043	3.89003	3.62908	5.27477	2.53307	3.74867	4.02206	2.08918	5.21824	3.01426	3.74541	4.52341	2.3331	3.28989	3.19937	1.057	2.76173	3.78566	3.84541	4.44028
P02647	Apolipoprotein A-I	30.777	141770	123220	164430	194640	76213	190210	240620	191960	90204	92280	125000	94439	202260	240070	105910	149050	122600	164440	5191.7	260290	224010	290550	275160	151080	2.41457	2.5634	3.13877	3.13399	1.67318	4.34116	4.45308	3.6615	1.98209	2.26384	3.88364	1.60743	4.10687	3.51248	1.75736	2.31554	1.90912	2.54182	1.41957	4.10163	2.9315	4.93718	3.57876
P01009	Alpha-1-antitrypsin	46.736	176970	162320	94225	163290	111500	132150	85404	157300	162980	79603	145660	81409	150550	232040	137450	149660	160260	322420	8924.3	204930	267620	198920	142070	162080	3.01408	3.37682	1.79864	2.62921	2.44787	3.01606	1.58054	3.00039	3.58123	1.95284	4.52553	1.38565	3.0569	3.39499	2.28071	2.32502	2.49556	4.98378	2.44017	3.22927	3.5022	3.38016	1.84778
P10909	Clusterin	52.494	176700	75185	64097	84812	177760	57595	169120	57971	99299	97180.1	101940	90300	60150	131780	222170	182220	162550	140910	1406.4	101990	240920	128990	78622	99561	3.00948	1.56411	1.22353	1.3656	3.90254	1.31449	3.12985	1.10576	2.18194	2.38405	3.16719	1.53698	1.22134	1.92808	3.68646	2.83085	2.53122	2.1781	0.384552	1.60715	3.15279	2.19187	1.02257
P41222	Prostaglandin-H2 D-isomerase	21.029	187150	111680	48102	41667	149650	55580	54297	38186	82838	130450	88959	101060	40864	114650	106950	157990	83016	90957	3115.6	51801	125510	60548	59443	67507	3.18746	2.32333	0.918209	0.670901	3.28541	1.2685	1.00486	0.728371	1.82024	3.20023	2.76388	1.72012	0.829739	1.67745	1.77462	2.45443	1.29272	1.40596	0.851898	0.816276	1.64248	1.02886	0.773121
P02652	Apolipoprotein A-II	11.175	70173	61087	125850	141490	15516	65985	145390	103170	51609	48846	46805	89717	61309	75435	53139	72489	74765	73204	3442.9	106210	48645	104250	165760	104700	1.19516	1.27082	2.40232	2.2782	0.340638	1.50598	2.69069	1.96789	1.13403	1.1983	1.45419	1.52706	1.24487	1.10369	0.881734	1.12614	1.16424	1.13154	0.941391	1.67365	0.636591	1.77147	2.15589
P36955	Pigment epithelium-derived factor	46.312	109540	46805	33573	33890	96087	37019	38525	25982	86532	100510	70815	76977	27963	82861	167210	125530	90610	130500	828.25	45588	198670	79404	78644	74999	1.86564	0.973706	0.640868	0.545679	2.10949	0.844885	0.71297	0.495588	1.90141	2.46574	2.20016	1.31021	0.567786	1.21234	2.77451	1.95015	1.41098	2.01719	0.226468	0.718372	2.59989	1.34928	1.02285
P10745	Retinol-binding protein 3	135.36	56500	78719	2417	16334	115870	29348	344.93	10057	59505	93110	69655	48791	15430	128320	194940	131320	78849	53496	1769.8	66123	355310	64525	21803	28327	0.962283	1.63763	0.0461376	0.263002	2.54381	0.66981	0.00638351	0.19183	1.30753	2.2842	2.16412	0.830461	0.313305	1.87746	3.23463	2.0401	1.22783	0.82691	0.483916	1.04196	4.64976	1.09644	0.283572
P02790	Hemopexin	51.676	60825	35059	32515	64823	18175	44272	50011	94124.1	45519	6389.6	55228	68230	72709	100230	81979	70035	64092	98854	508.07	59538	46945	53401	104930	30248	1.03595	0.729348	0.620672	1.04375	0.399013	1.01042	0.925538	1.79535	1.00021	0.156751	1.71589	1.16133	1.47635	1.46647	1.36028	1.08802	0.998038	1.52803	0.138921	0.938194	0.614344	0.907419	1.36473
P01011	Alpha-1-antichymotrypsin	47.65	96930	38569	41280	40346	38580	31058	140010	31535	72209	41957	32094	53081	31675	49520	71207	73326	49146	75070	990.57	40044	53894	53430	66022	60951	1.65087	0.802369	0.787985	0.649631	0.846984	0.708837	2.59112	0.601508	1.58668	1.0293	0.997132	0.90348	0.643158	0.724531	1.18154	1.13914	0.7653	1.16039	0.270851	0.63101	0.705283	0.907911	0.858689
P01034	Cystatin-C	15.799	73375	45079	8281.8	14436	70478	27845	15149	19568	66510	68167	72737	23667	16394	52569	85116	138280	29281	101380	2065.1	41979	139860	46513	41527	36533	1.24969	0.937799	0.15809	0.232441	1.54727	0.635507	0.280358	0.373246	1.46145	1.67229	2.25988	0.402831	0.332878	0.769141	1.41233	2.14823	0.455963	1.56707	0.56466	0.661501	1.83027	0.790374	0.540104
P02763	Alpha-1-acid glycoprotein 1	23.511	67288	27607	35949	42556	14919	43524	56364	38758	33928	28434	62308	63958	69550	74040	49734	52627	59579	84023.1	779.74	105630	84485	57165	101520	36247	1.14602	0.574321	0.686223	0.685215	0.327531	0.993349	1.04311	0.739281	0.745515	0.69755	1.93585	1.08862	1.4122	1.08328	0.825235	0.817578	0.927762	1.29878	0.213204	1.66451	1.10561	0.971378	1.32038
P02765	Alpha-2-HS-glycoprotein	39.34	15243	17456	36460	93242	23450	71353	34644	59348	28167	30328	52805	82716	53500	69440	16613	16893	50161	106990	1101.5	20464	47520	66614	23468	59451	0.259612	0.363145	0.695977	1.50133	0.514821	1.62849	0.641145	1.13202	0.618926	0.744014	1.64061	1.40789	1.08631	1.01598	0.275659	0.262438	0.781105	1.65379	0.301183	0.32247	0.621869	1.13194	0.305227
P68871	Hemoglobin subunit beta	15.998	1459.5	12381	491.27		15536	5322.8	1342.4	3529.5	4506.5	97396	15911		1110.9	14898	37449	1459.4		231.46	48483	1400.1	137930			12.114	0.0248576	0.257568	0.00937775	0	0.341077	0.121482	0.0248434	0.0673227	0.0990233	2.38934	0.494341	0	0.0225567	0.217974	0.621391	0.0226723	0	0.00357777	13.2567	0.0220627	1.80502	0	0
P01859	Ig gamma-2 chain C region	35.9	56346	4092.7	27919	10642	55645	13899	97908.9	10098	37943	18592	24406	35021	19041	65682	34747	8718.4	54215	43146	1200.3	18727	18306	8228	20359	6929.9	0.959661	0.0851423	0.53294	0.171352	1.22163	0.317217	1.81197	0.192612	0.833738	0.456103	0.758273	0.596085	0.386626	0.960997	0.576556	0.135443	0.844234	0.666925	0.328198	0.295098	0.239561	0.139815	0.264791
P01876	Ig alpha-1 chain C region	37.654	28325	15232	80200	42317	19302	4159.5	86295	10035	11263	6668.5	15183	47956	23889	31789	550.09	5241.1	7869.8	65996	761.2	65880	3897.7	3734.1	13027	3808.1	0.482419	0.316878	1.53092	0.681367	0.423756	0.0949323	1.59703	0.191411	0.247487	0.163593	0.471722	0.816249	0.485064	0.465107	0.00912764	0.0814223	0.122548	1.02013	0.208135	1.03813	0.0510072	0.0634518	0.16943
P07339	Cathepsin D	44.552	26356	10718	10143	14597	40362	9715.8	12522	7615.2	30345	30578	19298	38727	4842.1	23341	58500	53837	42113	31546	263.04	7469.7	54048	28608	22846	16332	0.448884	0.222971	0.193618	0.235033	0.886106	0.221744	0.231741	0.145255	0.666784	0.750147	0.599572	0.659164	0.0983183	0.341504	0.97069	0.836376	0.655782	0.487619	0.071923	0.117707	0.707298	0.486122	0.297137
P02766	Transthyretin	15.887	48258	14232	12422	21201	22187	15828	39778	7484.7	22093	10139	20791	41942	11218	18558	56441	12468	27655	40544		11224	33530	11822	36593	17524	0.821909	0.296075	0.237121	0.341367	0.487093	0.361243	0.736159	0.142765	0.485459	0.248732	0.645958	0.713886	0.22778	0.271523	0.936525	0.193695	0.430643	0.626705	0	0.176867	0.43879	0.200886	0.475932
P01860	Ig gamma-3 chain C region	41.287	31412	13669	17206	5787	26249	9532.9	41953	9535.5	31268	30524	16452	13012	17590	32666	23078	23559	14620	39814	328.32	24143	27744	21515	8003.4	17820	0.534995	0.284362	0.328442	0.0931793	0.57627	0.217569	0.776411	0.181883	0.687066	0.748822	0.511149	0.221474	0.357163	0.477939	0.382933	0.365997	0.227662	0.615421	0.0897725	0.380443	0.363071	0.365594	0.104093
B9A064	Immunoglobulin lambda-like polypeptide 5	23.063	19457	16999	32369	16911	28147	7994.8	36824	5748.5	19270	12563	11299	39248	15618	29080	14286	8943.2	20583	14055	196.53	30744	29749	15126	28175	12276	0.331383	0.353638	0.617885	0.272292	0.617939	0.182465	0.68149	0.109649	0.423428	0.308199	0.35105	0.668032	0.317122	0.425471	0.237047	0.138936	0.320518	0.217254	0.0537371	0.484461	0.38931	0.257029	0.366447
P06727	Apolipoprotein A-IV	45.398	19088	11653	11009	15422	9930.1	18481	6130	22569	13176	9496.4	12527	18079	26921	21716	12313	31104	24513	34378	833.11	16033	40931	43575	17597	15650	0.325098	0.242423	0.210148	0.248317	0.218005	0.421792	0.113446	0.430488	0.289522	0.232968	0.389203	0.307719	0.546628	0.317728	0.204309	0.483211	0.381716	0.531395	0.227797	0.252647	0.535643	0.74045	0.228868
P02774	Vitamin D-binding protein	52.917	18466	9851.5	11709	24580	6645.1	13442	9915.4	20967	13176	6734.5	23041	13808	26159	23143	17063	18049	14427	23566	2287.8	22250	19263	16961	26253	14319	0.314505	0.204945	0.223511	0.395775	0.145886	0.306787	0.183501	0.399931	0.289522	0.165212	0.715864	0.235023	0.531156	0.338607	0.283126	0.280397	0.224657	0.364269	0.625553	0.350614	0.252085	0.28821	0.341449
P05090	Apolipoprotein D	21.275	2415.8	26546	41088	3825.2	7714	15860	6356.4	19942	301.5	1586.7	19765	26848	42853	22763	6106.3	46189	285.12	423.17	632.68	2153	428.96	62539	184.69	27702	0.0411449	0.552249	0.78432	0.0615914	0.169353	0.361973	0.117636	0.38038	0.00662499	0.0389253	0.614081	0.456974	0.870126	0.333047	0.101322	0.717562	0.00443988	0.00654111	0.172994	0.0339268	0.00561358	1.0627	0.0024021
P02649	Apolipoprotein E	36.154	23483	9353.2	13495	10958	25248	8199.8	11828	3885.8	16050	16274	13729	14450	4876	10902	18754	20495	28195	18332	318.36	13294	34103	28255	13281	13793	0.399952	0.194579	0.257603	0.17644	0.554294	0.187144	0.218897	0.0741189	0.352674	0.399238	0.426548	0.24595	0.0990067	0.159508	0.311185	0.318397	0.439051	0.283365	0.0870491	0.209486	0.446288	0.480124	0.172734
P08100	Rhodopsin	38.892	872.79	28712			25002	5631.6			1463.9	3875.2	16138	93.889	257.08	10473	45476	13404	936.53	674.58	566.65	8099.5	208590	25622		1135	0.014865	0.597309	0	0	0.548893	0.12853	0	0	0.0321669	0.0950674	0.501394	0.00159806	0.00521998	0.153231	0.754582	0.208236	0.0145836	0.0104273	0.154939	0.127631	2.72971	0.435383	0
P00738	Haptoglobin	45.205	911.47	81804	7919.8	21916	156.55	11706	40834	1743.3	1732.1		34782	4087	2916.3	7177.5	16411		18150	27707	340.22	1060.1	1573	2863.1	24231	12052	0.0155238	1.70181	0.151179	0.35288	0.00343689	0.267166	0.755702	0.0332522	0.0380602	0	1.08065	0.069564	0.0592152	0.105015	0.272307	0	0.282631	0.428279	0.0930263	0.016705	0.020585	0.0486513	0.315151
P00450	Ceruloplasmin	122.2	19126	16102	6856	10345	15560	7510.9	17617	9797.1	13223	13725	12393	18490	9097.2	17923	23452	17227	12337	13921	69.319	16052	21588	13650	10529	12048	0.325746	0.334977	0.130873	0.16657	0.341604	0.171421	0.326032	0.186873	0.290555	0.336705	0.38504	0.314714	0.184718	0.262233	0.389139	0.267627	0.192111	0.215183	0.0189539	0.252946	0.282511	0.231948	0.136941
P04217	Alpha-1B-glycoprotein	54.253	16546	8775.7	14370	17574	6630.4	13369	15864	13177	6393.4	8774.8	9667.9	12650	19588	23548	13035	7288.5	21466	29468		20310	20292	11599	24524	6498.8	0.281804	0.182565	0.274306	0.282968	0.145564	0.305121	0.29359	0.251342	0.140485	0.215266	0.300373	0.215313	0.397732	0.344532	0.21629	0.113229	0.334268	0.455499	0	0.320043	0.265551	0.197096	0.318961
P22352	Glutathione peroxidase 3	25.552	14490	9320.8	3556.8	8006.7	21086	4214.6	5765.7	18966	23081	15572	12234	5670.9	12588	19360	35227	5925.8	40108	13885		8093.6	18481	6898.8	7249.7	583.4	0.246787	0.193905	0.067895	0.12892	0.462921	0.0961898	0.106704	0.361763	0.507169	0.382016	0.3801	0.0965232	0.255598	0.283257	0.584521	0.0920593	0.62456	0.214626	0	0.127538	0.241851	0.117228	0.0942903
P61769	Beta-2-microglobulin	13.714	32913	20998	2888.6	1014	13239	10089	1731.3	8555.8	3767.1	19362	17343	1522	7485.8	19670	16011	30686	1372.8	13023	369.98	11194	25245	10802	6037.6	11530	0.56056	0.436831	0.0551399	0.0163269	0.290649	0.230261	0.0320406	0.163196	0.0827762	0.474993	0.538832	0.0259056	0.151998	0.287793	0.26567	0.476717	0.0213772	0.201302	0.101164	0.176394	0.330368	0.183553	0.0785256
P19652	Alpha-1-acid glycoprotein 2	23.602	11667	6019	7383.3	11201	2629.4	7744.4	2987.7	11305	7460	8783.5	10128	17636	20636	23692	11693	17117	23797	34240		5304.8	15806	15435	19321	11421	0.198707	0.125216	0.140938	0.180353	0.0577258	0.17675	0.0552924	0.215635	0.163922	0.215479	0.314668	0.300179	0.419012	0.346639	0.194022	0.265918	0.370566	0.529262	0	0.0835926	0.206845	0.26228	0.251291
P0DOY3	Ig lambda-6 chain C region	11.265	5951.2	12120	23345	10914	5437.4	4664.1	22292	5627.7	11006	9261.2	11496	12823	9146.8	21390	6192.5	12015	514.24	12389	1446.9	15905	13551	11983	7540.5	8120.2	0.101358	0.252138	0.445628	0.175732	0.119373	0.106449	0.412551	0.107344	0.24184	0.227198	0.357171	0.218258	0.185725	0.312959	0.102752	0.186657	0.00800773	0.191502	0.395626	0.25063	0.177335	0.203622	0.0980725
P11488	Guanine nucleotide-binding protein G(t) subunit alpha-1	40.04	289.4	3177		23944	13473	15522		130.23		756.83	1173.5	35069	417.8	1152.7	24198	31606	361.19	545.51	723.15		45040	1272.1	35982	20551	0.00492894	0.0660926	0	0.385534	0.295786	0.354259	0	0.00248404	0	0.0185667	0.0364596	0.596902	0.00848339	0.0168652	0.401517	0.49101	0.00562444	0.00843217	0.197731	0	0.589415	0.0216162	0.467985
P05155	Plasma protease C1 inhibitor	55.154	15405	7841.4	5706.7	3954.4	8200.4	6342.5	10427	5909.6	8212	8156.1	9211.6	9184.3	3844	10894	18411	16102	7400.1	15247		7491.1	22395	7205.3	8509	5369	0.262371	0.163128	0.108934	0.0636717	0.180031	0.144755	0.192969	0.112721	0.180446	0.200087	0.286196	0.156324	0.078052	0.159391	0.305493	0.25015	0.115234	0.235679	0	0.118044	0.293072	0.122436	0.110669
P01024	Complement C3	187.15	9315.3	7939.2	3977.8	6497.3	4447.4	7604.5	5481	7521.1	6519.1	5263.5	9938.8	3416.2	5068.3	13619	12728	7357	8318	14372	83.116	12644	16123	10448	13534	5484.5	0.158654	0.165163	0.0759314	0.104616	0.0976381	0.173558	0.101435	0.14346	0.143247	0.129125	0.30879	0.0581464	0.102911	0.199261	0.211196	0.114294	0.129528	0.222154	0.0227264	0.199243	0.210993	0.177538	0.176024
Q9UBP4	Dickkopf-related protein 3	38.39	12190	9307.2	2547.7	3818.3	13191	3276	4532.2	1381.1	9682.9	9456.2	7833.2	6413.7	3009.2	7349.3	16189	12986	5444.7	6565.7	375.73	6473.3	22441	11499	3792.7	4437.9	0.207615	0.193622	0.0486325	0.0614803	0.289595	0.0747682	0.083876	0.0263435	0.212767	0.231982	0.243371	0.109166	0.0611015	0.107528	0.268624	0.201742	0.0847847	0.101489	0.102736	0.102006	0.293674	0.195397	0.0493282
P01619	Ig kappa chain V-III region B6	12.557	10736	7887.6	10428	5316.5	9471.2	2669.5	16071	1261.2	5594.7	5411.8	4737.4	17072	9363.2	9603.2	6215	2294.6	6509.3	14592	539.24	6990	8976.6	8017.6		5958.8	0.182851	0.164089	0.199058	0.0856035	0.20793	0.060926	0.297421	0.0240565	0.122935	0.132764	0.147187	0.290579	0.190119	0.140505	0.103125	0.0356474	0.101363	0.225554	0.147444	0.110148	0.117472	0.136239	0
P0DP03	Ig heavy chain V-III region CAM	12.947	634.48	3775.4	8155.3	3231.1	509.48	2968.1	9469.3	3559	6025.3	3042.3	2587.7	11931	4520.8	5198.2	4443.8	4211.9	8674.2	11719		1197.4	6078.2	1271.9	98990	4664.1	0.0108062	0.0785414	0.155675	0.0520255	0.0111851	0.067741	0.175245	0.0678854	0.132397	0.0746345	0.0803976	0.203075	0.0917944	0.0760552	0.0737359	0.0654333	0.135074	0.181145	0	0.0188685	0.0795422	0.0216128	1.28747
P10451	Osteopontin	35.422	12286	5458.1	643.73	1523.3	11421	1624	144.61	105.2	2728.1	7344.2	3583.3	4609.2	186.96	7916.5	25329	5988.1	3880.5	11261	978.04	2920.1	17733	7664.3	1820.2	9356.2	0.20925	0.113547	0.012288	0.0245274	0.250736	0.0370646	0.00267625	0.00200662	0.0599458	0.18017	0.11133	0.0784522	0.0037962	0.115827	0.420284	0.0930272	0.060427	0.174066	0.267425	0.0460147	0.232062	0.130236	0.0236737
P0C0L4	Complement C4-A	192.78	9671.7	4639.2	2195.2	3081.4	4218.4	4918.6	5929.9	2588.5	5516.7	9971.6	8357.3	6070.6	2963.9	12759	9210.4	8970	3727.8	3103.1	78.92	7932.9	22540	3016.5	8532.6	5455.3	0.164724	0.0965114	0.0419037	0.0496151	0.0926107	0.112257	0.109743	0.0493738	0.121221	0.244626	0.259654	0.103326	0.0601817	0.186678	0.152828	0.139352	0.0580492	0.0479659	0.0215791	0.125006	0.294969	0.051258	0.110976
P06396	Gelsolin	85.696	6242.6	6053.9	2405	5966.8	5195.7	3165.7	3423.1	6986.1	6193.1	5967.5	6420.7	7001.1	6563.9	11578	9505.8	12454	5659.2	6219	444.84	3522.4	10572	7304	4646.1	4535.4	0.106321	0.125942	0.0459085	0.0960743	0.114066	0.0722508	0.0633502	0.133255	0.136084	0.146396	0.199485	0.119164	0.133279	0.169399	0.15773	0.193477	0.0881248	0.0961296	0.121633	0.0555057	0.13835	0.124113	0.0604276
P04264	Keratin, type II cytoskeletal 1	66.038	1293.5	3257.4	216.24	125.92	4425	805.69	6104.5	567.09	570.88	219.49	5144.2	560.4	988.85	18231	3862.1	24710	434.68	3862.9	4654.7	720.02	314.45	7974		1009.3	0.0220303	0.0677652	0.00412776	0.0020275	0.0971463	0.0183883	0.112974	0.0108168	0.0125442	0.00538458	0.159826	0.00953845	0.0200785	0.266739	0.0640838	0.383878	0.00676882	0.0597104	1.27273	0.011346	0.00411504	0.135499	0
P01023	Alpha-2-macroglobulin	163.29	10843	3783.6	1488.5	1758.1	11424	5586.6	1831	3108.5	3740.9	11432	5328.1	5937.1	1868	8981.8	15551	10928	5371.4	7385	41.173	5065.3	18541	4752.1	1607.9	5119.5	0.184673	0.078712	0.0284137	0.028308	0.250802	0.127503	0.0338857	0.0592924	0.0822004	0.280453	0.165539	0.101054	0.0379296	0.131413	0.258037	0.16977	0.0836433	0.114153	0.0112579	0.0798186	0.242636	0.0807503	0.0209125
P01008	Antithrombin-III	52.602	3251.9	3489.2	902.04	2821.2	1426.8	5193.7	10672	6597.2	3389	3065.2	3248.1	2075	4438.1	7914	34211	9876.1	2112.2	7237.8	119.53	8116.4	8067.3	3394.6	4575.3	4074	0.055385	0.0725874	0.0172188	0.0454255	0.0313239	0.118536	0.197503	0.125837	0.074468	0.0751962	0.100916	0.0353181	0.0901152	0.11579	0.567663	0.153429	0.0328911	0.111878	0.0326831	0.127898	0.105573	0.0576829	0.0595068
Q9UBM4	Opticin	37.26	10557	3957.4	262.52	2003.9	7850.9	587.09	4682.4	3074.1	4650.5	10363	13458	1478.2	1247.7	11511	6509.6	10030	2832.3	2999.6		3181.5	7615.7	9258.1	2678.4	4738.2	0.179802	0.0823276	0.00501119	0.0322658	0.172358	0.0133992	0.0866557	0.0586363	0.102188	0.254228	0.418128	0.0251601	0.0253344	0.168418	0.108014	0.155819	0.0441045	0.046366	0	0.0501338	0.0996627	0.157319	0.0348355
A0A0C4DH55	Ig kappa chain V-III region POM	13.148	4022.5	4608.6	11097	3245	7377.2	4147.5	8908.2	3302	7055	3965.8		10873	4166.2	9714.6	1437.1		9027.6	14149		7749	9107.5		4839.7	7995.2	0.0685095	0.0958748	0.211828	0.0522493	0.161959	0.0946584	0.164861	0.0629833	0.155023	0.09729	0	0.185067	0.0845942	0.142135	0.0238458	0	0.140577	0.218707	0	0.122108	0.119185	0	0.0629456
P02749	Beta-2-glycoprotein 1	38.298	3443.1	5335.6	6148.3	5130	1376.1	2931	5296.1	7007.6	4774.6	2056	7221.5	6773.6	1451.1	6875.6	8818.2	6318.4	5252.2	3253.8	355.45	2879.5	3633.3	3368.5	7562.1	4021.9	0.0586414	0.110999	0.117364	0.0826006	0.0302109	0.0668943	0.0980133	0.133665	0.104914	0.0504383	0.224366	0.115292	0.0294644	0.100597	0.14632	0.0981585	0.0817871	0.0502953	0.0971906	0.0453749	0.0475471	0.0572394	0.0983534
P04004	Vitronectin	54.305	2741.1	2299.4	3370.8	5053.3	2402.8	3238.7	4448	6017.1	4376.7	3563.9	4247.5	8154	2803.1	6251.6	7294.9	4266.6	7165.3	7106.8	109.45	4751.8	5971.6	4312.4	4778.8	2128.3	0.0466852	0.0478355	0.0643445	0.0813656	0.052751	0.0739169	0.0823177	0.114772	0.0961712	0.0874305	0.131966	0.138787	0.0569167	0.0914676	0.121044	0.0662831	0.111578	0.109853	0.0299269	0.0748785	0.0781472	0.0732786	0.0621535
P04196	Histidine-rich glycoprotein	59.578	3946.7	315.55	5076.8	8459.8	2261.8	2758	9180.4	5417	7394.8	2071.6	1705	5768.7	4814.2	4544.4	3225	2252.3	4264	6514.9	24.627	2997.9	5652.1	4071.8	6411.9	2647.1	0.0672185	0.00656453	0.09691	0.136215	0.0496555	0.0629459	0.169899	0.103325	0.162489	0.050821	0.0529728	0.0981879	0.0977519	0.0664894	0.0535124	0.0349902	0.0663989	0.100703	0.00673375	0.0472406	0.0739661	0.0691902	0.0833937
P01861	Ig gamma-4 chain C region	35.94	8094.4	1676.5	2058.1	4582.5	3403.9	4722.4	18944	929.53	10213	2794.9		401.57	3526	1753.9	2793.8	763.88	437.15	11251		8941	2173.2	696.75	1699.8	1455.4	0.13786	0.034877	0.0392866	0.0737851	0.0747291	0.107779	0.350591	0.0177301	0.224415	0.0685652	0	0.00683504	0.0715951	0.0256614	0.0463575	0.0118671	0.00680728	0.173911	0	0.140892	0.0284395	0.0118396	0.0221078
P01019	Angiotensinogen	53.154	4826	2281	2664.5	3411.7	2315	3639.2	6744.2	3394.2	4177.4	2636	2745.4	6255.3	4046.9	4045.6	3039.6	3512.9	5570.1	5237.4	42.61	8208.3	2192.9	3607.4	2786.7	2175.3	0.0821944	0.0474527	0.0508621	0.0549334	0.0508235	0.0830575	0.124813	0.064742	0.0917919	0.064667	0.0852972	0.10647	0.0821719	0.0591914	0.050436	0.0545741	0.0867374	0.0809566	0.0116508	0.129346	0.0286973	0.0612989	0.0362441
P02753	Retinol-binding protein 4	23.01	1683.4	364.55	5308.7	5796.3	503.02	1629.5	9186.2	3997.2	4239.5	1569.9	2999.5	6577.1	7658.8	4762.4	3312.4	3672.7	3043.3	4770.8		2856.7	1724.6	2568.7	4785.6	632.34	0.0286709	0.0075839	0.101337	0.093329	0.0110433	0.0371901	0.170006	0.0762438	0.0931564	0.0385132	0.0931919	0.111947	0.155511	0.069679	0.0549626	0.0570566	0.0473901	0.0737442	0	0.0450156	0.0225689	0.0436487	0.062242
P01042	Kininogen-1	71.957	1975.2	1686.3	3405.3	5058.8	1672.8	1679.4	5599.9	5370.3	1806.1	1773.7	2334.4	6188.4	2610.2	3275.4	1802.7	4264.3	5922.1	4000.6	126.63	4129.5	3330.4	4157.3	6597.9	2139	0.0336407	0.0350809	0.0650031	0.0814542	0.0367246	0.038329	0.103636	0.102435	0.0396862	0.0435128	0.0725278	0.105331	0.0529999	0.0479226	0.0299122	0.0662473	0.0922187	0.0618389	0.0346244	0.0650723	0.0435832	0.0706431	0.0858129
P00751	Complement factor B	85.532	1659.4	3553.4	2240.2	2804.3	1797.8	2391.7	2558.8	4469	1890.7	2833.2	5332.7	2380	2466.9	7839	3598.3	2240.6	3467.6	7054.6	93.282	3232	2895	3106.6	3798.9	2597.9	0.0282622	0.073923	0.0427627	0.0451534	0.0394688	0.0545858	0.0473549	0.085243	0.0415452	0.0695048	0.165682	0.0405095	0.0500901	0.114693	0.0597065	0.0348085	0.0539973	0.109046	0.0255061	0.0509296	0.0378853	0.052789	0.0494088
P02750	Leucine-rich alpha-2-glycoprotein	38.177	3937	4580.8	2100.4	3608.5	724.59	3955	2949.9	1618.4	3019.1	1744.4	3129.1	1416.9	3691.7	5786.3	2961.8	1276.4	3062.6	5352.2	83.848	2199.9	3591.5	1464.5	3865.3	2006.9	0.0670533	0.0952965	0.0400941	0.0581022	0.0159076	0.090265	0.0545929	0.0308698	0.06634	0.0427941	0.0972184	0.0241168	0.0749596	0.0846597	0.0491451	0.0198293	0.0476907	0.0827312	0.0229265	0.0346658	0.0470001	0.0248856	0.0502725
P10523	S-arrestin	45.119	937.2	5595.6		382.44	6100.9	139.74	36.868	308.74	890.76	2060.1	4612.9	116.48	31.187	4769.6	3971	4042.7	679.61	1138.1	75.003	466.18	38642	725.49		33.175	0.015962	0.116408	0	0.00615785	0.133939	0.00318929	0.000682304	0.005889	0.0195731	0.0505389	0.143319	0.00198258	0.000633249	0.0697843	0.0658907	0.0628047	0.0105829	0.0175921	0.0205081	0.00734603	0.505688	0.0123279	0
P35527	Keratin, type I cytoskeletal 9	62.129	408.73	853.9	36.2	86.277	396.8	428.29	2475.8	146.9		60.66	542.09		179.53	4575.5	595.78	14617	56.422	521.46	2692.9		98.098	2013.6	68.675	75.163	0.00696131	0.0177641	0.000691014	0.00138919	0.00871133	0.00977486	0.0458188	0.00280201	0	0.00148813	0.0168423	0	0.00364534	0.0669444	0.00988576	0.22708	0.000878601	0.00806042	0.736319	0	0.00128376	0.0342162	0.000893193
P62873	Guanine nucleotide-binding protein G(I)/G(S)/G(T) subunit beta-1	37.377	777.48	8754.1		152.83	2307.5	430.25		50.278	973.27	3346.2	4184.3	293.35	46.151	4833.8	7838.8	5307	125.41			763.34	15256	758.95	132.48	90.8	0.0132417	0.182116	0	0.00246079	0.0506588	0.0098196	0	0.000959017	0.0213861	0.0820898	0.130003	0.00499305	0.000937092	0.0707237	0.130069	0.0824461	0.00195288	0	0	0.0120287	0.199647	0.0128965	0.00172305
P08779	Keratin, type I cytoskeletal 16	51.267	526.61	1275.1	236.73	271.33	1410.3	356.25	988.28	155.87	364.95	69.608	2079.6	18.598	362.91	2874.5	1173	9322.4	483.43	1174.5	1921.9	447.6	432.46	1637.9	383.47	211.63	0.00896899	0.0265265	0.00451889	0.00436881	0.0309617	0.0081307	0.0182898	0.00297311	0.00801921	0.00170764	0.0646113	0.000316553	0.00736885	0.042057	0.0194636	0.144827	0.00752795	0.0181547	0.525505	0.00705324	0.00565938	0.0278321	0.00498745
P63261	Actin, cytoplasmic 2	41.792	2110	1571.3	316.56	435.4	1155.3	684.27	54.025	177.89	3760	1773	4453	922.25		2984.1	5023.2	2704.7	788.04	1721.6	194.26	122.11	11004	1516.8		1185.2	0.0359366	0.0326885	0.00604275	0.00701058	0.0253634	0.0156171	0.000999824	0.00339313	0.0826202	0.0434957	0.138351	0.0156974	0	0.0436606	0.0833498	0.0420184	0.0122713	0.0266115	0.0531165	0.0019242	0.144004	0.0257743	0
P13645	Keratin, type I cytoskeletal 10	58.826	874.44	527.09	27.209	101.05	2397.1	532.68	2863.4	185.93	490	926.1	2954.6	18.982	106.76	7937.7	622.97	5367.5	186.38	1071.8	1025.7	803.54	323.29	2199.4			0.0148931	0.0109653	0.000519387	0.00162705	0.0526259	0.0121574	0.0529921	0.00354648	0.010767	0.0227193	0.0917969	0.000323089	0.00216775	0.116137	0.0103369	0.0833859	0.0029023	0.0165672	0.280457	0.0126621	0.00423073	0.0373734	0
P19823	Inter-alpha-trypsin inhibitor heavy chain H2	106.46	1279.6	1835	838.99	2424.1	668.6	1946.4	1643.9	3723.8	1614.1	1277.5	2061.1	1843.2	1189.1	3567.4	2017.8	1566.1	1500.4	2777.3	171.38	804.71	1405.5	764.87	979.66	573.25	0.0217936	0.0381743	0.0160153	0.0390316	0.0146784	0.0444227	0.0304231	0.0710289	0.0354673	0.03134	0.0640366	0.0313727	0.0241446	0.0521949	0.0334813	0.0243299	0.0233642	0.0429299	0.0468604	0.0126806	0.018393	0.0129971	0.0127415
P55058	Phospholipid transfer protein	54.739	3467.4	331.35	1490.5	524.54	1621.3	517.47	3182.3	223.1	1448	1264.4	1620.3	2586	393.85	1166	1516.1	2145.7	2141.7	2556.6	115.13	337.45	1827.5	1797.2	1804.9	1241	0.0590553	0.00689323	0.0284518	0.00844587	0.035594	0.0118102	0.0588938	0.00425547	0.0318175	0.0310186	0.0503413	0.0440158	0.00799709	0.0170598	0.0251566	0.0333342	0.0333505	0.0395184	0.03148	0.00531751	0.0239155	0.030539	0.0234747
P01780	Ig heavy chain V-III region JON	12.943	919.37	710.06	3528.4	751.52	1340.7	1688.3	5899.5		969.09		872.05	2546.5	1640.2	3449.3	1572.4	1229.5	2416.1	549.64		1718.4	3347				0.0156583	0.0147717	0.0673529	0.0121006	0.0294337	0.0385321	0.10918	0	0.0212942	0	0.0270938	0.0433434	0.0333041	0.0504669	0.0260908	0.0191007	0.0376234	0.00849601	0	0.0270784	0.0438004	0	0
P36222	Chitinase-3-like protein 1	42.625	1690.7	2030.6	1783.9		979.85	576.03	1671	739.6	950.2	946.93	2074.6	1150.4	912.9	3325.2	2051.9	4804.5	478.77	774.75		764.23	3589.6	1168.5	563.92	1118.5	0.0287953	0.0422435	0.0340525	0	0.0215116	0.0131467	0.0309247	0.0141073	0.0208792	0.0232303	0.064456	0.0195807	0.0185363	0.0486512	0.0340471	0.0746395	0.00745539	0.0119756	0	0.0120427	0.0469752	0.0198558	0.0073344
P02675	Fibrinogen beta chain	55.928	1348	1237.4	2257.6	1199.7	216.05	1621.5	805.97	1009.3	632.03	783.81	3009	1771.2	891.35	1977.2	1103.1	700.56	955.27	4551.7	10.529	585.41	2060.6	2013.4	2866.1		0.0229585	0.0257422	0.0430949	0.0193169	0.00474316	0.0370075	0.0149158	0.0192517	0.0138879	0.0192286	0.093487	0.0301472	0.0180988	0.0289285	0.0183037	0.0108834	0.0148754	0.0703575	0.00287894	0.00922484	0.026966	0.0342128	0.0372768
P02760	Protein AMBP	38.999	1031.5	867.74	882.37	2551.8	348.79	1020.9	2376.5	2325.1	613.37	643.18	1321.4	2403.8	1323.6	3553.5	835.05	1499.1	1990.5	1529.1		903.41	1986.4		2459.3	844.03	0.0175681	0.018052	0.0168434	0.0410878	0.00765732	0.0233	0.0439811	0.0443496	0.0134778	0.0157787	0.0410547	0.0409146	0.0268756	0.0519915	0.013856	0.023289	0.030996	0.0236359	0	0.0142359	0.025995	0	0.0319859
P05156	Complement factor I	65.75	1872.8	863.45	642.05	541.2	976.43	617.6	1264.9	529.04	890.17	1505.2	1029	1596.1	702.15	1457.1	1625.5	705.61	1546.5	1650.9	29.371	323.94	2783.4	917.3	1109.3	728.94	0.0318967	0.0179628	0.012256	0.00871412	0.0214365	0.0140955	0.0234091	0.0100911	0.0195601	0.0369259	0.0319701	0.0271669	0.0142571	0.0213189	0.0269719	0.0109619	0.024082	0.0255186	0.0080309	0.00510462	0.0364249	0.0155873	0.0144277
Q12805	EGF-containing fibulin-like extracellular matrix protein 1	54.64	4235.1	246.31	425.56	569.64	1402.2	426.28	209.41	555.67	1905.1	679.18		2020.1	264.75	1400.2	2002.3	2672	1935.1	2154.8		421.09	838.69	1759.5	133.22	284.64	0.0721304	0.0051241	0.00812343	0.00917205	0.0307838	0.00972899	0.00387548	0.010599	0.0418616	0.0166618	0	0.0343837	0.00537572	0.0204864	0.0332241	0.0415104	0.0301333	0.0333076	0	0.0066355	0.0109755	0.0298984	0.00173267
Q08380	Galectin-3-binding protein	65.33	590.6	1871.1	847.75	257.75	1972.9	322.12	512.8		8.2959	2374.4	1432.5	593.22	1092.7	881.54	1839	1188.7	1005.1	350.83		1645.4	985.85	513.22	699.42	689.39	0.0100588	0.0389254	0.0161825	0.00415016	0.043313	0.00735175	0.00949023	0	0.00018229	0.0582494	0.0445065	0.0100971	0.0221872	0.0128979	0.0305145	0.0184669	0.0156514	0.00542292	0	0.0259281	0.0129013	0.00872091	0.00909672
Q14624	Inter-alpha-trypsin inhibitor heavy chain H4	103.36	1284	910.65	457.08	1213.7	234.57	409.68	580.89	1222.4	867.37	764.73	1009.5	838.26	1864.6	2328.7	1369.1	1302	818.26	1959.9	12.647	691.51	535.35	180.11	466.02	919.54	0.0218685	0.0189447	0.0087251	0.0195424	0.00514974	0.00935013	0.0107503	0.0233164	0.0190591	0.0187605	0.0313643	0.0142678	0.0378605	0.0340714	0.0227175	0.020227	0.0127419	0.030295	0.00345807	0.0108968	0.00700585	0.00306053	0.0060611
P24592	Insulin-like growth factor-binding protein 6	25.322	1111.6	2328.5		98.1	1262.4	653.36	171	488.41	1009.2	2192.9	1222.6	290.94	548.22	2266.3	1178.4	3840.7		634.99		397.69	166.91		384.01		0.0189323	0.0484409	0	0.00157956	0.0277147	0.0149116	0.00316464	0.00931607	0.0221756	0.0537968	0.0379851	0.00495203	0.0111315	0.0331584	0.0195532	0.0596666	0	0.0098153	0	0.00626677	0.00218426	0	0.00499447
Q13822	Ectonucleotide pyrophosphatase/phosphodiesterase family member 2	98.993	1600.7	279.81	312.7	341.17	1888.9	29.794	185.16		3186.9	1877.9	244.66	847.01	758.04	751.39	1843.1	2107	916.44	1653		145.44	1790.1	197.62		234.49	0.0272624	0.00582102	0.00596906	0.00549334	0.0414688	0.000679989	0.0034267	0	0.0700272	0.0460691	0.00760137	0.0144168	0.0153919	0.0109936	0.0305825	0.032733	0.0142708	0.0255511	0	0.00229183	0.0234261	0.00335807	0
P02679	Fibrinogen gamma chain	51.511	973.94	244.57	1911.7	1133.9	56.307	2398.4	575.69	1199.1	436.26		161.89	1380.7	1078.5	1831.7	435.73	212.76	1092.6	1588		799.67	387.02	527.18	2437.6	876.82	0.0165877	0.0050879	0.036492	0.0182575	0.00123616	0.0547387	0.0106541	0.022872	0.00958614	0	0.00502978	0.0235006	0.0218988	0.0267997	0.00723006	0.0033053	0.0170139	0.0245464	0	0.0126011	0.00506473	0.00895812	0.0317036
P19827	Inter-alpha-trypsin inhibitor heavy chain H1	101.39	695.59	550.02	639.03	1910.2	84.231	1513.4	568.69	1651.4	407.68	894.73	1430.1	297.36	440.63	594.48	947.2	591.99	838.5	826.19	8.9577	1150.7	978.5	1254	314.55	374.54	0.011847	0.0114423	0.0121983	0.030757	0.0018492	0.0345403	0.0105246	0.0314993	0.00895813	0.0219497	0.0444319	0.0050613	0.00894695	0.00869788	0.0157169	0.00919676	0.0130571	0.0127708	0.0024493	0.0181326	0.0128051	0.0213086	0.00409107
Q06481	Amyloid-like protein 2	86.955	228.16	795.44	15.813	266.52	1429.2	373.77	259.51		184.91	1161.8	1200.5	726.32	77.582	1358.9	4508	1430.1	900.23	1249.5	18.35	112.69	2002.8	935.24	47.642	143.06	0.00388592	0.0165479	0.000301851	0.00429137	0.0313766	0.00853056	0.00480267	0	0.00406311	0.0285016	0.0372985	0.0123625	0.00157529	0.0198822	0.0748011	0.0222171	0.0140183	0.019314	0.00501744	0.00177576	0.0262096	0.0158921	0.000619636
P05452	Tetranectin	22.537	953.28	384.56	1132.3		363.16		431.89	1667.7	959.58	1021.9	392.54	1039	1145	584.69	1225.8	1489.7	324.46	647.32		2245.5	833.09		648.12	952.81	0.0162359	0.00800018	0.0216142	0	0.0079728	0	0.00799285	0.0318102	0.0210853	0.0250695	0.0121959	0.0176846	0.0232491	0.00855464	0.0203397	0.023143	0.00505248	0.0100059	0	0.0353844	0.0109022	0	0.00842951
Q17R60	Interphotoreceptor matrix proteoglycan 1	89.386	780.45	238.9		226.87	1509.3	137.76		30.789	2383.6	1301.3	689.28	1359.7	171.1	1594.5	1574.7	1474.7	548.73	1041.6		178.18	656.55	991.3	338.06	558.9	0.0132923	0.00496995	0	0.00365294	0.0331351	0.0031441	0	0.000587278	0.0523759	0.0319238	0.0214153	0.0231432	0.00347417	0.0233292	0.026129	0.02291	0.0085448	0.0161004	0	0.00280775	0.00859192	0.0168447	0.00439684
P43652	Afamin	69.068	600.58	580.11	1854.7	931.76	415.37	282.98	1131.4	571.08	500.32	182.67	222.95	1235.9	1016.7	1573.3	1320.8	1039.4	1105.9	455.78			870.18	1497.4	263.49	724.64	0.0102288	0.0120683	0.035404	0.0150027	0.00911902	0.00645845	0.0209385	0.0108929	0.0109938	0.00448131	0.00692686	0.021036	0.020644	0.0230191	0.021916	0.0161474	0.017221	0.00704518	0	0	0.0113876	0.0254446	0.00342697
P07602	Prosaposin	58.112	464.91	308.84	260.55	353.13	505.1	198.78		469.74	1607.4	1332.1	366.81	133.66		1202.6	3165.2	1018.4	973.29	483.3			3685.7	240.95	457.82	199.72	0.00791814	0.00642494	0.00497358	0.00568592	0.0110889	0.00453676	0	0.00895996	0.0353201	0.0326794	0.0113965	0.002275	0	0.0175953	0.0525201	0.0158212	0.015156	0.00747056	0	0	0.0482328	0.00409435	0.00595445
Q96JP9	Cadherin-related family member 1	93.594	895.01	180.74	145.56	363.56	891.15	612.22		176.75	895.17	1116.8	190.07	611.23	166.35	492.7	1395.1	1678.1	107.27	1391.2		191.83	1647.1	1344.6	910.84	603.71	0.0152434	0.00376002	0.00277856	0.00585386	0.0195643	0.0139727	0	0.00337138	0.01967	0.0273976	0.00590531	0.0104036	0.00337772	0.00720873	0.0231489	0.0260699	0.0016704	0.0215043	0	0.00302284	0.0215547	0.0228482	0.0118465
P00747	Plasminogen	90.568	382.97	424.97	880.52	921.6	106.26	554.05	260.09	398.45	314.83	223.04	499.34	816.51	1188.8	1265.8	437.97	864.57	796.2	654.25	3.4444	172.41	917.25	1211.9	1975.8	628.88	0.00652258	0.00884085	0.0168081	0.0148391	0.00233283	0.0126451	0.0048134	0.00760015	0.0069179	0.00547167	0.0155141	0.0138976	0.0241385	0.01852	0.00726723	0.0134314	0.0123984	0.010113	0.000941801	0.00271682	0.0120036	0.0205933	0.0256974
P08185	Corticosteroid-binding globulin	45.14	760.77	162.69	396.81	1487.2		337.57	1060.1	572.95	571.76	104.07	734.39	1223	524.25	601.2	799.79	125.48	161.28	574.05		551.01	1557.5	1132.4	1035.7	1024.4	0.0129571	0.00338451	0.00757462	0.0239461	0	0.00770436	0.0196189	0.0109286	0.0125635	0.00255307	0.0228169	0.0208164	0.0106448	0.0087962	0.0132709	0.00194937	0.00251145	0.00887332	0	0.00868277	0.0203822	0.0192424	0.0134704
P02747	Complement C1q subcomponent subunit C	25.773	1602.3	426.69		340.19	730.75	497.42	332.13		626.58	1125.7	386.38	475.26	535.88	518.14	789.87	966.55	224.1	1242.9		286.84	791.79	515.26		1136.6	0.0272897	0.00887663	0	0.00547757	0.0160429	0.0113526	0.00614663	0	0.0137681	0.0276159	0.0120045	0.0080893	0.010881	0.00758094	0.0131063	0.0150157	0.00348968	0.019212	0	0.00452	0.0103617	0.00875558	0
P01714	Ig lambda chain V-III region SH	12.042	563.91	505.58			530.98	268.63	673.35	948.08		197.81	930.49	909.45	349.85	1820.7	532.63	378.2		679.59	80.106	2003.7	975.1			248.26	0.00960427	0.0105178	0	0	0.0116571	0.00613095	0.0124615	0.018084	0	0.00485272	0.0289095	0.0154796	0.00710367	0.0266388	0.00883792	0.00587546	0	0.0105047	0.0219034	0.0315741	0.0127606	0	0
Q6EMK4	Vasorin	71.712	734.54	201.4		262.78	1075.8	182.83	1352.1	71.746	1164.9	1162.5	319.08	1315.1		839.21	469.47	963.88	429.92	273.68			616	459.76	643.87	497.06	0.0125104	0.00418982	0	0.00423115	0.0236181	0.00417273	0.0250229	0.0013685	0.0255969	0.0285187	0.00991354	0.022384	0	0.0122785	0.00778991	0.0149742	0.0066947	0.00423038	0	0	0.00806127	0.00781249	0.00837423
P25311	Zinc-alpha-2-glycoprotein	34.258		655.3		307.98	352.41	694.47	574.4	741.21	1020.3	144.09	254.74	557.41	466.08	906.4	283.32			1547.5	9.4877	828.41		2846.4	1137	153.66	0	0.0136325	0	0.00495894	0.0077368	0.0158499	0.0106302	0.014138	0.0224195	0.00353485	0.00791455	0.00948756	0.0094637	0.0132616	0.00470112	0	0	0.0239203	0.00259422	0.013054	0	0.0483675	0.0147879
P02748	Complement component C9	63.173	828.18	181.8	563.7	514.07	197.12	355	325.63	1737.1		87.353	157.61	691.21	804.04	1657.9	646.21	1562.9	1153	497.83		1195.7		234.42		431.45	0.0141052	0.00378207	0.0107603	0.00827729	0.00432757	0.00810217	0.00602633	0.033134	0	0.00214297	0.0048968	0.0117649	0.0163259	0.0242568	0.0107226	0.0242802	0.0179545	0.00769516	0	0.0188417	0	0.00398339	0
P51884	Lumican	38.429	235.92	177.43	1212.5	121.49	876.53	506.34		677.25			678.46	921.11		1245.9	747.65	660.49	151.44	1139.9	62.198	340.39	732.18		715.94		0.00401809	0.00369116	0.0231452	0.00195617	0.0192433	0.0115562	0	0.0129181	0	0	0.0210792	0.015678	0	0.0182288	0.0124057	0.0102609	0.00235822	0.0176199	0.0170068	0.00536384	0.00958165	0	0.00931158
O94985	Calsyntenin-1	109.79	118.19	1161.6	81.571	438.36	596.25	312.49	44.704	72.717	203.46	1037	617.1	126.22	127.04	1003	1787.2	1034.3	345.23	240.07	17.053		736.11			169.65	0.00201296	0.0241653	0.00155709	0.00705825	0.0130901	0.00713196	0.000827323	0.00138703	0.00447072	0.0254399	0.0191728	0.00214836	0.00257953	0.014675	0.029655	0.0160682	0.00537591	0.00371086	0.0046628	0	0.00963309	0	0
P05543	Thyroxine-binding globulin	46.324	872.08	976.92	401.83	255.31	298.71	562.88	194.93	901.16	242.91	446.33	164.88	406.77	323.06	1416.3	677.3	406.15	767.28	263.85				734.34	297.26		0.0148529	0.0203233	0.00767045	0.00411087	0.00655787	0.0128466	0.00360751	0.017189	0.00533757	0.0109495	0.00512268	0.00692355	0.0065597	0.020722	0.0112384	0.00630968	0.0119481	0.00407844	0	0	0	0.0124783	0.00386619
P02538	Keratin, type II cytoskeletal 6A	60.044		131.99	49.781		157.87		370.93			54.114	24.7		17.673	174.98	200.81	2571.8	60.019	417.38	139.51	307.94	1683.2	953.7	666.34	1407.4	0	0.00274585	0.000950259	0	0.00346587	0	0.00686468	0	0	0.00132754	0.000767407	0	0.000358848	0.00256014	0.00333204	0.0399538	0.000934613	0.00645161	0.0381462	0.00485249	0.0220271	0.0162058	0.00866648
P08571	Monocyte differentiation antigen CD14	40.076	2028.5		364.77	189.25	713.35	123.48		521.6	686.46	274.4	221.18		491.85	342.66	814.8	894.73	311.35	781.23	3.2738		463.83	119.59	386.36	56.952	0.0345485	0	0.00696302	0.00304721	0.0156609	0.00281818	0	0.00994915	0.0150839	0.00673165	0.00687187	0	0.00998697	0.00501348	0.01352	0.0138999	0.00484833	0.0120758	0.000895154	0	0.0060699	0.00203214	0.00502503
Q15846	Clusterin-like protein 1	54.214	529.99	71.739		203.29	457.38			102.96	940.54	792.18	293.04	248.21	423.59	636.3	961.72	1100		800.55		391.11	148.27	519.99		440.12	0.00902656	0.00149242	0	0.00327327	0.0100413	0	0	0.00196389	0.0206669	0.019434	0.0091045	0.00422473	0.00860095	0.00930975	0.0159578	0.0170889	0	0.0123744	0	0.00616308	0.00194033	0.00883595	0
P05546	Heparin cofactor 2	57.07	256.03	108.83	273.61	266.39	69.044	362.28	217.96	831.38	179.06	102	677.63		808.55	421.54		315.73	733.82	833.03		217.22	192.91		803.35	551.86	0.00436059	0.00226404	0.00522288	0.00428927	0.00151579	0.00826832	0.00403372	0.015858	0.00393456	0.00250229	0.0210534	0	0.0164175	0.00616758	0	0.00490497	0.011427	0.0128765	0	0.00342293	0.00252451	0	0.0104484
Q14515	SPARC-like protein 1	75.207	263.66	311.48	34.273		420.82	19.666	5.7203	130.13	359.79	809.05	347.68	122.94	144.35	863.37	1142.4	691.78	198.4	339.21		324.52	1777.5			158.13	0.00449054	0.00647986	0.00065423	0	0.00923867	0.000448837	0.000105864	0.00248214	0.00790583	0.0198478	0.0108021	0.00209254	0.00293101	0.012632	0.0189558	0.010747	0.00308948	0.00524331	0	0.00511376	0.0232612	0	0
P08697	Alpha-2-antiplasmin	54.565	396.81	337.25	195.87	357.68	185.18	262.27	30.989	435.41	346.39	255.58			599.05	512.59		199.46	183.28	452		315.17	419.59	1732.4	1062.4		0.0067583	0.00701597	0.00373892	0.00575918	0.00406544	0.00598579	0.000573504	0.00830514	0.00761138	0.00626995	0	0	0.0121637	0.00749974	0	0.00309868	0.00285403	0.00698675	0	0.00496642	0.00549095	0.0294379	0.0138177
Q99972	Myocilin	56.971	125.62	199.53	206.04		385.4	262.48		173.29	73.183	208.48	132.07	543.76	1050.5	132.26	1055.8	1474		94.227			526.28	322.72		47.719	0.00213951	0.00415091	0.00393305	0	0.00846106	0.00599058	0	0.00330538	0.00160808	0.00511448	0.0041033	0.00925522	0.0213303	0.00193511	0.0175189	0.0228991	0	0.00145651	0	0	0.00688715	0.00548383	0
P05067	Amyloid beta A4 protein	86.942	252.53	374.52	20.452		1021	70.231		20.869	157.79	473.5	289.24	168.36	8.6504	737.52	1784.6	438.59	377.34			157.13	245.23	125.11			0.00430098	0.00779131	0.000390404	0	0.022415	0.00160288	0	0.000398061	0.00346719	0.011616	0.00898644	0.00286562	0.000175646	0.0107907	0.0296118	0.00681364	0.00587592	0	0	0.00247604	0.0032092	0.00212594	0
Q9Y6R7	IgGFc-binding protein	572.01	636.58	26.23	134.88	62.94	298.23	59.632	207.88	13.841	48.148	290.91	369.2	233.15	53.865	169.82	210.47	528.77	99.414	125.34		60.442	195.18	79.422	195.87	204.46	0.010842	0.000545675	0.0025747	0.00101343	0.00654733	0.00136098	0.00384717	0.000264007	0.00105798	0.00713668	0.0114707	0.0039684	0.00109372	0.00248465	0.00349232	0.00821462	0.00154807	0.00193743	0	0.00095244	0.00255422	0.00134958	0.0025475
P07225	Vitamin K-dependent protein S	75.122	380.78		176.51	125.65	244.29	203.06	196.08	157.32	162.07	247.57	115.15	119.21		438.45	239.28		136.5			358.22	283.13		295.77	359.9	0.00648528	0	0.00336936	0.00202315	0.00536313	0.00463444	0.00362879	0.00300077	0.00356124	0.00607345	0.00357761	0.00202905	0	0.00641499	0.00397037	0	0.00212557	0	0	0.0056448	0.00370517	0	0.00384681
P08603	Complement factor H	139.09	194.39	170.83	124.37	364.65	93.329	248.17	43.966	180.47	61.096	202.78	97.857	145.62	71.439	245.26	341.05		83.209	455.52	3.2663	45.21	390.88	75	406.66	119.18	0.00331077	0.00355386	0.00237407	0.0058714	0.00204894	0.00566399	0.000813665	0.00344234	0.00134249	0.00497465	0.00304033	0.00247857	0.00145056	0.00358842	0.00565904	0	0.00129573	0.00704116	0.000893104	0.000712415	0.00511524	0.00127444	0.00528906
P00748	Coagulation factor XII	67.791	61.521	62.302	263.03	313.13	61.384	124.68	217.67	247.58	135.85	150.16	271.69		307.06	406.22			272.72	368.07			203.08		125.79	216.44	0.0010478	0.0012961	0.00502092	0.00504186	0.00134762	0.00284557	0.00402835	0.00472241	0.00298509	0.00368376	0.00844117	0	0.00623482	0.00594343	0	0	0.00424679	0.00568941	0	0	0.0026576	0	0.00163604
P02751	Fibronectin	262.62	705.18	70.037	121.9		24.747	36.115	99.012	73.199	246.85	41.873	40.067	110.41	149.66	160.99		71.152	23.402			247.68	63.845	61.625	261.46	152.54	0.0120103	0.00145701	0.00232692	0	0.000543295	0.000824253	0.00183238	0.00139622	0.00542414	0.00102724	0.00124485	0.00187927	0.00303883	0.00235546	0	0.00110537	0.000364415	0	0	0.00390292	0.000835506	0.00104717	0.00340057
	Total iBAQ intensity		5.87145e+06	4.80689e+06	5.23868e+06	6.21061e+06	4.55498e+06	4.38154e+06	5.40345e+06	5.24266e+06	4.55095e+06	4.07627e+06	3.21863e+06	5.87517e+06	4.92492e+06	6.83477e+06	6.02664e+06	6.43694e+06	6.4218e+06	6.46939e+06	365725	6.34602e+06	7.64148e+06	5.88494e+06	7.6887e+06	4.83189e+06
[truncated: 3 more columns]

## Sheet: LFQ Vitreous 75%
LFQ intensities of vitreous samples. Intensities are display as log2 values. Only proteins quantified in a minimum of 75% of the samples are included. NaN defines no reported LFQ intensity.			Vetreous humor
Accession	Name	Mw	LFQ1	LFQ2	LFQ3	LFQ4	LFQ5	LFQ6	LFQ7	LFQ8	LFQ9	LFQ10	LFQ11	LFQ12	LFQ13	LFQ14	LFQ15	LFQ16	LFQ17	LFQ18	LFQ19	LFQ20
A0A140G945	Alpha-crystallin A chain	19.909	18.222	19.2983	20.4273	19.4535	19.3683	18.1759	19.6027	20.3961	19.3476	23.7879	17.8295	23.2842	19.9049	19.8464	19.1322	22.3766	18.4373	21.5314	19.2313	19.7089
P02768	Serum albumin	69.366	26.0886	25.3696	26.5096	25.7328	26.4222	25.9804	26.2575	25.9543	25.5467	24.3575	26.1182	25.9775	23.3611	25.9517	24.1901	24.5239	25.6734	24.5658	26.3348	24.4026
O15540	Fatty acid-binding protein, brain	14.889	15.1787	14.8555	15.3128	15.3451	15.3141	15.1082	15.0878	15.255	15.533	14.8546	14.3933	14.6847	16.0207	14.9663	15.7222	15.5581	15.0991	15.5729	15.366	15.6926
O43491	Band 4.1-like protein 2	112.59	13.4362	NaN	NaN	13.7822	13.6738	12.6119	12.0839	NaN	13.2013	14.8221	13.7127	13.6461	15.459	13.4108	15.2743	14.1867	14.3798	15.029	14.8588	15.2324
O94760	N(G),N(G)-dimethylarginine dimethylaminohydrolase 1	31.121	15.8151	15.3132	NaN	15.4055	15.5622	15.4182	14.786	15.4316	15.8023	15.4691	15.273	14.6502	16.1775	15.1105	15.7658	15.4866	15.1073	15.7715	15.4487	15.912
O94985	Calsyntenin-1	109.79	NaN	15.9465	13.9653	15.3631	15.0178	14.8759	14.6039	14.7582	14.8715	15.2893	14.4108	15.4554	NaN	14.5023	NaN	NaN	14.5355	NaN	14.392	15.195
P00338	L-lactate dehydrogenase A chain	36.688	17.8141	17.0244	16.7233	17.039	17.5419	16.9639	17.5681	18.167	17.8382	18.1779	17.7697	16.5075	18.9697	17.8832	18.2797	18.0461	18.441	19.027	17.955	18.5829
P00441	Superoxide dismutase [Cu-Zn]	15.936	14.1631	14.6394	NaN	15.1452	13.9607	14.2024	13.7025	14.8163	15.3516	16.3122	15.087	15.0474	14.4492	14.9017	15.4311	15.5516	NaN	14.9764	15.0237	15.817
P00450	Ceruloplasmin	122.2	17.4477	18.3822	18.8872	18.0136	18.3272	18.6909	18.075	17.4776	18.2753	16.4561	17.7876	18.5107	16.4337	17.8695	16.9747	17.4262	17.6147	16.6308	17.931	16.9833
P00558	Phosphoglycerate kinase 1	44.614	18.558	17.9816	17.4467	17.8188	18.2257	17.6585	18.0261	18.5712	18.2479	18.6156	18.067	16.8982	19.2754	17.6357	18.4843	18.2682	18.5072	18.8434	18.3136	18.6412
P00568	Adenylate kinase isoenzyme 1	21.635	14.1023	14.1258	13.6381	13.9576	14.0547	14.1959	14.0409	14.0553	NaN	14.15	14.2663	13.6709	15.2662	13.9841	14.4826	14.2475	13.9893	14.3643	NaN	14.4771
P00738	Haptoglobin	45.205	15.5203	13.9197	20.213	21.1481	18.7242	21.0399	18.895	15.4888	18.5616	15.7331	16.7365	17.0658	18.2481	16.8977	14.3319	14.379	18.8998	10.6745	15.2429	11.0247
P00751	Complement factor B	85.532	15.1118	15.7351	16.9769	16.1097	16.3459	17.2386	16.1101	15.9965	16.2132	14.5217	16.1646	15.932	14.5993	16.8165	14.4435	15.5932	16.2522	14.201	16.0008	14.7605
P00918	Carbonic anhydrase 2	29.246	18.3287	18.9861	17.7783	18.3978	18.2948	18.7773	18.5921	18.6043	19.2833	19.1199	18.5126	17.9381	19.6899	18.5885	19.3605	19.2461	19.0669	19.3341	18.6904	19.0116
P01008	Antithrombin-III	52.602	16.4164	16.4329	16.7775	15.8641	17.4094	16.628	17.2056	16.1507	15.9911	12.7781	15.551	15.8101	13.8633	15.9049	14.4158	15.0391	15.6795	14.6446	15.6658	14.1297
P01009	Alpha-1-antitrypsin	46.736	21.739	22.0416	23.4665	22.1389	22.6496	22.8599	22.3535	21.832	21.4093	20.9488	21.9457	21.4643	20.4477	22.2611	20.553	20.6703	21.4623	21.1301	21.5359	20.3831
P01011	Alpha-1-antichymotrypsin	47.65	18.6716	20.0887	20.5107	20.0091	20.3874	20.7705	20.2335	19.5133	18.9898	18.4546	18.843	20.1138	18.1061	19.9185	18.5942	19.1644	19.2283	18.1255	19.1592	17.5245
P01019	Angiotensinogen	53.154	14.7378	15.6744	15.9501	15.4244	14.8167	15.7396	15.2699	14.4904	14.8571	13.7367	14.4281	15.6245	13.7829	15.2157	13.9537	14.6502	14.3844	14.3681	14.8263	14.0683
P01023	Alpha-2-macroglobulin	163.29	17.7448	17.8642	14.9464	17.8981	16.798	19.6562	16.8814	16.8676	17.4486	16.3017	17.4692	18.2675	16.7798	17.1745	16.5857	17.6031	17.6069	16.4834	18.1522	17.8366
P01024	Complement C3	187.15	18.7855	19.2265	20.5135	19.2165	19.2331	20.2985	19.0894	18.6317	18.7969	15.6343	19.3139	18.6954	17.2243	19.4358	16.7649	18.2921	19.1288	17.2465	19.0523	16.9759
P01034	Cystatin-C	15.799	17.2706	18.7867	17.1951	18.9225	17.4825	17.6369	16.9239	17.6718	18.1388	17.8013	17.7111	18.6491	16.6338	17.7103	17.6287	17.5293	16.7483	16.2923	18.0093	17.9544
P01042	Kininogen-1	71.957	15.7503	15.6875	16.021	15.5462	16.7907	15.9921	16.8229	15.1973	15.6162	14.0911	15.5448	15.2591	13.8453	15.804	NaN	14.8548	15.5418	14.7494	16.0058	13.9966
P01834	Ig kappa chain C region	11.765	17.2788	18.3749	17.9807	17.223	17.377	18.1637	17.3241	16.7628	18.2387	16.5493	18.3322	17.7989	15.6563	19.1797	16.409	16.463	18.2318	15.8558	17.842	15.8462
P01857	Ig gamma-1 chain C region	36.105	21.1579	21.3009	20.8377	20.2247	20.23	21.3264	19.8531	20.0643	20.7739	19.6216	21.414	20.5898	18.4405	21.9709	19.3256	19.2498	20.4213	18.6895	20.8719	18.7068
P01860	Ig gamma-3 chain C region	41.287	16.2889	17.2918	16.5719	16.8244	16.1425	17.1768	16.0285	15.9495	16.9092	15.12	16.8137	16.4349	13.9222	19.0647	15.6693	14.891	17.1064	14.9447	16.5878	14.8097
P01876	Ig alpha-1 chain C region	37.654	16.9327	17.7977	16.8172	17.5455	16.7867	19.2045	16.5788	14.9817	17.5698	16.6364	19.0041	17.3137	14.4788	NaN	16.1132	16.0626	17.8874	13.2841	16.6405	15.0258
P02511	Alpha-crystallin B chain	20.159	16.3778	17.886	19.1252	18.1097	18.4441	16.8366	18.4468	19.1282	17.0824	23.1993	17.0521	22.3043	18.4191	18.7979	17.6153	21.2227	16.297	20.8841	17.5755	18.8193
P02647	Apolipoprotein A-I	30.777	20.1443	21.1623	20.9649	19.8496	20.3339	20.3267	20.2937	20.1341	19.739	17.8792	20.4243	19.4467	18.0362	20.0712	16.8036	19.0988	19.7338	18.3995	19.6278	18.3366
P02649	Apolipoprotein E	36.154	18.2605	18.4564	17.6785	18.97	18.0105	18.438	17.7015	18.2011	18.6175	17.6704	18.0649	19.3368	16.8402	17.9483	17.5476	18.3853	17.647	16.276	17.9309	18.5926
P02652	Apolipoprotein A-II	11.175	17.5826	18.3117	17.0443	16.2439	16.2973	17.6325	16.0432	17.2172	16.7328	14.4515	17.9687	16.0595	15.062	16.7338	13.5941	16.3854	16.8192	14.7206	16.7301	15.2142
P02671	Fibrinogen alpha chain	94.972	14.1832	NaN	16.3626	15.3095	15.1509	18.1674	15.0015	14.7189	12.4615	14.1372	15.3379	15.4323	14.2299	15.6498	14.2911	14.5983	15.6679	13.8181	14.678	13.8186
P02748	Complement component C9	63.173	13.9785	NaN	15.9897	15.9357	15.5814	14.8131	15.5194	14.9602	14.8426	13.6287	14.8486	14.9136	13.8926	15.6799	NaN	14.1998	14.0434	13.5716	14.4302	NaN
P02749	Beta-2-glycoprotein 1	38.298	14.7539	NaN	15.9556	15.8681	15.8567	15.7544	16.1632	15.4867	15.6866	NaN	14.6645	15.6247	NaN	15.2503	NaN	15.4072	14.8381	14.4137	15.5821	14.0111
P02750	Leucine-rich alpha-2-glycoprotein	38.177	16.0204	17.4026	18.1779	16.7367	18.1803	18.0518	18.1825	17.1443	17.1428	15.6134	16.6206	16.9893	15.7634	17.4778	13.3273	15.9578	16.3592	15.7216	16.5508	14.5035
P02760	Protein AMBP	38.999	13.3888	13.1561	14.7227	12.9622	16.8407	14.4615	16.9468	12.6121	13.9069	12.2868	NaN	15.7942	12.6767	14.1076	12.3112	12.776	13.3273	NaN	14.5942	12.4556
P02763	Alpha-1-acid glycoprotein 1	23.511	18.3034	20.0246	20.2059	19.637	20.5367	20.1176	20.5047	18.8906	19.186	17.6804	18.8968	19.806	17.8731	19.9479	18.1861	18.1794	19.1076	18.4235	19.3611	16.5623
P02765	Alpha-2-HS-glycoprotein	39.34	17.1302	17.0699	16.3147	16.6307	16.0991	16.1025	16.3767	15.5174	16.2191	14.7278	17.0378	16.8071	15.1616	16.3869	14.5483	15.856	16.5795	15.543	16.5153	15.6609
P02766	Transthyretin	15.887	14.9323	17.0725	16.2954	16.8921	15.4083	15.0148	15.2534	15.5711	15.8204	15.6538	15.7606	17.0241	14.1532	15.7048	15.2403	14.5116	NaN	14.0762	15.9551	16.2666
P02774	Vitamin D-binding protein	52.917	18.2919	18.1297	18.8425	18.2719	18.8267	18.6242	18.5536	18.0346	18.1258	16.5181	18.184	18.129	16.7911	18.5205	15.8271	17.4801	18.2515	17.0279	18.1119	16.0281
P02787	Serotransferrin	77.063	22.6408	22.6839	22.3887	23.302	23.6475	23.0671	23.4796	22.8013	22.7724	21.7259	22.1419	23.3932	20.7366	22.2201	21.9435	22.4104	22.5667	21.021	22.8171	22.1094
P02790	Hemopexin	51.676	19.0007	19.1641	19.869	19.1882	20.9884	19.9724	20.6389	19.4859	18.8856	16.8874	18.7635	18.4334	16.8129	19.5883	17.0894	18.197	18.8981	17.7356	18.7353	17.2229
P04004	Vitronectin	54.305	15.4936	15.1174	16.395	15.1331	15.9377	15.2742	15.9063	14.5313	NaN	NaN	15.3855	15.2126	NaN	15.6906	NaN	14.3332	15.5294	NaN	15.2489	14.9894
P04075	Fructose-bisphosphate aldolase A	39.42	17.0322	16.6547	16.1536	16.7315	16.8548	16.4143	16.8238	17.4635	17.0889	17.6972	16.9971	16.2232	17.917	17.1088	17.4199	17.3079	16.9815	17.5413	17.0488	17.4402
P04217	Alpha-1B-glycoprotein	54.253	16.8071	16.8703	17.4444	16.0152	17.4596	17.2483	17.3516	16.722	16.6611	13.9988	16.4945	16.1736	NaN	16.5184	NaN	14.9292	16.4679	15.3552	16.6229	14.9363
P04406	Glyceraldehyde-3-phosphate dehydrogenase	36.053	19.7499	19.3864	18.7017	19.3009	19.915	18.6165	19.7853	19.4114	19.4363	19.822	19.7547	18.437	20.5735	19.4952	20.1688	19.6689	20.2326	20.5751	19.9455	19.9185
Q93077	Histone H2A type 1-C	14.105	16.5706	16.0888	15.2721	15.5058	14.9401	NaN	15.328	14.4907	15.8985	15.9359	15.6891	NaN	17.3972	15.8806	19.9149	15.7432	16.5445	17.6528	15.9232	17.442
P05067	Amyloid beta A4 protein	86.942	14.2922	14.3793	NaN	14.7477	13.6468	13.5826	NaN	14.2711	13.9355	13.4264	13.4213	14.3392	13.6649	NaN	13.4707	15.147	NaN	NaN	14.6156	14.9008
P05155	Plasma protease C1 inhibitor	55.154	16.8382	17.5424	17.3628	17.0241	17.0023	17.3775	16.9342	16.3062	16.4099	15.4157	16.2461	17.0978	14.9179	16.5228	15.831	16.3772	16.5423	15.1363	16.6276	15.4382
P06396	Gelsolin	85.696	17.0098	17.5219	17.0028	17.2936	17.551	17.224	17.6148	17.2209	17.1764	16.7492	16.9876	17.6202	16.5272	17.2768	16.8833	17.337	16.5523	16.3266	16.9692	17.0795
P06727	Apolipoprotein A-IV	45.398	17.3218	18.1013	17.6831	16.9715	19.6591	17.034	19.4305	18.2859	18.0067	16.2514	17.6835	16.6654	16.6049	16.6825	13.8346	16.3699	17.5831	16.8616	17.4938	16.4911
P06733	Alpha-enolase	47.168	20.1608	20.5027	19.7592	20.3289	20.3716	20.1694	20.4733	20.3642	20.5657	20.8978	20.8049	19.5679	21.5131	20.653	20.9112	20.6365	20.8714	21.0048	20.8105	20.9838
P06737	Glycogen phosphorylase, liver form	97.147	15.8837	15.2646	14.4793	15.2358	15.4885	NaN	15.3869	15.7331	15.6864	15.5419	15.385	14.6484	16.8164	15.4776	16.6424	15.3534	16.3925	16.0947	15.5498	15.4795
P06744	Glucose-6-phosphate isomerase	63.146	16.9549	16.7925	NaN	16.2897	16.657	16.1215	16.5851	17.2195	16.6006	16.9875	16.9564	14.9237	17.8243	16.7968	16.776	17.054	16.9765	17.4337	16.6433	17.6376
P07195	L-lactate dehydrogenase B chain	36.638	16.1502	15.615	14.1677	15.6797	16.0475	15.0818	15.8757	16.7255	16.2635	16.7172	14.8974	14.1484	17.2149	16.2141	17.1333	16.6654	16.1319	17.6417	16.2916	16.8068
P07339	Cathepsin D	44.552	16.6673	17.3237	14.8288	17.7885	16.6836	15.7875	16.4871	17.0871	16.8231	16.6033	16.2996	16.2116	15.7323	16.5985	16.4435	15.949	16.569	15.6807	16.6081	16.4843
P07900	Heat shock protein HSP 90-alpha	84.659	16.7257	16.1787	13.8771	15.8429	14.83	NaN	16.0778	14.497	15.8328	16.7253	15.8754	14.209	17.9395	16.1637	16.8321	16.9409	17.3049	18.0863	16.3876	17.113
P08237	ATP-dependent 6-phosphofructokinase, muscle type	85.182	NaN	13.9964	NaN	13.9388	13.639	13.2786	13.8232	13.79	14.4642	NaN	14.7212	NaN	15.5704	13.8227	14.3305	14.3961	14.6556	15.3338	13.5857	15.1616
P08238	Heat shock protein HSP 90-beta	83.263	NaN	12.5994	NaN	12.6802	13.2366	12.8275	12.6764	12.4902	12.6216	13.2289	NaN	NaN	14.3195	NaN	12.9956	13.4737	13.7965	14.5253	13.1261	13.5505
P08670	Vimentin	53.651	20.5818	20.0802	20.3804	19.1176	20.1486	18.8893	20.2538	20.282	20.8623	20.5848	20.3311	19.208	21.968	20.5503	22.3447	21.1005	21.4842	20.9292	20.2292	20.9011
P09104	Gamma-enolase	47.268	18.8652	18.3969	16.1493	18.1244	18.7007	17.6367	18.445	18.9222	18.5173	18.7938	18.248	16.4323	19.2941	18.3346	18.5751	18.6276	18.6202	19.5733	18.7364	19.4302
P09211	Glutathione S-transferase P	23.356	16.1012	15.5853	15.0059	15.3004	15.8897	15.8497	15.8498	16.0951	15.6373	16.1239	15.5906	14.8414	16.1082	15.9277	15.8125	16.0136	15.9354	15.6475	16.0648	15.7089
P09382	Galectin-1	14.716	13.9578	14.4338	13.3343	13.5662	13.6188	14.1635	14.2039	14.2719	NaN	14.5109	13.7599	13.9702	15.0192	14.3411	15.5952	14.8596	14.6671	14.3982	13.9353	14.3761
P09417	Dihydropteridine reductase	25.789	16.0557	14.8978	15.6572	14.8283	15.5292	15.5254	15.4239	15.747	16.0696	16.4203	15.3765	14.7014	16.718	15.9421	16.3407	15.6908	16.2276	15.7068	15.2111	15.8763
P09651	Heterogeneous nuclear ribonucleoprotein A1	38.746	NaN	12.8195	NaN	12.4812	NaN	NaN	12.5493	13.6952	13.7518	14.9223	13.2791	NaN	14.7636	13.1166	14.0449	14.4533	12.9303	15.0338	13.5964	15.0904
P09936	Ubiquitin carboxyl-terminal hydrolase isozyme L1	24.824	NaN	14.4108	NaN	14.1027	15.1575	14.1296	14.7208	14.7796	13.6666	15.4772	14.5324	13.7159	14.9541	14.1124	13.8556	13.6801	NaN	14.6244	NaN	NaN
P09972	Fructose-bisphosphate aldolase C	39.455	17.582	17.1547	15.846	16.9848	17.5781	16.2892	17.5343	17.8431	16.906	17.93	17.1612	15.8755	17.9552	17.2364	17.5117	17.5594	17.3905	18.3681	17.4169	18.164
P0C0L4	Complement C4-A	192.78	16.8883	18.0118	17.7559	18.0329	17.6699	19.4798	17.8479	16.6207	18.7663	13.6879	16.9474	17.9749	14.7452	17.8164	17.2016	17.3969	17.9022	13.3063	17.5244	16.0839
P0DMV9	Heat shock 70 kDa protein 1B	70.051	15.164	14.3001	13.9151	15.3194	15.0881	14.4623	14.9745	15.3567	15.4138	15.9301	15.6237	NaN	16.4061	15.1679	15.938	16.1132	15.7285	16.5294	15.604	16.3202
P0DOY2	Ig lambda-6 chain C region	11.293	17.0508	17.7957	17.8487	17.38	16.9911	17.545	16.6926	16.5889	17.6051	16.8875	18.7635	18.0794	15.5797	19.6572	16.9253	16.3545	18.1807	16.0639	17.7083	15.9222
P10451	Osteopontin	35.422	14.787	16.328	14.6874	16.6769	14.4977	16.0298	14.6079	15.7347	15.5961	NaN	15.2666	16.9051	14.2318	NaN	15.0357	15.4702	14.851	NaN	15.3538	15.2892
P10523	S-arrestin	45.119	18.8698	18.4146	15.1075	18.1559	18.4146	17.5092	18.3727	19.0543	18.812	19.1671	18.7227	16.8065	19.3776	18.1288	18.9246	19.2395	18.7804	19.7287	18.9691	19.4115
P10745	Retinol-binding protein 3	135.36	19.8674	20.0403	19.2669	20.1062	19.3707	19.7302	19.2126	20.0021	19.5396	19.1573	19.5081	20.0525	19.1279	18.8463	19.4512	19.7923	19.271	19.6223	20.8007	20.3664
P10909	Clusterin	52.494	20.0846	21.1098	19.9841	20.7652	20.2493	20.5344	20.0661	19.9409	20.1003	19.5369	19.2245	21.0477	18.8082	19.9116	19.8203	19.9884	19.4875	18.3618	20.173	20.1463
P11142	Heat shock cognate 71 kDa protein	70.897	16.5774	16.4098	15.2341	16.0926	16.3278	15.1893	16.3097	16.9553	16.2675	16.9946	16.1841	14.6388	17.4603	16.2885	17.0831	16.9341	16.6843	17.3159	16.5311	16.628
P11488	Guanine nucleotide-binding protein G(t) subunit alpha-1	40.04	16.8608	16.4016	15.4251	16.1131	16.4546	16.142	16.8538	16.5611	17.3369	17.2252	16.5147	NaN	17.3041	16.8152	17.5485	17.1973	17.6391	17.6734	16.1764	18.0275
P12271	Retinaldehyde-binding protein 1	36.474	17.1009	17.6718	16.4595	17.1895	17.5465	16.107	17.4972	17.4085	17.5736	17.99	17.3514	16.0239	18.4267	17.1945	18.4851	17.6046	17.9365	18.4179	17.5524	17.3319
P12277	Creatine kinase B-type	42.644	19.3363	19.3257	18.0315	18.0661	19.0383	18.1054	19.1847	19.5145	19.0761	19.7323	19.2179	17.5619	19.9724	19.1119	19.5874	19.677	19.4858	20.2316	19.2144	19.8033
P13591	Neural cell adhesion molecule 1	94.573	13.4005	13.6273	13.6749	NaN	12.9116	12.2836	12.9989	NaN	NaN	12.9637	13.2273	12.7932	13.4045	12.7005	15.6227	13.4537	13.5314	12.7325	13.1926	13.2579
P14136	Glial fibrillary acidic protein	49.88	18.8997	18.4385	19.0006	17.7348	18.6886	17.8931	18.6101	18.4746	18.4071	17.8051	17.6836	17.6548	20.0964	19.0296	20.4546	18.7997	18.8276	18.229	18.5687	18.1496
P14174	Macrophage migration inhibitory factor	12.476	15.7227	16.7071	NaN	15.5418	15.8853	15.2516	15.6855	NaN	15.8363	16.4704	15.766	NaN	16.6391	15.9387	16.0296	16.4731	16.429	16.3949	15.9534	15.9653
P14618	Pyruvate kinase PKM	57.936	19.6497	19.4367	18.5038	19.0816	19.3353	18.6582	19.4552	19.743	19.5169	19.7583	19.5058	18.3715	20.2914	19.5035	19.7657	19.4821	19.7306	20.4649	19.7822	20.0425
P15104	Glutamine synthetase	42.064	16.9392	16.946	15.434	17.2033	16.714	15.3158	16.9952	16.153	16.5976	17.0121	16.5597	15.9307	17.9389	17.0135	17.1972	16.6981	16.7563	17.3522	16.8147	17.0961
P16403	Histone H1.2	21.364	16.0776	16.3172	13.0236	15.996	15.248	15.1901	15.7044	15.4268	16.7483	16.4295	15.8707	14.0536	17.2229	16.1305	17.3386	17.0114	15.5305	16.8528	15.1826	17.2551
P16870	Carboxypeptidase E	53.15	13.7609	15.0104	NaN	15.6107	14.3057	14.4305	14.5661	13.8335	14.4117	14.6375	14.6324	14.9561	14.6653	14.1787	14.108	14.8884	13.8418	NaN	14.9779	15.0478
P18669	Phosphoglycerate mutase 1	28.804	16.7478	16.6385	15.738	16.2825	16.8037	16.2246	16.8925	17.1959	16.8068	16.9351	16.6236	15.4322	17.5845	16.3252	16.8021	16.9281	16.8728	17.2432	16.4445	16.9919
P19652	Alpha-1-acid glycoprotein 2	23.602	NaN	16.6105	17.291	16.5728	17.5057	16.3253	17.0307	15.9461	15.9594	14.8406	NaN	16.1779	14.7723	16.0868	NaN	14.9614	15.7386	14.9807	15.6875	NaN
P19827	Inter-alpha-trypsin inhibitor heavy chain H1	101.39	11.9043	13.3902	NaN	NaN	13.241	15.1159	13.4236	13.1904	13.6997	NaN	13.9373	13.7777	NaN	12.8347	NaN	13.0803	12.1527	12.6382	13.7661	12.7651
P20962	Parathymosin	11.53	14.4923	14.4297	14.0596	15.4089	12.3791	13.0729	12.4196	NaN	15.3306	16.3312	15.088	14.697	15.3106	NaN	15.0234	14.8533	NaN	15.2987	14.8475	17.3939
P22314	Ubiquitin-like modifier-activating enzyme 1	117.85	13.6756	12.8954	NaN	13.4797	13.2136	NaN	13.0163	13.4637	13.7947	13.8517	13.6733	NaN	14.4576	13.4019	13.3329	14.1827	13.2039	13.4875	13.4138	14.0435
P22352	Glutathione peroxidase 3	25.552	15.6505	15.7157	15.3523	16.3378	16.0066	14.7812	15.7756	15.9426	15.3757	14.3589	14.6026	NaN	NaN	15.8708	14.9071	16.3471	15.7325	13.917	15.514	16.1425
P22626	Heterogeneous nuclear ribonucleoproteins A2/B1	37.429	NaN	14.0221	NaN	13.7675	14.2794	NaN	14.4923	14.8592	14.2368	14.6019	14.1255	NaN	15.2198	15.2517	14.1341	14.7938	14.4571	14.942	14.7351	15.0116
P22914	Beta-crystallin S	21.007	12.9676	15.6457	16.8539	15.8443	15.4048	12.7659	15.2235	16.212	13.4303	21.1366	15.7552	19.5281	14.8848	16.2526	NaN	18.6724	12.237	18.3966	NaN	16.1897
P23528	Cofilin-1	18.502	15.0393	NaN	14.7651	14.6849	15.267	14.6129	14.839	15.1665	14.6649	15.2565	15.4895	NaN	15.6404	15.3272	15.8722	15.2429	15.5149	15.4643	15.2061	15.3601
P25311	Zinc-alpha-2-glycoprotein	34.258	14.5715	15.5251	15.4705	14.9514	16.9424	14.7309	17.044	15.0156	14.9557	14.5986	NaN	14.6458	13.3252	14.1324	NaN	14.052	14.2293	13.3791	NaN	NaN
P29401	Transketolase	67.877	16.271	16.0612	16.0185	15.4217	16.1073	15.0177	15.9412	16.7373	16.5295	16.9713	16.2283	15.2914	17.157	16.3236	16.6745	16.844	16.0303	17.2338	16.1966	16.7325
P29762	Cellular retinoic acid-binding protein 1	15.565	18.5492	19.0496	18.513	19.06	18.9563	19.2267	19.0243	19.1164	19.5046	19.4255	19.2063	18.1071	19.9953	18.6764	19.463	19.2079	19.1118	19.2725	19.1057	19.9631
P30041	Peroxiredoxin-6	25.035	16.0108	15.7538	14.8894	15.4643	15.3021	15.0926	15.5091	15.4456	15.6025	15.9359	15.5218	15.2676	16.8185	15.8275	16.1981	15.9823	16.1763	16.0005	16.2451	15.8921
P30086	Phosphatidylethanolamine-binding protein 1	21.057	18.0521	18.2579	17.1081	18.0358	17.4354	17.9014	17.5211	18.1737	18.1777	18.5024	18.1087	17.4452	18.8157	18.0063	18.1897	18.3636	17.8762	18.0799	17.9511	18.3665
P31150	Rab GDP dissociation inhibitor alpha	50.582	15.7586	15.9387	NaN	15.5565	16.0145	14.7239	16.4775	16.1923	15.8223	16.1825	NaN	14.682	16.5835	15.5192	15.8812	16.105	15.7123	16.3907	15.5793	15.9016
P32119	Peroxiredoxin-2	21.892	17.401	16.6042	15.7349	16.4678	16.492	15.26	16.7418	17.2676	16.9895	17.2444	16.531	14.7646	17.9056	16.6379	17.4608	17.1994	17.1573	17.6818	16.7568	17.2198
P35243	Recoverin	23.13	14.8285	15.7139	NaN	14.6186	14.0185	NaN	14.7984	15.3749	15.3698	15.8157	14.5193	NaN	16.0326	NaN	15.6333	15.6388	14.6519	16.0844	14.4848	16.5488
P36955	Pigment epithelium-derived factor	46.312	20.0133	21.1092	19.3795	20.9895	19.6485	19.9831	19.3593	19.7655	20.188	19.6767	19.5137	20.5233	18.4763	19.7247	19.6629	20.1023	19.4562	18.3558	19.6778	20.7152
P37837	Transaldolase	37.54	16.3589	16.0497	14.9103	15.8305	16.1842	14.9574	15.3496	16.0887	16.7803	16.9454	16.2248	14.972	17.2528	16.1209	16.0015	16.8881	16.2146	17.0971	15.9603	17.2493
P40925	Malate dehydrogenase, cytoplasmic	36.426	15.8974	15.7384	15.1481	15.2527	15.6968	15.0103	15.7295	15.915	15.6971	16.0489	15.5089	NaN	16.7153	15.3462	15.9691	15.8782	15.7816	16.2554	15.5366	15.9571
P41222	Prostaglandin-H2 D-isomerase	21.029	19.4545	20.2179	19.0509	20.4962	19.1348	19.5556	19.1127	19.3823	19.6471	19.3147	19.1521	20.5801	18.2247	19.417	18.8195	19.3501	18.8382	17.9476	19.7678	20.1288
P43320	Beta-crystallin B2	23.38	14.2601	18.1609	19.5866	18.2821	17.7223	17.0809	17.5253	19.3665	16.7446	23.266	18.3478	22.6798	18.3829	19.0805	15.6524	21.2171	16.6747	20.9111	16.5496	18.545
P46821	Microtubule-associated protein 1B	270.63	14.227	NaN	NaN	14.2124	NaN	NaN	13.8075	13.9387	13.3467	14.2155	13.3224	NaN	15.1932	14.0833	15.2715	14.5606	13.9579	14.8925	14.192	14.0652
P49189	4-trimethylaminobutyraldehyde dehydrogenase	53.801	14.2301	14.8184	NaN	14.2404	14.7255	13.634	14.9974	14.4356	14.5605	14.9703	14.7127	13.8071	15.1396	14.2876	14.8022	14.4907	13.8496	15.0468	14.3604	14.7351
P52565	Rho GDP-dissociation inhibitor 1	23.207	12.8142	NaN	NaN	13.3529	12.6065	12.9424	NaN	13.8131	13.6027	13.6966	13.2638	12.8664	13.7131	NaN	12.806	13.7958	13.1994	13.9662	13.2697	NaN
P53674	Beta-crystallin B1	28.023	11.1697	NaN	14.0328	12.8039	13.0444	12.8452	12.8923	16.2052	NaN	19.6184	12.7001	20.5969	14.5823	14.5851	NaN	18.1312	NaN	16.3049	10.2075	15.8986
P60174	Triosephosphate isomerase	30.791	18.6245	18.4388	17.9	18.4027	18.9617	18.2508	18.6882	18.9808	18.9015	18.9587	18.4532	17.2332	19.4382	18.7416	18.8507	18.908	18.6605	19.0342	18.7144	18.9886
P63261	Actin, cytoplasmic 2	41.792	19.4802	19.212	18.7188	18.9664	18.9561	18.723	18.9932	19.5651	19.5158	20.0607	19.4969	19.1092	20.1755	19.4916	19.9061	19.8351	19.3059	19.7521	19.3161	19.8286
P61769	Beta-2-microglobulin	13.714	15.0965	15.8841	15.6356	16.3166	16.1695	16.138	16.5317	15.1959	15.8155	15.019	15.5012	17.4561	15.6359	16.365	15.8737	15.884	15.4491	14.8432	15.5707	15.1132
P61978	Heterogeneous nuclear ribonucleoprotein K	50.976	14.9275	14.6352	13.7221	14.3004	14.736	14.0333	14.9253	15.0257	14.3906	14.0777	14.8521	13.646	15.9007	14.6183	14.9619	15.2331	14.6815	15.6836	14.7111	15.4127
P61981	14-3-3 protein gamma	28.302	14.5105	13.8026	13.6459	NaN	14.6083	13.9372	14.769	15.4122	14.4211	14.9272	14.7746	13.4538	16.0246	14.9172	14.8882	14.8928	14.6091	15.8003	15.1116	14.9624
P62258	14-3-3 protein epsilon	29.174	16.9199	16.588	15.8735	16.0162	16.5059	15.922	16.6664	16.941	16.4576	16.8276	16.6472	15.7162	17.431	16.4888	17.1705	17.1763	16.8908	17.3273	16.6653	17.4149
P62328	Thymosin beta-4	5.0526	15.0533	14.9783	14.5657	14.7751	15.1192	NaN	13.5566	16.3848	15.1468	15.5292	14.9999	NaN	15.2508	15.0317	15.3514	15.3856	14.6052	14.6685	15.3147	15.3342
P62805	Histone H4	11.367	16.6847	15.7179	13.4732	15.0201	NaN	NaN	15.6018	14.4741	15.4114	16.1618	14.9048	15.6952	17.4665	15.0517	19.7455	15.6607	15.8795	17.4588	15.6499	17.1732
P62873	Guanine nucleotide-binding protein G(I)/G(S)/G(T) subunit beta-1	37.377	16.399	16.158	14.5399	15.5406	16.4809	14.8194	16.7085	16.0781	16.6556	16.7027	16.1578	14.6606	16.6417	15.8578	17.2178	17.0963	16.7697	17.7169	16.6981	17.4418
P62937	Peptidyl-prolyl cis-trans isomerase A	18.012	16.5203	16.483	16.0652	16.2817	16.813	15.929	16.7956	16.8413	16.2478	17.1852	16.7341	15.9669	17.0541	16.7861	16.8685	17.0983	16.5015	16.8697	16.6944	16.8899
P63104	14-3-3 protein zeta/delta	27.745	16.7284	16.4437	15.9646	16.2235	16.7726	16.4653	16.4127	17.27	16.7863	17.4933	16.7979	15.7937	17.7607	16.7313	17.3127	17.315	16.81	17.4095	16.9758	17.3948
P63211	Guanine nucleotide-binding protein G(T) subunit gamma-T1	8.4958	14.9128	14.5161	NaN	14.3669	13.6903	13.4853	14.3254	14.8139	14.6896	14.9712	14.4495	NaN	15.0597	14.1112	15.0259	NaN	14.8853	15.6334	15.0875	15.4761
Q5VTE0	Putative elongation factor 1-alpha-like 3	50.184	16.2229	15.8249	15.3825	15.5675	15.3568	14.8059	NaN	15.5773	15.91	16.4408	16.079	15.3698	16.9419	15.9683	17.2343	16.4227	15.7202	16.3949	15.4084	16.3063
P68363	Tubulin alpha-1B chain	50.151	18.242	18.3944	17.4255	17.2996	17.6479	16.2236	17.8352	17.7198	17.4896	18.4168	17.3237	16.5677	19.0495	17.6788	19.8455	18.0005	18.7571	19.0442	17.8721	18.8105
P68371	Tubulin beta-4B chain	49.83	17.9877	17.9158	16.8545	17.1651	17.2127	16.0919	17.2906	17.5136	17.2862	18.0548	16.9508	16.2521	18.5693	17.4635	19.7632	17.4435	18.5663	18.8319	17.616	18.5076
P68871	Hemoglobin subunit beta	15.998	19.2036	19.2044	14.9208	16.4118	18.3792	17.5701	17.6324	18.0082	18.6165	18.939	18.1972	16.6127	19.5564	18.4705	18.407	19.1683	18.2383	19.2661	19.0558	19.5579
P69905	Hemoglobin subunit alpha	15.257	18.4748	18.4026	15.7419	15.555	17.5694	17.2327	16.7774	17.2394	17.9227	18.1281	17.6948	15.6807	18.8804	17.6917	17.4635	18.2422	17.8163	18.5025	18.2908	18.8664
P80723	Brain acid soluble protein 1	22.693	13.0672	12.9994	NaN	13.2239	12.0365	11.8978	12.2671	13.8285	14.8013	15.1915	14.4023	14.4487	14.8366	13.8295	14.9107	14.5085	12.816	15.0374	14.5441	14.813
P84243	Histone H3.3	15.328	16.587	15.373	NaN	NaN	14.6734	NaN	15.3145	NaN	15.7028	15.8319	15.1329	15.1517	16.8998	NaN	18.3601	15.268	16.3185	17.2686	15.3021	16.4718
Q00610	Clathrin heavy chain 1	191.61	16.0012	18.7777	NaN	13.8134	NaN	NaN	15.2	14.5689	15.9057	16.553	14.961	NaN	17.2194	14.4447	16.9779	15.6797	16.4981	18.2859	14.069	15.9066
Q01082	Spectrin beta chain, non-erythrocytic 1	274.61	13.2915	NaN	NaN	12.3236	12.7971	13.0712	13.6108	NaN	13.8043	14.1191	13.6152	NaN	14.3888	13.0677	14.9802	13.5621	13.1996	13.9873	NaN	12.9831
Q04760	Lactoylglutathione lyase	20.777	14.6971	NaN	NaN	14.35	15.3243	14.9978	13.3975	14.3716	14.7207	14.5989	14.4265	NaN	15.0895	14.7928	14.7339	14.834	14.5811	14.8763	14.1963	14.049
Q06481	Amyloid-like protein 2	86.955	15.4934	16.1466	14.4977	16.9045	15.112	14.6663	14.4858	15.2189	14.8668	15.1124	15.5382	16.7611	14.577	14.8862	14.7063	15.7857	15.0328	13.363	15.9827	16.8601
Q06830	Peroxiredoxin-1	22.11	17.2828	16.9171	15.5519	16.5369	16.9252	15.9669	16.975	17.3507	17.1092	17.3667	16.9157	16.3283	18.0612	17.1287	17.839	17.5445	17.3548	17.71	17.1533	17.645
Q12765	Secernin-1	46.382	14.012	14.2158	NaN	13.9169	13.1353	14.1622	13.7042	14.7039	NaN	14.6594	NaN	NaN	15.0059	14.2033	14.8073	14.6554	14.1073	14.8028	14.8491	15.0552
Q13813	Spectrin alpha chain, non-erythrocytic 1	284.54	14.356	13.8917	NaN	13.5071	NaN	NaN	13.4906	14.5223	13.527	14.5441	13.5828	14.6121	16.3909	12.7921	15.1569	15.2476	14.736	15.74	13.1964	14.1648
Q13885	Tubulin beta-2A chain	49.906	15.0744	15.3292	14.5829	NaN	14.682	NaN	14.8791	14.8069	13.7327	15.0708	14.1542	NaN	15.398	NaN	16.7006	14.9022	15.686	15.481	14.5793	15.2975
Q14019	Coactosin-like protein	15.945	NaN	14.0066	14.1601	14.2582	14.094	14.1664	NaN	14.6825	14.6318	15.5153	14.3836	14.585	14.8081	14.1628	NaN	14.5705	14.371	14.5053	14.3458	NaN
Q14103	Heterogeneous nuclear ribonucleoprotein D0	38.434	14.134	13.2626	13.4838	13.6698	13.717	13.3938	13.0286	14.6304	14.2098	15.0214	14.618	NaN	14.8781	14.6036	14.8228	14.6855	14.5259	14.8512	14.4754	15.215
Q14195	Dihydropyrimidinase-related protein 3	61.963	15.7071	14.555	14.4165	14.6763	15.1824	13.6581	14.9613	15.4572	14.3571	15.1298	14.526	NaN	15.9603	14.8005	15.6104	15.3033	15.011	16.0603	14.6028	15.6003
Q14624	Inter-alpha-trypsin inhibitor heavy chain H4	103.36	14.9321	15.0285	15.5385	15.4674	15.3049	15.5857	14.9323	14.4564	14.4735	13.6976	14.8297	14.8007	NaN	14.6814	NaN	13.4344	14.473	13.5477	14.0704	NaN
Q14894	Ketimine reductase mu-crystallin	33.775	16.6926	17.1298	16.372	16.0702	15.8202	NaN	16.0155	16.0656	16.0056	16.5969	16.1305	14.8825	17.5688	16.4775	17.6724	17.1779	16.8016	17.3195	16.0583	16.4526
Q15121	Astrocytic phosphoprotein PEA-15	15.04	14.372	14.653	13.8488	NaN	NaN	13.9565	14.3669	14.8716	14.3856	14.9857	14.6241	NaN	15.0061	14.4687	14.0475	14.5084	14.3035	12.9054	13.9456	NaN
Q15181	Inorganic pyrophosphatase	32.66	14.8798	NaN	NaN	14.6468	15.0622	14.3771	14.8581	14.5167	14.5806	15.0331	NaN	13.4962	15.1272	13.2301	14.8579	14.4658	NaN	14.8601	14.42	15.0156
Q16181	Septin-7	50.679	13.4644	12.6275	NaN	12.8847	13.0005	12.136	NaN	13.107	12.7347	13.376	13.3978	12.9129	14.6777	12.7334	14.1619	NaN	13.5017	13.4134	NaN	13.8447
Q16555	Dihydropyrimidinase-related protein 2	62.293	16.9796	15.74	14.3837	15.5917	17.1613	13.6846	16.4446	16.5308	16.0087	16.8564	16.3127	15.9189	17.6949	16.2346	17.0979	16.4012	16.2217	17.3752	16.5467	16.7292
Q16658	Fascin	54.529	14.5808	13.8814	13.5688	14.3785	14.3833	14.1773	14.1497	14.6876	14.8828	15.0413	14.8265	13.4543	15.5542	14.3452	15.2805	14.769	14.9561	14.7048	14.6893	15.3695
Q99497	Protein deglycase DJ-1	19.891	16.5144	16.1261	15.6376	16.5948	16.3708	16.2207	16.0603	16.472	16.6514	16.9315	16.6523	15.8513	16.8339	16.4482	16.7373	16.8055	16.7249	16.9612	16.7499	16.3562
Q9HCB6	Spondin-1	90.973	13.204	14.3778	13.0454	14.1662	13.4007	13.0979	13.2946	13.643	NaN	NaN	NaN	14.0091	12.4326	NaN	12.8651	13.2356	12.7288	NaN	13.3453	13.3863
Q9UBM4	Opticin	37.26	NaN	13.5206	14.1702	15.8119	16.1215	14.5463	15.9748	15.1541	14.6803	15.5075	NaN	15.6355	14.017	NaN	14.7777	14.9586	14.2338	13.6673	14.963	14.7429
Q9UBP4	Dickkopf-related protein 3	38.39	16.622	17.5218	15.5877	17.1181	15.7325	16.5923	16.0362	16.7341	16.48	15.4845	15.9009	17.4816	15.1343	15.6712	15.7005	16.6829	16.0673	14.7253	16.9077	16.8386
Q9Y6R7	IgGFc-binding protein	572.01	13.9588	14.3966	13.8738	15.1087	13.5269	15.8684	14.0552	NaN	14.998	14.3416	14.4089	16.0903	13.0906	13.6707	14.2442	14.9656	15.2922	NaN	14.5214	13.2547

## Sheet: LFQ SRF 75%
LFQ intensities of SRF samples. Intensities are display as log2 values. Only proteins quantified in a minimum of 75% of the samples are included. NaN defines no reported LFQ intensity.			Subretinal fluid (SRF)
Accession	Name	Mw	LFQ1	LFQ2	LFQ3	LFQ4	LFQ5	LFQ6	LFQ7	LFQ8	LFQ9	LFQ10	LFQ11	LFQ12	LFQ13	LFQ14	LFQ15	LFQ16	LFQ17	LFQ18	LFQ19	LFQ20	LFQ21	LFQ22	LFQ23	LFQ24
B9A064	Immunoglobulin lambda-like polypeptide 5	23.063	17.8996	18.3101	19.1929	18.1918	18.6808	17.3868	18.8794	17.8486	18.0485	17.67	17.4194	18.8433	17.9807	18.251	17.322	16.8946	17.8999	17.2564	NaN	18.6115	18.0738	17.6213	18.0694	17.6364
P02768	Serum albumin	69.366	26.4069	26.6055	27.0096	26.8791	26.1565	26.7987	26.4009	27.0973	26.5718	26.2686	26.319	26.6026	27.0331	26.4416	26.1226	26.4263	26.7445	26.4863	25.7517	26.8018	26.1327	26.5424	27.0488	26.875
P08779	Keratin, type I cytoskeletal 16	51.267	15.053	15.9878	NaN	13.1791	16.3966	14.4422	15.7625	NaN	14.9877	NaN	15.2961	NaN	14.5957	16.2166	15.7697	18.8539	14.7609	15.7029	17.7787	14.3963	14.2056	15.9043	NaN	NaN
P00450	Ceruloplasmin	122.2	19.6905	19.3362	19.081	18.8805	19.4684	19.1966	19.6864	19.1364	19.2308	19.4725	19.1316	19.4334	19.09	19.3268	19.4081	19.377	19.2061	19.1809	14.9047	19.3431	19.0781	19.4076	19.1962	19.338
P00738	Haptoglobin	45.205	13.094	21.2389	17.9748	19.3847	11.5151	18.7111	19.9389	14.8845	15.5708	NaN	19.6238	16.7427	16.2084	16.7872	18.2653	NaN	18.1114	18.9462	13.921	14.1615	14.4735	15.7898	18.4879	18.5695
P00747	Plasminogen	90.568	14.4366	14.722	14.9262	15.1061	13.5106	14.6206	14.8988	14.9983	14.2068	14.3401	14.8158	14.6378	15.4993	14.9901	14.2314	14.3894	14.0831	14.7132	NaN	NaN	15.3409	16.216	15.4583	15.6265
P00751	Complement factor B	85.532	16.6039	17.4039	17.0367	16.8848	16.169	17.1744	16.8103	17.3757	16.753	16.9573	17.2671	16.6771	16.8187	17.2052	16.5074	16.8489	16.7054	17.3045	14.923	17.1901	16.362	16.4817	17.3854	16.8132
P01008	Antithrombin-III	52.602	16.8879	16.5713	16.2052	16.9366	16.1807	17.5053	16.9554	18.1638	17.1776	16.9707	17.4204	16.9101	17.8015	17.7208	17.2323	17.6682	16.7694	17.5798	14.9897	17.7793	17.1571	17.3409	17.1968	17.6817
P01009	Alpha-1-antitrypsin	46.736	21.8328	21.9428	21.8005	22.0189	21.4789	21.9236	21.0915	22.2835	21.8738	20.9431	22.0659	21.2575	22.1508	21.7108	21.2843	21.327	21.697	22.255	20.0965	22.0678	21.5714	21.7889	21.504	22.1869
P01011	Alpha-1-antichymotrypsin	47.65	20.8164	19.6274	20.41	19.9262	19.77	19.8731	21.3838	19.9242	20.613	19.9603	19.6249	20.2032	19.7789	19.6495	20.0007	20.1328	19.9613	20.3953	17.6816	19.7147	19.6346	19.889	20.5133	20.3551
P01019	Angiotensinogen	53.154	16.2987	15.6949	16.6304	15.9617	16.0825	16.551	16.589	16.3098	16.1144	16.1106	16.4191	16.8287	16.9825	16.257	15.9471	16.2492	16.3047	16.2766	NaN	16.8651	15.6724	16.4193	16.474	16.4011
P01023	Alpha-2-macroglobulin	163.29	19.3566	18.5982	17.8139	17.5231	19.6107	19.1264	17.5097	18.6609	18.5556	19.5961	18.9973	18.8193	18.0407	18.8978	19.4034	19.2614	18.3182	18.651	14.3302	18.8376	19.5252	18.6414	17.4926	18.7964
P01024	Complement C3	187.15	19.6267	20.0921	19.1906	19.2522	19.0445	19.8856	19.0388	20.0482	19.5887	19.566	20.0636	18.7894	19.4347	20.0321	19.677	19.2321	19.7018	20.0478	15.0517	20.1015	19.7626	19.8291	20.0461	19.5675
P01034	Cystatin-C	15.799	18.5812	18.536	17.0083	17.0725	18.9708	17.9327	16.8392	17.3066	18.6688	19.002	18.7373	17.8666	17.061	18.1999	18.7627	19.1462	17.8901	18.6922	17.1262	17.9064	19.2073	18.4903	17.8618	18.3327
P01042	Kininogen-1	71.957	16.2127	15.948	17.3718	17.499	15.7991	16.8691	17.113	17.4288	16.6106	16.234	17.2492	17.8336	16.7113	16.8489	16.3551	16.7729	17.5116	17.0097	16.7137	17.0394	16.1997	16.9498	17.3362	16.4796
P01619	Ig kappa chain V-III region B6	12.557	15.528	14.987	16.5909	15.4618	15.7169	14.7915	16.5432	NaN	NaN	14.9256	14.9556	16.4157	15.9408	14.4912	14.8837	NaN	15.0953	15.3988	14.86	14.5303	14.8611	15.4688	NaN	15.5274
P01834	Ig kappa chain C region	11.765	20.6785	19.5124	21.1869	18.6838	20.4638	20.2186	21.8487	19.4325	20.8697	20.1828	19.5024	20.2897	20.5185	20.1048	19.5685	19.1078	19.5809	19.7938	NaN	20.55	19.3785	20.0381	21.1178	20.0133
P01857	Ig gamma-1 chain C region	36.105	21.1136	20.7981	22.1226	21.5497	21.6445	21.6188	22.362	21.1689	21.862	21.3948	20.8729	22.1061	21.4958	21.4447	21.2553	20.7113	21.2669	21.1862	18.916	21.1497	21.0927	21.5173	22.3775	21.1853
P01859	Ig gamma-2 chain C region	35.9	19.1756	17.6462	19.2261	17.9199	18.9408	17.9835	20.0194	17.879	19.0298	19.0398	18.1363	19.0459	18.6074	18.7948	17.9075	17.6152	18.9435	18.7736	NaN	19.0332	17.7729	18.3574	17.8661	17.8534
P01860	Ig gamma-3 chain C region	41.287	18.0168	17.5198	18.2875	16.4687	18.1772	17.0712	18.9335	17.0382	18.4606	18.2369	17.5088	17.693	17.8831	18.1438	17.361	17.5171	17.079	17.774	16.306	18.1506	17.6229	18.1066	16.4314	17.9679
P01861	Ig gamma-4 chain C region	35.94	16.2214	15.3881	15.3166	15.0481	15.8039	16.6481	17.8366	NaN	17.3527	16.5098	NaN	NaN	15.4935	14.9196	15.6633	NaN	14.5635	16.7171	NaN	16.9034	14.4984	14.9531	14.5036	15.5271
P01876	Ig alpha-1 chain C region	37.654	18.7767	18.3273	20.8712	19.4406	18.5437	17.714	20.3895	18.0518	17.9084	17.7963	18.8836	19.1874	19.0108	19.2014	NaN	17.2185	17.2687	19.6572	17.3691	19.1862	16.0365	16.5407	18.0504	17.0893
P02647	Apolipoprotein A-I	30.777	21.2893	21.3738	22.026	22.2769	20.6996	22.0192	21.7754	22.4493	20.9139	20.87	21.508	21.2661	22.1754	21.3448	20.666	21.176	21.2453	21.2312	19.8311	22.1047	21.2014	22.001	22.0843	21.9152
P02649	Apolipoprotein E	36.154	18.912	18.0505	18.5699	18.0524	19.2868	18.0778	18.2497	17.4985	18.5673	18.6726	18.4196	18.3709	17.2839	17.7324	18.4589	18.6057	18.943	18.3657	16.3379	18.032	18.7537	19.3765	18.2521	18.5175
P02652	Apolipoprotein A-II	11.175	18.1858	18.7613	19.5258	19.3775	16.7311	18.8712	19.4026	19.253	18.2098	18.2098	18.6377	18.7111	18.5926	17.9957	17.4429	18.022	18.343	18.1366	17.1228	18.5651	17.6101	19.0841	19.3219	19.2791
P02679	Fibrinogen gamma chain	51.511	14.6401	NaN	15.929	15.0777	NaN	16.2818	14.9521	15.3295	14.288	NaN	14.2931	14.9368	14.7996	14.9236	NaN	14.5936	14.6433	15.3747	NaN	14.4293	14.3007	14.2496	15.8652	15.1003
P02749	Beta-2-glycoprotein 1	38.298	15.5534	16.2518	17.0538	17.3346	15.2489	16.0749	16.0472	16.7625	16.2635	15.6433	16.4336	16.1808	15.4247	16.4942	15.9702	16.195	16.1954	15.7004	NaN	16.2628	16.4212	15.5622	16.8162	16.3277
P02750	Leucine-rich alpha-2-glycoprotein	38.177	15.8602	16.1855	15.5316	15.8502	14.4366	16.3477	15.5296	14.8022	15.905	15.2625	15.6923	14.752	16.4382	15.9417	15.267	NaN	15.7886	16.2503	NaN	15.7814	15.8283	15.5507	15.6057	15.421
P02753	Retinol-binding protein 4	23.01	15.2521	NaN	15.9176	15.8936	14.0557	14.8753	15.7276	15.9905	14.9908	15.3804	15.7262	15.3058	15.9306	15.3124	15.2622	15.1554	15.221	14.8833	NaN	15.3339	14.3103	15.6256	15.156	NaN
P02760	Protein AMBP	38.999	14.1351	13.6304	14.5099	15.6898	NaN	14.3472	15.082	15.2896	14.1265	13.6555	14.5616	15.3245	15.2362	15.3791	NaN	14.9475	14.5142	14.2254	NaN	NaN	14.7444	NaN	15.2643	NaN
P02763	Alpha-1-acid glycoprotein 1	23.511	19.4105	18.313	19.3017	18.766	17.6471	19.3714	19.374	19.1027	18.5919	18.2684	19.6391	19.3769	19.8083	18.9915	18.2536	18.9347	19.0585	19.5811	NaN	19.8809	18.5425	19.0919	19.7571	18.8879
P02765	Alpha-2-HS-glycoprotein	39.34	18.7175	19.4633	19.6301	19.7956	18.6381	19.4254	19.0811	19.8345	19.1445	18.7479	19.0074	18.949	19.7588	18.841	18.8878	18.9439	19.2358	19.4479	18.8627	19.1888	18.7509	20.4201	19.5703	19.6921
P02766	Transthyretin	15.887	17.8339	16.0614	16.752	17.032	17.0894	16.7863	17.7441	16.3189	17.4209	16.5292	16.8839	18.2269	16.7951	16.38	17.927	16.7504	17.7502	17.5795	NaN	16.0126	16.752	16.4989	17.7466	17.1678
P02774	Vitamin D-binding protein	52.917	18.4901	18.7656	19.3395	19.6262	17.7973	18.9559	18.5079	19.5539	18.7366	18.3661	19.1708	18.8737	19.3652	18.8965	18.5021	18.8461	19.0609	19.0063	19.1691	19.2568	18.0941	18.853	19.4126	19.0125
P02787	Serotransferrin	77.063	22.8327	23.1971	23.1173	23.6734	23.6828	23.0429	23.2489	23.5393	23.5089	23.4039	23.4491	23.7773	23.5677	23.0195	23.7988	23.577	23.7907	23.5871	20.2668	22.708	23.248	22.6624	23.6421	22.7495
P02790	Hemopexin	51.676	20.2156	20.0787	20.1172	20.5902	19.2293	20.6872	20.2948	21.3187	20.3225	18.3134	20.4923	20.6624	20.839	20.5601	20.3991	20.2973	20.2416	20.4511	17.3157	20.3036	19.2653	20.2765	20.7587	20.0478
P04004	Vitronectin	54.305	16.4009	16.369	16.705	17.0199	16.2543	16.5162	16.4751	17.2729	16.8697	16.8419	16.9145	16.8864	16.8857	16.7697	16.5527	16.578	17.0027	17.0028	NaN	16.8526	16.6829	16.8638	17.0328	16.9326
P04196	Histidine-rich glycoprotein	59.578	16.3192	14.8436	16.9674	17.4564	15.9087	16.4945	17.2173	17.1773	17.1365	16.0191	16.0426	17.1318	17.0745	16.0084	15.8012	15.6972	16.8722	16.3842	NaN	16.7614	16.1793	16.5569	17.3155	16.3082
P04217	Alpha-1B-glycoprotein	54.253	17.7575	17.7954	18.3101	18.6808	17.1413	18.164	18.1672	18.2024	17.535	17.3497	17.7819	18.1525	18.3415	17.8124	17.5921	17.3325	18.0541	18.203	NaN	18.0251	17.3941	17.958	18.6141	17.4628
P04264	Keratin, type II cytoskeletal 1	66.038	15.8645	16.142	13.8237	NaN	17.8102	15.3511	18.4235	15.0326	14.9889	13.6502	18.77	NaN	14.9312	19.8336	16.2282	20.2862	14.0679	17.4564	20.356	14.832	14.0947	18.5046	NaN	15.3613
P05090	Apolipoprotein D	21.275	16.158	18.2384	19.0469	16.5107	16.7878	17.3083	16.141	18.5156	NaN	NaN	17.7203	17.9462	18.8776	17.0865	15.467	18.0182	NaN	15.3671	16.2965	15.3029	NaN	18.6469	NaN	17.5549
P05155	Plasma protease C1 inhibitor	55.154	18.333	17.6562	17.778	17.0327	17.5453	17.6695	17.9826	17.4161	17.8381	17.8639	17.8368	17.9143	17.1878	17.6067	18.1783	18.0856	17.5883	18.133	NaN	17.8536	17.7307	17.4575	17.5104	17.7818
P05156	Complement factor I	65.75	15.3122	15.6086	14.8787	14.8347	14.7506	14.8506	15.2396	14.8735	15.0273	14.9681	15.0603	15.7837	14.6914	15.3348	15.2365	14.4452	15.2144	15.0138	NaN	NaN	14.8614	14.9974	15.137	15.6064
P06396	Gelsolin	85.696	17.5194	18.1759	17.0783	17.7528	17.7499	17.4736	17.0877	18.1278	17.8361	18.0012	17.8569	17.6709	17.9189	17.9536	17.6198	18.2633	17.2594	17.2026	17.7605	17.664	17.6141	18.0856	17.514	18.1094
P06727	Apolipoprotein A-IV	45.398	18.8176	18.6189	18.8645	18.8818	18.2112	19.0784	17.6586	19.5855	18.562	18.0796	18.7453	19.0533	19.8216	18.6784	18.1977	19.2332	19.1851	19.1388	18.2241	18.7157	19.0269	19.7562	18.9394	19.0894
P07339	Cathepsin D	44.552	19.0035	17.8602	18.2378	18.4695	19.6114	18.1626	18.2017	17.7985	19.3345	19.2985	18.6137	19.598	17.2326	18.4019	19.4692	19.6314	19.4211	18.8771	15.9935	17.7907	19.3943	19.0229	18.7525	19.1413
P0C0L4	Complement C4-A	192.78	19.2969	18.9692	18.3266	18.2838	18.5942	19.2208	18.7899	18.6149	19.0836	19.6713	19.5983	18.8636	18.6039	19.6313	18.9799	19.1351	18.5776	18.204	15.4194	19.0477	19.7426	18.388	19.3816	19.3336
P0DOY3	Ig lambda-6 chain C region	11.265	16.6441	16.5992	16.9762	NaN	NaN	16.0992	17.2644	15.235	16.5191	16.1642	16.4579	16.1379	16.3724	16.2356	NaN	15.8819	NaN	16.216	NaN	16.3704	15.9342	NaN	16.0581	16.1004
P10451	Osteopontin	35.422	17.3225	16.6771	13.7299	14.801	17.0147	15.6622	NaN	NaN	15.6012	16.9713	16.1326	15.6057	13.6013	16.2197	17.5193	16.283	15.493	16.9412	15.8528	15.518	16.4741	16.6563	14.7499	16.4832
P10523	S-arrestin	45.119	14.7616	16.9037	NaN	13.2355	16.734	13.2011	NaN	13.783	15.2325	15.8978	16.4363	NaN	11.4214	16.3199	16.1579	16.2424	14.7097	13.7703	14.1308	NaN	19.3709	14.3513	NaN	NaN
P10745	Retinol-binding protein 3	135.36	21.2928	22.2476	17.9837	20.0352	22.5534	21.0485	13.8413	19.6666	21.6609	22.3119	22.0043	21.3174	20.1302	22.0756	22.6544	22.3058	21.739	21.0971	19.3559	21.5073	23.107	21.7683	20.2245	21.057
P10909	Clusterin	52.494	21.5891	20.4856	20.7395	20.6641	21.6032	20.6433	21.4029	20.5355	21.342	21.312	21.1959	21.1521	20.5787	20.7914	21.5552	21.6068	21.4131	21.109	17.5849	20.7252	21.2032	21.2154	20.8587	21.1642
P19652	Alpha-1-acid glycoprotein 2	23.602	16.8819	16.0621	16.9609	17.2911	NaN	16.7304	16.1243	16.9139	16.5578	16.3113	16.9368	17.7356	17.7953	17.1557	16.569	17.1112	17.5765	17.4712	NaN	NaN	16.5318	17.2595	17.535	17.0991
P19823	Inter-alpha-trypsin inhibitor heavy chain H2	106.46	15.6019	16.5675	16.1273	17.5549	14.7665	17.1624	15.9594	17.28	16.1752	16.2251	16.8854	15.9631	16.2173	16.769	15.5865	15.4168	15.9956	16.6436	NaN	16.1387	15.9388	16.2385	16.194	16.3477
P19827	Inter-alpha-trypsin inhibitor heavy chain H1	101.39	14.3416	15.6484	14.8669	15.6816	NaN	16.05	14.7069	15.5843	14.4675	14.607	15.7383	14.3377	15.1458	15.6678	14.4984	14.5144	14.5869	14.7083	15.1706	15.453	14.5751	15.6113	14.651	14.1914
P22352	Glutathione peroxidase 3	25.552	17.4815	16.4249	16.0324	16.7673	17.6924	16.9671	16.1407	17.5629	18.1085	17.2347	17.1243	16.9232	17.2252	17.2881	17.8869	16.9318	18.016	16.4422	NaN	16.1879	16.7064	17.5684	17.4424	NaN
P36222	Chitinase-3-like protein 1	42.625	15.328	15.6449	15.3346	NaN	15.2581	14.3602	14.6651	14.2857	14.4743	15.2511	15.3722	15.2854	14.8474	15.2905	14.5824	15.9892	14.2667	14.0289	NaN	14.6066	15.5813	15.0309	14.7269	15.0189
P36955	Pigment epithelium-derived factor	46.312	20.8079	20.3129	20.1356	20.0735	21.0209	19.9845	19.9245	19.6775	20.8887	21.0723	20.5466	20.9071	19.7172	20.1796	21.0775	20.9519	20.6858	20.881	16.9387	19.9523	20.636	20.4083	20.5684	20.6537
P41222	Prostaglandin-H2 D-isomerase	21.029	20.1864	19.7215	18.9591	18.7251	20.253	19.509	18.7853	18.5957	19.8065	20.0708	19.9623	19.6452	18.6078	19.2587	19.6007	20.2541	19.2863	19.5321	NaN	18.7565	19.4463	19.1004	18.9581	19.4507
P43652	Afamin	69.068	15.258	15.0264	16.0546	15.4462	14.0588	14.679	15.9279	15.4731	15.2285	14.1588	NaN	15.6707	15.6146	14.7514	14.6383	14.5551	15.2641	14.4571	NaN	NaN	13.6869	14.9698	NaN	NaN
P55058	Phospholipid transfer protein	54.739	15.9945	NaN	14.9797	13.9217	15.1707	13.8647	15.5565	NaN	15.3555	15.1104	14.9629	15.5962	14.2136	14.9971	14.7531	15.513	15.4296	15.4091	NaN	NaN	14.83	15.4739	15.3535	15.516
P63261	Actin, cytoplasmic 2	41.792	14.8882	15.5281	NaN	14.5735	15.3202	14.7584	NaN	14.8426	15.822	15.4401	15.8692	14.4051	NaN	16.0439	15.6649	15.0139	14.1571	14.7568	16.1076	NaN	16.3792	15.2732	NaN	15.6548
P61769	Beta-2-microglobulin	13.714	17.3948	17.3037	14.7633	14.5543	16.5135	16.2889	13.7746	15.9401	15.2769	16.9733	16.7892	14.363	15.7739	16.4032	16.1902	17.0558	14.6475	15.9139	NaN	16.1102	16.5017	16.0707	15.1598	16.6352
Q06481	Amyloid-like protein 2	86.955	13.9456	14.838	NaN	14.3982	15.8588	14.3388	13.7493	NaN	13.8228	15.3949	15.0987	14.1108	NaN	15.0368	16.7898	15.062	14.8364	14.7802	NaN	NaN	15.3792	15.1825	12.0461	13.5075
Q08380	Galectin-3-binding protein	65.33	14.5957	15.1259	14.6616	13.5195	15.1567	14.3705	14.8139	NaN	NaN	15.9732	15.1875	14.5824	14.545	14.3063	15.1926	14.6143	13.9162	15.0847	NaN	15.2245	14.6125	15.3523	13.6528	14.1988
Q13822	Ectonucleotide pyrophosphatase/phosphodiesterase family member 2	98.993	15.6853	15.1343	15.2188	13.9896	15.9521	NaN	NaN	NaN	16.4885	15.9192	15.0967	15.5285	14.9278	14.9837	16.732	15.807	15.046	16.0645	NaN	NaN	15.1761	15.003	NaN	15.5516
Q14624	Inter-alpha-trypsin inhibitor heavy chain H4	103.36	15.4445	15.6681	15.0372	16.1176	14.1848	15.6743	15.3574	16.3814	15.426	15.2169	15.4513	15.6115	16.358	15.9407	15.417	15.4404	14.8757	15.5032	NaN	16.2099	15.2392	NaN	15.3537	15.2075
Q9UBM4	Opticin	37.26	16.2256	15.3542	NaN	15.605	16.1918	15.9757	16.0264	16.1252	16.6551	16.6464	16.7963	15.281	NaN	16.0879	14.9929	16.7419	15.1498	15.649	NaN	15.7335	15.8766	16.1973	14.9699	16.1232
Q9UBP4	Dickkopf-related protein 3	38.39	17.6152	17.9987	16.6061	16.3218	18.0011	16.9825	16.8474	15.8895	17.5434	17.7921	17.5028	16.9583	16.0279	16.8663	17.7774	17.5324	17.1471	16.8194	16.0963	16.8812	17.5623	17.5469	16.2836	17.059
Q9Y6R7	IgGFc-binding protein	572.01	16.6367	NaN	15.1281	14.3245	15.7393	14.8816	15.2206	NaN	13.3102	15.5474	15.7072	15.0843	14.2726	14.8195	15.3795	15.782	13.9638	14.7726	NaN	15.2306	14.089	14.7651	14.6569	15.7438

## Sheet: Mascot
Protein identifications using the Mascot search engine. Identifications are basen on at least one identification in either the SRF group or the vitreous humor group.
Accession	Name	Mw	SRF	Vitreous
P31946	14-3-3 protein beta/alpha	28.082	X	X
P62258	14-3-3 protein epsilon	29.174	X	X
P63104	14-3-3 protein zeta/delta	27.745	X	X
P61160	Actin-related protein 2	44.761	X	X
P60709	Actin, cytoplasmic 1	41.737	X	X
P43652	Afamin	69.069	X	X
P02763	Alpha-1-acid glycoprotein 1	23.512	X	X
P19652	Alpha-1-acid glycoprotein 2	23.603	X	X
P01011	Alpha-1-antichymotrypsin	47.651	X	X
P01009	Alpha-1-antitrypsin	46.737	X	X
P04217	Alpha-1B-glycoprotein	54.254	X	X
P08697	Alpha-2-antiplasmin	54.566	X	X
P02765	Alpha-2-HS-glycoprotein	39.325	X	X
P01023	Alpha-2-macroglobulin	163.291	X	X
P02489	Alpha-crystallin A chain	19.909	X	X
P02511	Alpha-crystallin B chain	20.159	X	X
P06733	Alpha-enolase	47.169	X	X
P05067	Amyloid-beta precursor protein	86.943	X	X
P51693	Amyloid-like protein 1	72.176	X	X
Q06481	Amyloid-like protein 2	86.956	X	X
P01019	Angiotensinogen	53.154	X	X
P08758	Annexin A5	35.937	X	X
P01008	Antithrombin-III	52.602	X	X
P02647	Apolipoprotein A-I	30.778	X	X
P02652	Apolipoprotein A-II	11.175	X	X
P06727	Apolipoprotein A-IV	45.399	X	X
P05090	Apolipoprotein D	21.276	X	X
P02649	Apolipoprotein E	36.154	X	X
O43505	Beta-1,4-glucuronyltransferase 1	47.119	X	X
P02749	Beta-2-glycoprotein 1	38.298	X	X
P61769	Beta-2-microglobulin	13.715	X	X
P43320	Beta-crystallin B2	23.38	X	X
P43251	Biotinidase	61.133	X	X
P80723	Brain acid soluble protein 1	22.693	X	X
O94985	Calsyntenin-1	109.793	X	X
P00915	Carbonic anhydrase 1	28.87	X	X
P00918	Carbonic anhydrase 2	29.246	X	X
P16870	Carboxypeptidase E	53.151	X	X
Q9NQ79	Cartilage acidic protein 1	71.421	X	X
P07858	Cathepsin B	37.822	X	X
P07339	Cathepsin D	44.552	X	X
Q9BY67	Cell adhesion molecule 1	48.509	X	X
P29762	Cellular retinoic acid-binding protein 1	15.566	X	X
P00450	Ceruloplasmin	122.205	X	X
P10909	Clusterin	52.495	X	X
P02458	Collagen alpha-1(II) chain	141.785	X	X
P09871	Complement C1s subcomponent	76.684	X	X
P06681	Complement C2	83.268	X	X
P01024	Complement C3	187.148	X	X
P0C0L4	Complement C4-A	192.771	X	X
P0C0L5	Complement C4-B	192.793	X	X
P01031	Complement C5	188.305	X	X
P10643	Complement component C7	93.518	X	X
P02748	Complement component C9	63.173	X	X
P00751	Complement factor B	85.533	X	X
P08603	Complement factor H	139.096	X	X
Q03591	Complement factor H-related protein 1	37.651	X	X
P05156	Complement factor I	65.75	X	X
P08185	Corticosteroid-binding globulin	45.141	X	X
P12277	Creatine kinase B-type	42.644	X	X
P01034	Cystatin-C	15.799	X	X
Q9UBP4	Dickkopf-related protein 3	38.39	X	X
Q16555	Dihydropyrimidinase-related protein 2	62.294	X	X
Q13822	Ectonucleotide pyrophosphatase/phosphodiesterase family member 2	98.994	X	X
Q12805	EGF-containing fibulin-like extracellular matrix protein 1	54.641	X	X
P02671	Fibrinogen alpha chain	94.973	X	X
P02675	Fibrinogen beta chain	55.928	X	X
P02679	Fibrinogen gamma chain	51.512	X	X
P02751	Fibronectin	262.625	X	X
P04075	Fructose-bisphosphate aldolase A	39.42	X	X
P09972	Fructose-bisphosphate aldolase C	39.456	X	X
P22914	Gamma-crystallin S	21.007	X	X
P09104	Gamma-enolase	47.269	X	X
P06396	Gelsolin	85.698	X	X
P14136	Glial fibrillary acidic protein	49.88	X	X
P22352	Glutathione peroxidase 3	25.552	X	X
P04406	Glyceraldehyde-3-phosphate dehydrogenase	36.053	X	X
P62873	Guanine nucleotide-binding protein G(I)/G(S)/G(T) subunit beta-1	37.377	X	X
P11488	Guanine nucleotide-binding protein G(t) subunit alpha-1	40.041	X	X
P63211	Guanine nucleotide-binding protein G(T) subunit gamma-T1	8.496	X	X
P00738	Haptoglobin	45.205	X	X
P11142	Heat shock cognate 71 kDa protein	70.898	X	X
P07900	Heat shock protein HSP 90-alpha	84.66	X	X
P69905	Hemoglobin subunit alpha	15.258	X	X
P68871	Hemoglobin subunit beta	15.998	X	X
P02042	Hemoglobin subunit delta	16.055	X	X
P02790	Hemopexin	51.676	X	X
P05546	Heparin cofactor 2	57.071	X	X
P04196	Histidine-rich glycoprotein	59.578	X	X
P16403	Histone H1.2	21.365	X	X
P33778	Histone H2B type 1-B	572	X	X
Q9Y6R7	IgGFc-binding protein	572.017	X	X
P0DOX2	Immunoglobulin alpha-2 heavy chain	48.935	X	X
P0DOX5	Immunoglobulin gamma-1 heavy chain	49.33	X	X
P01876	Immunoglobulin heavy constant alpha 1	37.655	X	X
P01859	Immunoglobulin heavy constant gamma 2	35.901	X	X
P01860	Immunoglobulin heavy constant gamma 3	41.287	X	X
P01861	Immunoglobulin heavy constant gamma 4	35.941	X	X
P01871	Immunoglobulin heavy constant mu	49.307	X	X
P01742	Immunoglobulin heavy variable 1-69	12.659	X	X
P01764	Immunoglobulin heavy variable 3-23	12.582	X	X
P0DP02	Immunoglobulin heavy variable 3-30-3	12.989	X	X
P01780	Immunoglobulin heavy variable 3-7	12.943	X	X
A0A0B4J1X5	Immunoglobulin heavy variable 3-74	18.1	X	X
P01591	Immunoglobulin J chain	18.099	X	X
P01834	Immunoglobulin kappa constant	11.609	X	X
P0DOX7	Immunoglobulin kappa light chain	23.379	X	X
A0A0C4DH68	Immunoglobulin kappa variable 2-24	13.079	X	X
A0A0A0MRZ7	Immunoglobulin kappa variable 2D-26	13.297	X	X
P01619	Immunoglobulin kappa variable 3-20	12.557	X	X
P0DOY2	Immunoglobulin lambda constant 2	11.294	X	X
P01714	Immunoglobulin lambda variable 3-19	12.042	X	X
P0DOX8	Immunoglobulin lambda-1 light chain	22.8	X	X
P24592	Insulin-like growth factor-binding protein 6	25.322	X	X
P19827	Inter-alpha-trypsin inhibitor heavy chain H1	101.389	X	X
P19823	Inter-alpha-trypsin inhibitor heavy chain H2	106.463	X	X
Q14624	Inter-alpha-trypsin inhibitor heavy chain H4	103.357	X	X
Q17R60	Interphotoreceptor matrix proteoglycan 1	89.387	X	X
Q9BZV3	Interphotoreceptor matrix proteoglycan 2	138.621	X	X
P29622	Kallistatin	48.542	X	X
P13645	Keratin, type I cytoskeletal 10	58.827	X	X
P35527	Keratin, type I cytoskeletal 9	62.064	X	X
P04264	Keratin, type II cytoskeletal 1	66.039	X	X
P35908	Keratin, type II cytoskeletal 2 epidermal	65.433	X	X
P13647	Keratin, type II cytoskeletal 5	62.378	X	X
P01042	Kininogen-1	71.957	X	X
P00338	L-lactate dehydrogenase A chain	36.689	X	X
Q14767	Latent-transforming growth factor beta-binding protein 2	195.052	X	X
P02750	Leucine-rich alpha-2-glycoprotein	38.178	X	X
P31025	Lipocalin-1	19.25	X	X
P18428	Lipopolysaccharide-binding protein	53.384	X	X
P51884	Lumican	38.429	X	X
P61626	Lysozyme C	16.537	X	X
P08571	Monocyte differentiation antigen CD14	40.076	X	X
Q99972	Myocilin	56.972	X	X
Q96PD5	N-acetylmuramoyl-L-alanine amidase	62.217	X	X
P13591	Neural cell adhesion molecule 1	94.574	X	X
O00533	Neural cell adhesion molecule L1-like protein	135.071	X	X
Q92823	Neuronal cell adhesion molecule	143.89	X	X
O15240	Neurosecretory protein VGF	67.258	X	X
Q99574	Neuroserpin	46.427	X	X
P61916	NPC intracellular cholesterol transporter 2	16.57	X	X
Q02818	Nucleobindin-1	53.879	X	X
Q9UBM4	Opticin	37.261	X	X
P10451	Osteopontin	35.423	X	X
Q86UD1	Out at first protein homolog	30.688	X	X
P20962	Parathymosin	11.53	X	X
Q06830	Peroxiredoxin-1	22.11	X	X
P32119	Peroxiredoxin-2	21.892	X	X
P00558	Phosphoglycerate kinase 1	44.615	X	X
P55058	Phospholipid transfer protein	54.739	X	X
P36955	Pigment epithelium-derived factor	46.312	X	X
P05155	Plasma protease C1 inhibitor	55.154	X	X
P05154	Plasma serine protease inhibitor	45.675	X	X
P00747	Plasminogen	90.569	X	X
P07602	Prosaposin	58.113	X	X
P41222	Prostaglandin-H2 D-isomerase	21.029	X	X
Q9UHG2	ProSAAS	27.372	X	X
P02760	Protein AMBP	38.999	X	X
Q92520	Protein FAM3C	24.68	X	X
P06703	Protein S100-A6	10.18	X	X
Q99497	Protein/nucleic acid deglycase DJ-1	19.891	X	X
P00734	Prothrombin	70.037	X	X
P14618	Pyruvate kinase PKM	57.937	X	X
P35243	Recoverin	23.13	X	X
Q9BSG5	Retbindin	24.615	X	X
P10745	Retinol-binding protein 3	135.363	X	X
P02753	Retinol-binding protein 4	23.01	X	X
O15537	Retinoschisin	25.592	X	X
P08100	Rhodopsin	38.893	X	X
P16499	Rod cGMP-specific 3',5'-cyclic phosphodiesterase subunit alpha	99.547	X	X
P35913	Rod cGMP-specific 3',5'-cyclic phosphodiesterase subunit beta	98.336	X	X
Q03395	Rod outer segment membrane protein 1	37.205	X	X
P10523	S-arrestin	45.12	X	X
Q8WXD2	Secretogranin-3	53.005	X	X
O75326	Semaphorin-7A	74.824	X	X
P02787	Serotransferrin	77.064	X	X
P02768	Serum albumin	69.367	X	X
P35542	Serum amyloid A-4 protein	14.747	X	X
P11166	Solute carrier family 2, facilitated glucose transporter member 1	54.084	X	X
Q14515	SPARC-like protein 1	75.208	X	X
Q9HCB6	Spondin-1	90.973	X	X
Q08629	Testican-1	49.124	X	X
P05452	Tetranectin	22.537	X	X
P05543	Thyroxine-binding globulin	46.325	X	X
P29401	Transketolase	67.878	X	X
P02766	Transthyretin	15.887	X	X
P60174	Triosephosphate isomerase	30.791	X	X
O14773	Tripeptidyl-peptidase 1	61.248	X	X
Q71U36	Tubulin alpha-1A chain	50.136	X	X
Q13885	Tubulin beta-2A chain	49.907	X	X
Q15904	V-type proton ATPase subunit S1	52.026	X	X
P13611	Versican core protein	372.82	X	X
P08670	Vimentin	53.652	X	X
P02774	Vitamin D-binding protein	52.964	X	X
P04004	Vitronectin	54.306	X	X
Q9Y5W5	Wnt inhibitory factor 1	41.528	X	X
P25311	Zinc-alpha-2-glycoprotein	34.259	X	X
P08253	72 kDa type IV collagenase	73.882	X
Q13510	Acid ceramidase	44.66	X
P02654	Apolipoprotein C-I	9.332	X
P02656	Apolipoprotein C-III	10.852	X
P15291	Beta-1,4-galactosyltransferase 1	43.92	X
Q96KN2	Beta-Ala-His dipeptidase	56.706	X
P06865	Beta-hexosaminidase subunit alpha	60.703	X
Q8IZJ3	C3 and PZP-like alpha-2-macroglobulin domain-containing protein 8	206.702	X
P19022	Cadherin-2	99.809	X
Q96JP9	Cadherin-related family member 1	93.595	X
Q96IY4	Carboxypeptidase B2	48.424	X
Q9Y646	Carboxypeptidase Q	51.888	X
P36222	Chitinase-3-like protein 1	42.625	X
Q15846	Clusterin-like protein 1	54.215	X
P12259	Coagulation factor V	251.703	X
P00748	Coagulation factor XII	67.792	X
P20849	Collagen alpha-1(IX) chain	91.869	X
P12109	Collagen alpha-1(VI) chain	108.529	X
P02746	Complement C1q subcomponent subunit B	26.722	X
P02747	Complement C1q subcomponent subunit C	25.774	X
P00736	Complement C1r subcomponent	80.119	X
P13671	Complement component C6	104.786	X
P07358	Complement component C8 beta chain	67.047	X
P07360	Complement component C8 gamma chain	22.277	X
Q12860	Contactin-1	113.32	X
Q16610	Extracellular matrix protein 1	60.674	X
P08294	Extracellular superoxide dismutase [Cu-Zn]	25.851	X
P23142	Fibulin-1	77.214	X
Q12841	Follistatin-related protein 1	34.986	X
Q8N475	Follistatin-related protein 5	95.751	X
Q08380	Galectin-3-binding protein	65.331	X
P01768	Immunoglobulin heavy variable 3-30	12.947	X
A0A0A0MS15	Immunoglobulin heavy variable 3-49	13.056	X
A0A0B4J1Y9	Immunoglobulin heavy variable 3-72	13.203	X
A0A0C4DH34	Immunoglobulin heavy variable 4-28	13.124	X
A0A0C4DH38	Immunoglobulin heavy variable 5-51	12.675	X
A2NJV5	Immunoglobulin kappa variable 2-29	13.085	X
A0A087WSY6	Immunoglobulin kappa variable 3D-15	12.534	X
A0A0C4DH25	Immunoglobulin kappa variable 3D-20	12.515	X
A0A0C4DH55	Immunoglobulin kappa variable 3D-7	13.148	X
P0CF74	Immunoglobulin lambda constant 6	11.441	X
P35858	Insulin-like growth factor-binding protein complex acid labile subunit	66.035	X
P02533	Keratin, type I cytoskeletal 14	51.561	X
P08779	Keratin, type I cytoskeletal 16	51.268	X
P19013	Keratin, type II cytoskeletal 4	57.285	X
P02538	Keratin, type II cytoskeletal 6A	60.045	X
P98164	Low-density lipoprotein receptor-related protein 2	521.958	X
P01033	Metalloproteinase inhibitor 1	23.171	X
P51674	Neuronal membrane glycoprotein M6-a	31.21	X
P23942	Peripherin-2	39.186	X
P03952	Plasma kallikrein	71.37	X
Q9H3G5	Probable serine carboxypeptidase CPVL	54.164	X
Q07954	Prolow-density lipoprotein receptor-related protein 1	504.606	X
O43490	Prominin-1	97.202	X
P06702	Protein S100-A9	13.242	X
P23471	Receptor-type tyrosine-protein phosphatase zeta	254.587	X
O75787	Renin receptor	39.008	X
P78363	Retinal-specific phospholipid-transporting ATPase ABCA4	255.944	X
O00584	Ribonuclease T2	29.481	X
Q92503	SEC14-like protein 1	81.25	X
P13521	Secretogranin-2	70.941	X
Q92743	Serine protease HTRA1	51.287	X
P27169	Serum paraoxonase/arylesterase 1	39.731	X
Q99519	Sialidase-1	45.467	X
Q15582	Transforming growth factor-beta-induced protein ig-h3	74.681	X
Q6EMK4	Vasorin	71.713	X
P07225	Vitamin K-dependent protein S	75.123	X
P61604	10 kDa heat shock protein, mitochondrial	10.932		X
Q04917	14-3-3 protein eta	28.219		X
P61981	14-3-3 protein gamma	28.303		X
P27348	14-3-3 protein theta	27.764		X
Q99460	26S proteasome non-ATPase regulatory subunit 1	105.836		X
O00232	26S proteasome non-ATPase regulatory subunit 12	52.904		X
Q9UNM6	26S proteasome non-ATPase regulatory subunit 13	42.945		X
Q13200	26S proteasome non-ATPase regulatory subunit 2	100.02		X
P17980	26S proteasome regulatory subunit 6A	49.204		X
Q9BUT1	3-hydroxybutyrate dehydrogenase type 2	26.724		X
P80404	4-aminobutyrate aminotransferase, mitochondrial	56.439		X
P49189	4-trimethylaminobutyraldehyde dehydrogenase	53.802		X
P62249	40S ribosomal protein S16	16.445		X
P62269	40S ribosomal protein S18	17.719		X
P62851	40S ribosomal protein S25	13.742		X
P62857	40S ribosomal protein S28	7.841		X
P61247	40S ribosomal protein S3a	29.945		X
P08865	40S ribosomal protein SA	32.854		X
P52209	6-phosphogluconate dehydrogenase, decarboxylating	53.14		X
O95336	6-phosphogluconolactonase	27.547		X
P10809	60 kDa heat shock protein, mitochondrial	61.055		X
P10155	60 kDa SS-A/Ro ribonucleoprotein	60.671		X
Q8NHW5	60S acidic ribosomal protein P0-like	34.364		X
P62424	60S ribosomal protein L7a	29.996		X
Q02952	A-kinase anchor protein 12	191.482		X
P39687	Acidic leucine-rich nuclear phosphoprotein 32 family member A	28.585		X
Q9BTT0	Acidic leucine-rich nuclear phosphoprotein 32 family member E	30.692		X
Q99798	Aconitate hydratase, mitochondrial	85.425		X
P59998	Actin-related protein 2/3 complex subunit 4	19.667		X
Q9P1U1	Actin-related protein 3B	47.608		X
P68032	Actin, alpha cardiac muscle 1	42.019		X
P53999	Activated RNA polymerase II transcriptional coactivator p15	14.395		X
O14561	Acyl carrier protein, mitochondrial	17.417		X
P07108	Acyl-CoA-binding protein	10.044		X
P13798	Acylamino-acid-releasing enzyme	81.225		X
P07741	Adenine phosphoribosyltransferase	19.608		X
P23526	Adenosylhomocysteinase	47.716		X
P00568	Adenylate kinase isoenzyme 1	21.635		X
Q01518	Adenylyl cyclase-associated protein 1	51.901		X
P84077	ADP-ribosylation factor 1	20.697		X
P18085	ADP-ribosylation factor 4	20.511		X
P84085	ADP-ribosylation factor 5	20.53		X
P36405	ADP-ribosylation factor-like protein 3	20.456		X
P12235	ADP/ATP translocase 1	33.064		X
P05141	ADP/ATP translocase 2	32.852		X
P12236	ADP/ATP translocase 3	32.866		X
O43488	Aflatoxin B1 aldehyde reductase member 2	39.589		X
P49588	Alanine--tRNA ligase, cytoplasmic	106.81		X
P11766	Alcohol dehydrogenase class-3	39.724		X
P51648	Aldehyde dehydrogenase family 3 member A2	54.848		X
P05091	Aldehyde dehydrogenase, mitochondrial	56.381		X
P14550	Aldo-keto reductase family 1 member A1	36.573		X
P15121	Aldo-keto reductase family 1 member B1	35.853		X
Q04828	Aldo-keto reductase family 1 member C1	36.788		X
P42330	Aldo-keto reductase family 1 member C3	36.853		X
Q96C23	Aldose 1-epimerase	37.766		X
O43707	Alpha-actinin-4	104.854		X
P35611	Alpha-adducin	80.955		X
P49419	Alpha-aminoadipic semialdehyde dehydrogenase	58.487		X
P61163	Alpha-centractin	42.614		X
Q16352	Alpha-internexin	55.391		X
P54920	Alpha-soluble NSF attachment protein	33.233		X
P37840	Alpha-synuclein	14.46		X
P04083	Annexin A1	38.714		X
P08133	Annexin A6	75.873		X
O94973	AP-2 complex subunit alpha-2	103.96		X
P04114	Apolipoprotein B-100	515.605		X
P00966	Argininosuccinate synthase	46.53		X
P36575	Arrestin-C	42.778		X
O43776	Asparagine--tRNA ligase, cytoplasmic	62.943		X
P17174	Aspartate aminotransferase, cytoplasmic	46.248		X
P00505	Aspartate aminotransferase, mitochondrial	47.518		X
P14868	Aspartate--tRNA ligase, cytoplasmic	57.136		X
Q15121	Astrocytic phosphoprotein PEA-15	15.04		X
P24539	ATP synthase F(0) complex subunit B1, mitochondrial	28.909		X
P25705	ATP synthase subunit alpha, mitochondrial	59.751		X
P06576	ATP synthase subunit beta, mitochondrial	56.56		X
O75947	ATP synthase subunit d, mitochondrial	18.491		X
P48047	ATP synthase subunit O, mitochondrial	23.277		X
P17858	ATP-dependent 6-phosphofructokinase, liver type	85.018		X
P08237	ATP-dependent 6-phosphofructokinase, muscle type	85.183		X
Q01813	ATP-dependent 6-phosphofructokinase, platelet type	85.596		X
Q08211	ATP-dependent RNA helicase A	140.958		X
O00148	ATP-dependent RNA helicase DDX39A	49.13		X
O43681	ATPase ASNA1	38.793		X
O43491	Band 4.1-like protein 2	112.588		X
P50895	Basal cell adhesion molecule	67.405		X
Q562R1	Beta-actin-like protein 2	42.003		X
P49407	Beta-arrestin-1	47.066		X
P53672	Beta-crystallin A2	22.096		X
P05813	Beta-crystallin A3	25.15		X
P53673	Beta-crystallin A4	22.374		X
P53674	Beta-crystallin B1	28.023		X
P26998	Beta-crystallin B3	24.252		X
P13929	Beta-enolase	46.987		X
Q16143	Beta-synuclein	14.288		X
P34913	Bifunctional epoxide hydrolase 2	62.616		X
P53004	Biliverdin reductase A	33.428		X
Q13363	C-terminal-binding protein 1	47.535		X
P05937	Calbindin	30.025		X
P48539	Calmodulin regulator protein PCP4	6.791		X
P0DP23	Calmodulin-1	16.838		X
P27824	Calnexin	67.568		X
P04632	Calpain small subunit 1	28.316		X
Q15417	Calponin-3	36.414		X
P27797	Calreticulin	48.142		X
P22676	Calretinin	31.54		X
P17612	cAMP-dependent protein kinase catalytic subunit alpha	40.59		X
P22694	cAMP-dependent protein kinase catalytic subunit beta	40.623		X
P13861	cAMP-dependent protein kinase type II-alpha regulatory subunit	45.518		X
P07451	Carbonic anhydrase 3	29.557		X
P16152	Carbonyl reductase [NADPH] 1	30.375		X
P16070	CD44 antigen	81.538		X
Q8N3J6	Cell adhesion molecule 2	47.554		X
P60953	Cell division control protein 42 homolog	21.259		X
P10645	Chromogranin-A	50.688		X
O75390	Citrate synthase, mitochondrial	51.712		X
O60641	Clathrin coat assembly protein AP180	92.502		X
Q00610	Clathrin heavy chain 1	191.615		X
Q14019	Coactosin-like protein	15.945		X
P23528	Cofilin-1	18.502		X
Q9Y281	Cofilin-2	18.737		X
Q14011	Cold-inducible RNA-binding protein	18.648		X
P00746	Complement factor D	27.033		X
Q13098	COP9 signalosome complex subunit 1	55.537		X
Q9BT78	COP9 signalosome complex subunit 4	46.269		X
O75367	Core histone macro-H2A.1	39.617		X
P12532	Creatine kinase U-type, mitochondrial	47.037		X
Q86VP6	Cullin-associated NEDD8-dissociated protein 1	136.376		X
P04080	Cystatin-B	11.14		X
P99999	Cytochrome c	11.749		X
P21399	Cytoplasmic aconitate hydratase	98.399		X
Q14204	Cytoplasmic dynein 1 heavy chain 1	532.408		X
P28838	Cytosol aminopeptidase	56.166		X
Q96KP4	Cytosolic non-specific dipeptidase	52.878		X
O43175	D-3-phosphoglycerate dehydrogenase	56.651		X
P30046	D-dopachrome decarboxylase	12.712		X
P09622	Dihydrolipoyl dehydrogenase, mitochondrial	54.177		X
P36957	Dihydrolipoyllysine-residue succinyltransferase component of 2-oxoglutarate dehydrogenase complex, mitochondrial	48.755		X
P09417	Dihydropteridine reductase	25.79		X
Q14194	Dihydropyrimidinase-related protein 1	62.184		X
Q14195	Dihydropyrimidinase-related protein 3	61.963		X
O14531	Dihydropyrimidinase-related protein 4	61.878		X
Q9BPU6	Dihydropyrimidinase-related protein 5	61.421		X
P27695	DNA-(apurinic or apyrimidinic site) lyase	35.555		X
O75937	DnaJ homolog subfamily C member 8	29.842		X
Q14203	Dynactin subunit 1	141.695		X
Q13561	Dynactin subunit 2	44.231		X
Q05193	Dynamin-1	97.408		X
Q96JB1	Dynein heavy chain 8, axonemal	514.664		X
Q96FJ2	Dynein light chain 2, cytoplasmic	10.35		X
O95834	Echinoderm microtubule-associated protein-like 2	70.679		X
Q15717	ELAV-like protein 1	36.092		X
P38117	Electron transfer flavoprotein subunit beta	27.844		X
P68104	Elongation factor 1-alpha 1	50.141		X
Q05639	Elongation factor 1-alpha 2	50.47		X
P24534	Elongation factor 1-beta	24.764		X
P29692	Elongation factor 1-delta	31.122		X
P26641	Elongation factor 1-gamma	50.119		X
P13639	Elongation factor 2	95.338		X
P49411	Elongation factor Tu, mitochondrial	49.542		X
Q99962	Endophilin-A1	39.962		X
P11021	Endoplasmic reticulum chaperone BiP	72.333		X
P14625	Endoplasmin	92.469		X
P60842	Eukaryotic initiation factor 4A-I	46.154		X
Q14240	Eukaryotic initiation factor 4A-II	46.402		X
Q15056	Eukaryotic translation initiation factor 4H	27.385		X
P43003	Excitatory amino acid transporter 1	59.572		X
P55060	Exportin-2	110.417		X
P15311	Ezrin	69.413		X
P47755	F-actin-capping protein subunit alpha-2	32.949		X
P47756	F-actin-capping protein subunit beta	31.35		X
Q96AE4	Far upstream element-binding protein 1	67.56		X
Q92945	Far upstream element-binding protein 2	73.115		X
Q16658	Fascin	54.53		X
Q01469	Fatty acid-binding protein 5	15.164		X
P15090	Fatty acid-binding protein, adipocyte	14.719		X
O15540	Fatty acid-binding protein, brain	14.889		X
P05413	Fatty acid-binding protein, heart	14.858		X
P21333	Filamin-A	280.739		X
Q12934	Filensin	74.544		X
P30043	Flavin reductase (NADPH)	22.119		X
Q13642	Four and a half LIM domains protein 1	36.263		X
P09382	Galectin-1	14.716		X
P17931	Galectin-3	26.152		X
Q3ZCW2	Galectin-related protein	18.986		X
P07315	Gamma-crystallin C	20.879		X
O76070	Gamma-synuclein	13.331		X
P60983	Glia maturation factor beta	16.713		X
P46926	Glucosamine-6-phosphate isomerase 1	32.669		X
P11413	Glucose-6-phosphate 1-dehydrogenase	59.257		X
P06744	Glucose-6-phosphate isomerase	63.147		X
P14314	Glucosidase 2 subunit beta	59.425		X
P00367	Glutamate dehydrogenase 1, mitochondrial	61.398		X
P15104	Glutamine synthetase	42.064		X
P00390	Glutathione reductase, mitochondrial	56.257		X
O43813	Glutathione S-transferase LANCL1	45.283		X
P09488	Glutathione S-transferase Mu 1	25.712		X
P28161	Glutathione S-transferase Mu 2	25.745		X
P21266	Glutathione S-transferase Mu 3	26.56		X
P78417	Glutathione S-transferase omega-1	27.566		X
P09211	Glutathione S-transferase P	23.356		X
P48637	Glutathione synthetase	52.385		X
P35573	Glycogen debranching enzyme	174.764		X
P11216	Glycogen phosphorylase, brain form	96.696		X
P06737	Glycogen phosphorylase, liver form	97.149		X
P46976	Glycogenin-1	39.384		X
Q9HC38	Glyoxalase domain-containing protein 4	34.793		X
Q9UBQ7	Glyoxylate reductase/hydroxypyruvate reductase	35.668		X
P62826	GTP-binding nuclear protein Ran	24.423		X
P63096	Guanine nucleotide-binding protein G(i) subunit alpha-1	40.361		X
P09471	Guanine nucleotide-binding protein G(o) subunit alpha	40.051		X
Q16774	Guanylate kinase	21.726		X
P00739	Haptoglobin-related protein	39.03		X
O43301	Heat shock 70 kDa protein 12A	74.978		X
P0DMV8	Heat shock 70 kDa protein 1A	70.052		X
P34932	Heat shock 70 kDa protein 4	94.331		X
P17066	Heat shock 70 kDa protein 6	71.028		X
P04792	Heat shock protein beta-1	22.783		X
O14558	Heat shock protein beta-6	17.136		X
P08238	Heat shock protein HSP 90-beta	83.264		X
Q9Y5Z4	Heme-binding protein 2	22.875		X
P51858	Hepatoma-derived growth factor	26.788		X
Q5SSJ5	Heterochromatin protein 1-binding protein 3	61.207		X
Q99729	Heterogeneous nuclear ribonucleoprotein A/B	36.225		X
Q13151	Heterogeneous nuclear ribonucleoprotein A0	30.841		X
P09651	Heterogeneous nuclear ribonucleoprotein A1	38.747		X
Q32P51	Heterogeneous nuclear ribonucleoprotein A1-like 2	34.225		X
P51991	Heterogeneous nuclear ribonucleoprotein A3	39.595		X
O14979	Heterogeneous nuclear ribonucleoprotein D-like	46.438		X
Q14103	Heterogeneous nuclear ribonucleoprotein D0	38.434		X
P31943	Heterogeneous nuclear ribonucleoprotein H	49.229		X
P31942	Heterogeneous nuclear ribonucleoprotein H3	36.926		X
P61978	Heterogeneous nuclear ribonucleoprotein K	50.976		X
P14866	Heterogeneous nuclear ribonucleoprotein L	64.133		X
P52272	Heterogeneous nuclear ribonucleoprotein M	77.516		X
O43390	Heterogeneous nuclear ribonucleoprotein R	70.943		X
Q00839	Heterogeneous nuclear ribonucleoprotein U	90.584		X
P22626	Heterogeneous nuclear ribonucleoproteins A2/B1	37.43		X
P07910	Heterogeneous nuclear ribonucleoproteins C1/C2	33.67		X
P19367	Hexokinase-1	102.486		X
P09429	High mobility group protein B1	24.894		X
P07305	Histone H1.0	20.863		X
Q92522	Histone H1x	22.487		X
P04908	Histone H2A type 1-B/E	14.135		X
Q6FI13	Histone H2A type 2-A	14.095		X
P62807	Histone H2B type 1-C/E/F/G/I	13.906		X
P06899	Histone H2B type 1-J	13.904		X
Q16695	Histone H3.1t	15.508		X
P84243	Histone H3.3	15.328		X
Q6NXT2	Histone H3.3C	15.214		X
P62805	Histone H4	11.367		X
P50502	Hsc70-interacting protein	41.332		X
Q16543	Hsp90 co-chaperone Cdc37	44.468		X
Q16775	Hydroxyacylglutathione hydrolase, mitochondrial	33.806		X
P00492	Hypoxanthine-guanine phosphoribosyltransferase	24.579		X
P0DOX3	Immunoglobulin delta heavy chain	56.224		X
P0DP04	Immunoglobulin heavy variable 3-43D	13.017		X
P01602	Immunoglobulin kappa variable 1-5	12.782		X
P06312	Immunoglobulin kappa variable 4-1	13.38		X
Q14974	Importin subunit beta-1	97.17		X
Q15181	Inorganic pyrophosphatase	32.66		X
P20839	Inosine-5'-monophosphate dehydrogenase 1	55.406		X
P29218	Inositol monophosphatase 1	30.189		X
P18065	Insulin-like growth factor-binding protein 2	34.814		X
Q9Y287	Integral membrane protein 2B	30.338		X
Q06033	Inter-alpha-trypsin inhibitor heavy chain H3	99.849		X
Q12905	Interleukin enhancer-binding factor 2	43.062		X
Q12906	Interleukin enhancer-binding factor 3	95.338		X
O75874	Isocitrate dehydrogenase [NADP] cytoplasmic	46.659		X
P05783	Keratin, type I cytoskeletal 18	48.058		X
P05787	Keratin, type II cytoskeletal 8	53.704		X
Q14894	Ketimine reductase mu-crystallin	33.776		X
Q07666	KH domain-containing, RNA-binding, signal transduction-associated protein 1	48.227		X
P33176	Kinesin-1 heavy chain	109.685		X
P07195	L-lactate dehydrogenase B chain	36.638		X
Q7Z4W1	L-xylulose reductase	25.913		X
Q04760	Lactoylglutathione lyase	20.778		X
Q9Y2S2	Lambda-crystallin homolog	35.419		X
P20700	Lamin-B1	66.408		X
Q03252	Lamin-B2	67.689		X
P42167	Lamina-associated polypeptide 2, isoforms beta/gamma	50.67		X
P30740	Leukocyte elastase inhibitor	42.742		X
P09960	Leukotriene A-4 hydrolase	69.285		X
Q13449	Limbic system-associated membrane protein	37.393		X
P23141	Liver carboxylesterase 1	62.521		X
P24666	Low molecular weight phosphotyrosine protein phosphatase	18.042		X
P05455	Lupus La protein	46.837		X
P14174	Macrophage migration inhibitory factor	12.476		X
P40121	Macrophage-capping protein	38.499		X
Q14168	MAGUK p55 subfamily member 2	64.581		X
P40925	Malate dehydrogenase, cytoplasmic	36.426		X
P40926	Malate dehydrogenase, mitochondrial	35.503		X
O15173	Membrane-associated progesterone receptor component 2	23.818		X
Q13228	Methanethiol oxidase	52.391		X
P51608	Methyl-CpG-binding protein 2	52.441		X
Q02252	Methylmalonate-semialdehyde dehydrogenase [acylating], mitochondrial	57.84		X
P46821	Microtubule-associated protein 1B	270.634		X
P11137	Microtubule-associated protein 2	199.526		X
P27816	Microtubule-associated protein 4	121.005		X
Q96JE9	Microtubule-associated protein 6	86.505		X
P10636	Microtubule-associated protein tau	78.928		X
Q9H492	Microtubule-associated proteins 1A/1B light chain 3A	14.272		X
Q9GZQ8	Microtubule-associated proteins 1A/1B light chain 3B	14.688		X
P28482	Mitogen-activated protein kinase 1	41.39		X
P27361	Mitogen-activated protein kinase 3	43.136		X
P26038	Moesin	67.82		X
P02144	Myoglobin	17.184		X
P29966	Myristoylated alanine-rich C-kinase substrate	31.555		X
Q9UJ70	N-acetyl-D-glucosamine kinase	37.376		X
O94760	N(G),N(G)-dimethylarginine dimethylaminohydrolase 1	31.122		X
O95865	N(G),N(G)-dimethylarginine dimethylaminohydrolase 2	29.644		X
O14745	Na(+)/H(+) exchange regulatory cofactor NHE-RF1	38.868		X
P48163	NADP-dependent malic enzyme	64.15		X
P61081	NEDD8-conjugating enzyme Ubc12	20.09		X
P48681	Nestin	177.439		X
Q14697	Neutral alpha-glucosidase AB	106.874		X
P05114	Non-histone chromosomal protein HMG-14	10.659		X
Q15233	Non-POU domain-containing octamer-binding protein	54.232		X
Q9Y266	Nuclear migration protein nudC	38.243		X
P19338	Nucleolin	76.614		X
P06748	Nucleophosmin	32.575		X
P15531	Nucleoside diphosphate kinase A	17.149		X
Q99733	Nucleosome assembly protein 1-like 4	42.823		X
Q9NTK5	Obg-like ATPase 1	44.744		X
P23515	Oligodendrocyte-myelin glycoprotein	49.608		X
O75781	Paralemmin-1	42.076		X
Q8WXF1	Paraspeckle component 1	58.744		X
O75475	PC4 and SFRS1-interacting protein	60.103		X
P62937	Peptidyl-prolyl cis-trans isomerase A	18.012		X
P23284	Peptidyl-prolyl cis-trans isomerase B	23.743		X
Q00688	Peptidyl-prolyl cis-trans isomerase FKBP3	25.177		X
P30044	Peroxiredoxin-5, mitochondrial	22.086		X
P30041	Peroxiredoxin-6	25.035		X
Q13515	Phakinin	45.88		X
Q9NSD9	Phenylalanine--tRNA ligase beta subunit	66.116		X
P20941	Phosducin	28.246		X
Q00325	Phosphate carrier protein, mitochondrial	40.095		X
P30086	Phosphatidylethanolamine-binding protein 1	21.057		X
Q00169	Phosphatidylinositol transfer protein alpha isoform	31.806		X
P36871	Phosphoglucomutase-1	61.449		X
Q96G03	Phosphoglucomutase-2	68.283		X
P18669	Phosphoglycerate mutase 1	28.804		X
Q96FC7	Phytanoyl-CoA hydroxylase-interacting protein-like	42.486		X
P68402	Platelet-activating factor acetylhydrolase IB subunit beta	25.569		X
Q15102	Platelet-activating factor acetylhydrolase IB subunit gamma	25.734		X
Q15149	Plectin	531.791		X
Q6UX71	Plexin domain-containing protein 2	59.583		X
Q15365	Poly(rC)-binding protein 1	37.498		X
Q15366	Poly(rC)-binding protein 2	38.58		X
P57721	Poly(rC)-binding protein 3	39.465		X
P11940	Polyadenylate-binding protein 1	70.671		X
Q9UKA9	Polypyrimidine tract-binding protein 2	57.491		X
P02545	Prelamin-A/C	74.139		X
Q92841	Probable ATP-dependent RNA helicase DDX17	80.272		X
P07737	Profilin-1	15.054		X
P35080	Profilin-2	15.046		X
Q8WUM4	Programmed cell death 6-interacting protein	96.023		X
P35232	Prohibitin	29.804		X
Q14914	Prostaglandin reductase 1	35.87		X
Q06323	Proteasome activator complex subunit 1	28.723		X
P25786	Proteasome subunit alpha type-1	29.556		X
P25788	Proteasome subunit alpha type-3	28.433		X
P25789	Proteasome subunit alpha type-4	29.484		X
P28066	Proteasome subunit alpha type-5	26.411		X
P60900	Proteasome subunit alpha type-6	27.399		X
O14818	Proteasome subunit alpha type-7	27.887		X
P20618	Proteasome subunit beta type-1	26.489		X
P49721	Proteasome subunit beta type-2	22.836		X
P28070	Proteasome subunit beta type-4	29.204		X
P28074	Proteasome subunit beta type-5	28.48		X
P28072	Proteasome subunit beta type-6	25.358		X
Q99436	Proteasome subunit beta type-7	29.965		X
Q96IU4	Protein ABHD14B	22.346		X
O60888	Protein CutA	19.116		X
P07237	Protein disulfide-isomerase	57.116		X
P30101	Protein disulfide-isomerase A3	56.782		X
Q15084	Protein disulfide-isomerase A6	48.121		X
P17252	Protein kinase C alpha type	76.75		X
Q9BY11	Protein kinase C and casein kinase substrate in neurons protein 1	50.966		X
O14910	Protein lin-7 homolog A	25.997		X
Q9NUP9	Protein lin-7 homolog C	21.834		X
Q92597	Protein NDRG1	42.835		X
Q9UN36	Protein NDRG2	40.798		X
P0DME0	Protein SETSIP	34.882		X
Q13432	Protein unc-119 homolog A	26.962		X
P22061	Protein-L-isoaspartate(D-aspartate) O-methyltransferase	24.636		X
P06454	Prothymosin alpha	12.203		X
P00491	Purine nucleoside phosphorylase	32.118		X
P55786	Puromycin-sensitive aminopeptidase	103.276		X
A6NEC2	Puromycin-sensitive aminopeptidase-like protein	53.747		X
P0C7P4	Putative cytochrome b-c1 complex subunit Rieske-like protein 1	30.815		X
B2RPK0	Putative high mobility group protein B1-like 1	24.238		X
Q5JXB2	Putative ubiquitin-conjugating enzyme E2 N-like	17.377		X
O00764	Pyridoxal kinase	35.102		X
Q08257	Quinone oxidoreductase	35.207		X
P31150	Rab GDP dissociation inhibitor alpha	50.583		X
P50395	Rab GDP dissociation inhibitor beta	50.663		X
P63000	Ras-related C3 botulinum toxin substrate 1	21.45		X
P62491	Ras-related protein Rab-11A	24.394		X
P62820	Ras-related protein Rab-1A	22.678		X
Q9H0U4	Ras-related protein Rab-1B	22.171		X
Q15286	Ras-related protein Rab-35	23.025		X
P20336	Ras-related protein Rab-3A	24.984		X
P20339	Ras-related protein Rab-5A	23.659		X
P20340	Ras-related protein Rab-6A	23.593		X
P51149	Ras-related protein Rab-7a	23.49		X
P61006	Ras-related protein Rab-8A	23.668		X
Q9NQC3	Reticulon-4	129.931		X
P00352	Retinal dehydrogenase 1	54.862		X
P12271	Retinaldehyde-binding protein 1	36.474		X
Q8IZV5	Retinol dehydrogenase 10	38.087		X
P09455	Retinol-binding protein 1	15.8		X
P52565	Rho GDP-dissociation inhibitor 1	23.207		X
P08134	Rho-related GTP-binding protein RhoC	22.006		X
P13489	Ribonuclease inhibitor	49.973		X
P07998	Ribonuclease pancreatic	17.644		X
P60891	Ribose-phosphate pyrophosphokinase 1	34.834		X
P38159	RNA-binding motif protein, X chromosome	42.332		X
P35637	RNA-binding protein FUS	53.426		X
Q5TZA2	Rootletin	228.523		X
P31153	S-adenosylmethionine synthase isoform type-2	43.661		X
P10768	S-formylglutathione hydrolase	31.463		X
P63208	S-phase kinase-associated protein 1	18.658		X
O76054	SEC14-like protein 2	46.145		X
Q12765	Secernin-1	46.382		X
Q9NVA2	Septin-11	49.398		X
Q15019	Septin-2	41.487		X
O43236	Septin-4	55.098		X
Q14141	Septin-6	49.717		X
Q16181	Septin-7	50.68		X
Q92599	Septin-8	55.756		X
Q9UHD8	Septin-9	65.401		X
P49591	Serine--tRNA ligase, cytoplasmic	58.777		X
Q07955	Serine/arginine-rich splicing factor 1	27.745		X
P84103	Serine/arginine-rich splicing factor 3	19.33		X
Q16629	Serine/arginine-rich splicing factor 7	27.367		X
O15075	Serine/threonine-protein kinase DCLK1	82.224		X
P30153	Serine/threonine-protein phosphatase 2A 65 kDa regulatory subunit A alpha isoform	65.309		X
Q15257	Serine/threonine-protein phosphatase 2A activator	40.668		X
P67775	Serine/threonine-protein phosphatase 2A catalytic subunit alpha isoform	35.594		X
P62140	Serine/threonine-protein phosphatase PP1-beta catalytic subunit	37.187		X
P35237	Serpin B6	42.622		X
P50453	Serpin B9	42.404		X
P0DJI8	Serum amyloid A-1 protein	13.532		X
P0DJI9	Serum amyloid A-2 protein	13.519		X
O75368	SH3 domain-binding glutamic acid-rich-like protein	12.774		X
P37108	Signal recognition particle 14 kDa protein	14.57		X
P49458	Signal recognition particle 9 kDa protein	10.112		X
P62316	Small nuclear ribonucleoprotein Sm D2	13.527		X
P62318	Small nuclear ribonucleoprotein Sm D3	13.916		X
P14678	Small nuclear ribonucleoprotein-associated proteins B and B'	24.61		X
P61956	Small ubiquitin-related modifier 2	10.871		X
P05023	Sodium/potassium-transporting ATPase subunit alpha-1	112.896		X
P13637	Sodium/potassium-transporting ATPase subunit alpha-3	111.749		X
Q9Y6X4	Soluble lamin-associated protein of 75 kDa	74.955		X
Q00796	Sorbitol dehydrogenase	38.325		X
P30626	Sorcin	21.676		X
Q9UMY4	Sorting nexin-12	19.7		X
O60493	Sorting nexin-3	18.762		X
Q13813	Spectrin alpha chain, non-erythrocytic 1	284.539		X
Q01082	Spectrin beta chain, non-erythrocytic 1	274.609		X
Q13838	Spliceosome RNA helicase DDX39B	48.991		X
P26368	Splicing factor U2AF 65 kDa subunit	53.501		X
P23246	Splicing factor, proline- and glutamine-rich	76.149		X
P16949	Stathmin	17.303		X
P38646	Stress-70 protein, mitochondrial	73.68		X
P31948	Stress-induced-phosphoprotein 1	62.639		X
P00441	Superoxide dismutase [Cu-Zn]	15.936		X
Q9HCJ6	Synaptic vesicle membrane protein VAT-1 homolog-like	45.899		X
O15061	Synemin	172.768		X
Q13277	Syntaxin-3	33.155		X
P61764	Syntaxin-binding protein 1	67.569		X
P17987	T-complex protein 1 subunit alpha	60.344		X
P78371	T-complex protein 1 subunit beta	57.488		X
P50991	T-complex protein 1 subunit delta	57.924		X
P48643	T-complex protein 1 subunit epsilon	59.671		X
Q99832	T-complex protein 1 subunit eta	59.367		X
P49368	T-complex protein 1 subunit gamma	60.534		X
P50990	T-complex protein 1 subunit theta	59.621		X
P40227	T-complex protein 1 subunit zeta	58.024		X
P10599	Thioredoxin	11.737		X
P30048	Thioredoxin-dependent peroxide reductase, mitochondrial	27.693		X
Q86V81	THO complex subunit 4	26.888		X
P26639	Threonine--tRNA ligase, cytoplasmic	83.435		X
P62328	Thymosin beta-4	5.053		X
P37837	Transaldolase	37.54		X
Q969E4	Transcription elongation factor A protein-like 3	22.502		X
Q13263	Transcription intermediary factor 1-beta	88.55		X
Q00577	Transcriptional activator protein Pur-alpha	34.911		X
Q96QR8	Transcriptional activator protein Pur-beta	33.241		X
P61586	Transforming protein RhoA	21.768		X
Q01995	Transgelin	22.611		X
P37802	Transgelin-2	22.391		X
Q9UI15	Transgelin-3	22.473		X
P55072	Transitional endoplasmic reticulum ATPase	89.322		X
P13693	Translationally-controlled tumor protein	19.595		X
Q15631	Translin	26.183		X
P40939	Trifunctional enzyme subunit alpha, mitochondrial	83		X
P29144	Tripeptidyl-peptidase 2	138.35		X
Q9Y3I0	tRNA-splicing ligase RtcB homolog	55.21		X
P09493	Tropomyosin alpha-1 chain	32.709		X
P06753	Tropomyosin alpha-3 chain	32.819		X
P67936	Tropomyosin alpha-4 chain	28.522		X
P23381	Tryptophan--tRNA ligase, cytoplasmic	53.165		X
P68363	Tubulin alpha-1B chain	50.152		X
P68366	Tubulin alpha-4A chain	49.924		X
P07437	Tubulin beta chain	49.671		X
Q9BVA1	Tubulin beta-2B chain	49.953		X
Q13509	Tubulin beta-3 chain	50.433		X
P04350	Tubulin beta-4A chain	49.586		X
P68371	Tubulin beta-4B chain	49.831		X
Q9BUF5	Tubulin beta-6 chain	49.857		X
O94811	Tubulin polymerization-promoting protein	23.694		X
Q99426	Tubulin-folding cofactor B	27.326		X
O75347	Tubulin-specific chaperone A	12.855		X
P09012	U1 small nuclear ribonucleoprotein A	31.28		X
P45974	Ubiquitin carboxyl-terminal hydrolase 5	95.786		X
P09936	Ubiquitin carboxyl-terminal hydrolase isozyme L1	24.824		X
Q96FW1	Ubiquitin thioesterase OTUB1	31.284		X
P62979	Ubiquitin-40S ribosomal protein S27a	17.965		X
P61088	Ubiquitin-conjugating enzyme E2 N	17.138		X
Q13404	Ubiquitin-conjugating enzyme E2 variant 1	16.495		X
P22314	Ubiquitin-like modifier-activating enzyme 1	117.849		X
P54725	UV excision repair protein RAD23 homolog A	39.609		X
P54727	UV excision repair protein RAD23 homolog B	43.171		X
P38606	V-type proton ATPase catalytic subunit A	68.304		X
P21281	V-type proton ATPase subunit B, brain isoform	56.501		X
P15313	V-type proton ATPase subunit B, kidney isoform	56.833		X
P36543	V-type proton ATPase subunit E 1	26.145		X
Q9UI12	V-type proton ATPase subunit H	55.883		X
Q9NZ01	Very-long-chain enoyl-CoA reductase	36.034		X
P46459	Vesicle-fusing ATPase	82.594		X
O75396	Vesicle-trafficking protein SEC22b	24.593		X
P21796	Voltage-dependent anion-selective channel protein 1	30.773		X
P45880	Voltage-dependent anion-selective channel protein 2	31.567		X
O75083	WD repeat-containing protein 1	66.194		X
P13010	X-ray repair cross-complementing protein 5	82.705		X
P12956	X-ray repair cross-complementing protein 6	69.843		X

## Sheet: Mascot 50%
Protein identifications using the Mascot search engine. Identifications are basen on at least 50% identification in either the SRF group or the vitreous humor group.
Accession	Name	Mw	SRF	Vitreous
P60709	Actin, cytoplasmic 1	41.737	X	X
P43652	Afamin	69.069	X
P02763	Alpha-1-acid glycoprotein 1	23.512	X	X
P19652	Alpha-1-acid glycoprotein 2	23.603	X	X
P01011	Alpha-1-antichymotrypsin	47.651	X	X
P01009	Alpha-1-antitrypsin	46.737	X	X
P04217	Alpha-1B-glycoprotein	54.254	X	X
P08697	Alpha-2-antiplasmin	54.566	X	X
P02765	Alpha-2-HS-glycoprotein	39.325	X	X
P01023	Alpha-2-macroglobulin	163.291	X	X
Q06481	Amyloid-like protein 2	86.956	X	X
P01019	Angiotensinogen	53.154	X	X
P01008	Antithrombin-III	52.602	X	X
P02647	Apolipoprotein A-I	30.778	X	X
P02652	Apolipoprotein A-II	11.175	X	X
P06727	Apolipoprotein A-IV	45.399	X	X
P05090	Apolipoprotein D	21.276	X
P02649	Apolipoprotein E	36.154	X	X
O43505	Beta-1,4-glucuronyltransferase 1	47.119	X	X
P02749	Beta-2-glycoprotein 1	38.298	X	X
P61769	Beta-2-microglobulin	13.715	X	X
Q96JP9	Cadherin-related family member 1	93.595	X
P07339	Cathepsin D	44.552	X	X
P00450	Ceruloplasmin	122.205	X	X
P36222	Chitinase-3-like protein 1	42.625	X
P10909	Clusterin	52.495	X	X
P02747	Complement C1q subcomponent subunit C	25.774	X
P01024	Complement C3	187.148	X	X
P0C0L4	Complement C4-A	192.771	X
P02748	Complement component C9	63.173	X	X
P00751	Complement factor B	85.533	X	X
P08603	Complement factor H	139.096	X
P05156	Complement factor I	65.75	X	X
P08185	Corticosteroid-binding globulin	45.141	X
P01034	Cystatin-C	15.799	X	X
Q9UBP4	Dickkopf-related protein 3	38.39	X	X
Q13822	Ectonucleotide pyrophosphatase/phosphodiesterase family member 2	98.994	X
Q12805	EGF-containing fibulin-like extracellular matrix protein 1	54.641	X
P02671	Fibrinogen alpha chain	94.973	X	X
P02675	Fibrinogen beta chain	55.928	X
P02679	Fibrinogen gamma chain	51.512	X
P02751	Fibronectin	262.625	X
Q08380	Galectin-3-binding protein	65.331	X
P06396	Gelsolin	85.698	X	X
P22352	Glutathione peroxidase 3	25.552	X	X
P62873	Guanine nucleotide-binding protein G(I)/G(S)/G(T) subunit beta-1	37.377	X	X
P00738	Haptoglobin	45.205	X	X
P02790	Hemopexin	51.676	X	X
P05546	Heparin cofactor 2	57.071	X
P04196	Histidine-rich glycoprotein	59.578	X	X
Q9Y6R7	IgGFc-binding protein	572.017	X	X
P0DOX5	Immunoglobulin gamma-1 heavy chain	49.33	X	X
P01876	Immunoglobulin heavy constant alpha 1	37.655	X	X
P01859	Immunoglobulin heavy constant gamma 2	35.901	X	X
P01860	Immunoglobulin heavy constant gamma 3	41.287	X
P01861	Immunoglobulin heavy constant gamma 4	35.941	X
P01834	Immunoglobulin kappa constant	11.609	X	X
P0DOX7	Immunoglobulin kappa light chain	23.379	X
P01619	Immunoglobulin kappa variable 3-20	12.557	X	X
P24592	Insulin-like growth factor-binding protein 6	25.322	X
P19827	Inter-alpha-trypsin inhibitor heavy chain H1	101.389	X
P19823	Inter-alpha-trypsin inhibitor heavy chain H2	106.463	X	X
Q14624	Inter-alpha-trypsin inhibitor heavy chain H4	103.357	X	X
Q17R60	Interphotoreceptor matrix proteoglycan 1	89.387	X
P29622	Kallistatin	48.542	X
P13645	Keratin, type I cytoskeletal 10	58.827	X
P35527	Keratin, type I cytoskeletal 9	62.064	X
P04264	Keratin, type II cytoskeletal 1	66.039	X
P01042	Kininogen-1	71.957	X	X
P02750	Leucine-rich alpha-2-glycoprotein	38.178	X	X
P51884	Lumican	38.429	X
P08571	Monocyte differentiation antigen CD14	40.076	X
Q99972	Myocilin	56.972	X
Q96PD5	N-acetylmuramoyl-L-alanine amidase	62.217	X
Q9UBM4	Opticin	37.261	X	X
P10451	Osteopontin	35.423	X	X
P55058	Phospholipid transfer protein	54.739	X
P36955	Pigment epithelium-derived factor	46.312	X	X
P05155	Plasma protease C1 inhibitor	55.154	X	X
P00747	Plasminogen	90.569	X	X
P07602	Prosaposin	58.113	X
P41222	Prostaglandin-H2 D-isomerase	21.029	X	X
P02760	Protein AMBP	38.999	X	X
P00734	Prothrombin	70.037	X	X
P10745	Retinol-binding protein 3	135.363	X	X
P02753	Retinol-binding protein 4	23.01	X
P08100	Rhodopsin	38.893	X
P10523	S-arrestin	45.12	X	X
O75326	Semaphorin-7A	74.824	X
P02787	Serotransferrin	77.064	X	X
P02768	Serum albumin	69.367	X	X
P05452	Tetranectin	22.537	X
P05543	Thyroxine-binding globulin	46.325	X
P02766	Transthyretin	15.887	X	X
Q6EMK4	Vasorin	71.713	X
P02774	Vitamin D-binding protein	52.964	X	X
P04004	Vitronectin	54.306	X	X
P25311	Zinc-alpha-2-glycoprotein	34.259	X	X
P31946	14-3-3 protein beta/alpha	28.082		X
P62258	14-3-3 protein epsilon	29.174		X
Q04917	14-3-3 protein eta	28.219		X
P61981	14-3-3 protein gamma	28.303		X
P27348	14-3-3 protein theta	27.764		X
P63104	14-3-3 protein zeta/delta	27.745		X
P49189	4-trimethylaminobutyraldehyde dehydrogenase	53.802		X
P52209	6-phosphogluconate dehydrogenase, decarboxylating	53.14		X
P23526	Adenosylhomocysteinase	47.716		X
P00568	Adenylate kinase isoenzyme 1	21.635		X
P84077	ADP-ribosylation factor 1	20.697		X
O43488	Aflatoxin B1 aldehyde reductase member 2	39.589		X
P11766	Alcohol dehydrogenase class-3	39.724		X
P15121	Aldo-keto reductase family 1 member B1	35.853		X
Q04828	Aldo-keto reductase family 1 member C1	36.788		X
O43707	Alpha-actinin-4	104.854		X
P02489	Alpha-crystallin A chain	19.909		X
P02511	Alpha-crystallin B chain	20.159		X
P06733	Alpha-enolase	47.169		X
P05067	Amyloid-beta precursor protein	86.943		X
P36575	Arrestin-C	42.778		X
P25705	ATP synthase subunit alpha, mitochondrial	59.751		X
P06576	ATP synthase subunit beta, mitochondrial	56.56		X
P08237	ATP-dependent 6-phosphofructokinase, muscle type	85.183		X
O43491	Band 4.1-like protein 2	112.588		X
P53674	Beta-crystallin B1	28.023		X
P43320	Beta-crystallin B2	23.38		X
P80723	Brain acid soluble protein 1	22.693		X
P22676	Calretinin	31.54		X
O94985	Calsyntenin-1	109.793		X
P00918	Carbonic anhydrase 2	29.246		X
P16152	Carbonyl reductase [NADPH] 1	30.375		X
P16870	Carboxypeptidase E	53.151		X
P29762	Cellular retinoic acid-binding protein 1	15.566		X
Q00610	Clathrin heavy chain 1	191.615		X
Q14019	Coactosin-like protein	15.945		X
P23528	Cofilin-1	18.502		X
P0C0L5	Complement C4-B	192.793		X
P12277	Creatine kinase B-type	42.644		X
P28838	Cytosol aminopeptidase	56.166		X
Q96KP4	Cytosolic non-specific dipeptidase	52.878		X
P09417	Dihydropteridine reductase	25.79		X
Q16555	Dihydropyrimidinase-related protein 2	62.294		X
Q14195	Dihydropyrimidinase-related protein 3	61.963		X
Q9BPU6	Dihydropyrimidinase-related protein 5	61.421		X
P27695	DNA-(apurinic or apyrimidinic site) lyase	35.555		X
P68104	Elongation factor 1-alpha 1	50.141		X
P13639	Elongation factor 2	95.338		X
Q16658	Fascin	54.53		X
Q01469	Fatty acid-binding protein 5	15.164		X
O15540	Fatty acid-binding protein, brain	14.889		X
P04075	Fructose-bisphosphate aldolase A	39.42		X
P09972	Fructose-bisphosphate aldolase C	39.456		X
P22914	Gamma-crystallin S	21.007		X
P09104	Gamma-enolase	47.269		X
P14136	Glial fibrillary acidic protein	49.88		X
P06744	Glucose-6-phosphate isomerase	63.147		X
P15104	Glutamine synthetase	42.064		X
P28161	Glutathione S-transferase Mu 2	25.745		X
P21266	Glutathione S-transferase Mu 3	26.56		X
P09211	Glutathione S-transferase P	23.356		X
P04406	Glyceraldehyde-3-phosphate dehydrogenase	36.053		X
P35573	Glycogen debranching enzyme	174.764		X
P06737	Glycogen phosphorylase, liver form	97.149		X
P11488	Guanine nucleotide-binding protein G(t) subunit alpha-1	40.041		X
P63211	Guanine nucleotide-binding protein G(T) subunit gamma-T1	8.496		X
Q16774	Guanylate kinase	21.726		X
P0DMV8	Heat shock 70 kDa protein 1A	70.052		X
P11142	Heat shock cognate 71 kDa protein	70.898		X
P07900	Heat shock protein HSP 90-alpha	84.66		X
P08238	Heat shock protein HSP 90-beta	83.264		X
P69905	Hemoglobin subunit alpha	15.258		X
P68871	Hemoglobin subunit beta	15.998		X
Q14103	Heterogeneous nuclear ribonucleoprotein D0	38.434		X
P61978	Heterogeneous nuclear ribonucleoprotein K	50.976		X
P14866	Heterogeneous nuclear ribonucleoprotein L	64.133		X
O43390	Heterogeneous nuclear ribonucleoprotein R	70.943		X
P22626	Heterogeneous nuclear ribonucleoproteins A2/B1	37.43		X
P19367	Hexokinase-1	102.486		X
P16403	Histone H1.2	21.365		X
P62805	Histone H4	11.367		X
Q15181	Inorganic pyrophosphatase	32.66		X
Q14894	Ketimine reductase mu-crystallin	33.776		X
P00338	L-lactate dehydrogenase A chain	36.689		X
P07195	L-lactate dehydrogenase B chain	36.638		X
Q04760	Lactoylglutathione lyase	20.778		X
Q03252	Lamin-B2	67.689		X
P61626	Lysozyme C	16.537		X
P14174	Macrophage migration inhibitory factor	12.476		X
P40925	Malate dehydrogenase, cytoplasmic	36.426		X
P40926	Malate dehydrogenase, mitochondrial	35.503		X
Q13228	Methanethiol oxidase	52.391		X
P46821	Microtubule-associated protein 1B	270.634		X
P11137	Microtubule-associated protein 2	199.526		X
P26038	Moesin	67.82		X
P02144	Myoglobin	17.184		X
O94760	N(G),N(G)-dimethylarginine dimethylaminohydrolase 1	31.122		X
O95865	N(G),N(G)-dimethylarginine dimethylaminohydrolase 2	29.644		X
P48163	NADP-dependent malic enzyme	64.15		X
P19338	Nucleolin	76.614		X
P15531	Nucleoside diphosphate kinase A	17.149		X
P20962	Parathymosin	11.53		X
P62937	Peptidyl-prolyl cis-trans isomerase A	18.012		X
Q06830	Peroxiredoxin-1	22.11		X
P32119	Peroxiredoxin-2	21.892		X
P30044	Peroxiredoxin-5, mitochondrial	22.086		X
P30041	Peroxiredoxin-6	25.035		X
P20941	Phosducin	28.246		X
P30086	Phosphatidylethanolamine-binding protein 1	21.057		X
P36871	Phosphoglucomutase-1	61.449		X
Q96G03	Phosphoglucomutase-2	68.283		X
P00558	Phosphoglycerate kinase 1	44.615		X
P18669	Phosphoglycerate mutase 1	28.804		X
Q15365	Poly(rC)-binding protein 1	37.498		X
P07737	Profilin-1	15.054		X
Q14914	Prostaglandin reductase 1	35.87		X
P30101	Protein disulfide-isomerase A3	56.782		X
Q99497	Protein/nucleic acid deglycase DJ-1	19.891		X
P55786	Puromycin-sensitive aminopeptidase	103.276		X
P14618	Pyruvate kinase PKM	57.937		X
P31150	Rab GDP dissociation inhibitor alpha	50.583		X
P35243	Recoverin	23.13		X
P12271	Retinaldehyde-binding protein 1	36.474		X
P52565	Rho GDP-dissociation inhibitor 1	23.207		X
Q12765	Secernin-1	46.382		X
P30153	Serine/threonine-protein phosphatase 2A 65 kDa regulatory subunit A alpha isoform	65.309		X
Q15257	Serine/threonine-protein phosphatase 2A activator	40.668		X
Q13813	Spectrin alpha chain, non-erythrocytic 1	284.539		X
Q01082	Spectrin beta chain, non-erythrocytic 1	274.609		X
P23246	Splicing factor, proline- and glutamine-rich	76.149		X
Q9HCB6	Spondin-1	90.973		X
P00441	Superoxide dismutase [Cu-Zn]	15.936		X
Q9HCJ6	Synaptic vesicle membrane protein VAT-1 homolog-like	45.899		X
P37837	Transaldolase	37.54		X
P37802	Transgelin-2	22.391		X
P55072	Transitional endoplasmic reticulum ATPase	89.322		X
P29401	Transketolase	67.878		X
P60174	Triosephosphate isomerase	30.791		X
Q71U36	Tubulin alpha-1A chain	50.136		X
Q13509	Tubulin beta-3 chain	50.433		X
P09936	Ubiquitin carboxyl-terminal hydrolase isozyme L1	24.824		X
P62979	Ubiquitin-40S ribosomal protein S27a	17.965		X
P61088	Ubiquitin-conjugating enzyme E2 N	17.138		X
P22314	Ubiquitin-like modifier-activating enzyme 1	117.849		X
P38606	V-type proton ATPase catalytic subunit A	68.304		X
P08670	Vimentin	53.652		X
P13010	X-ray repair cross-complementing protein 5	82.705		X
