# Supplementary material for: Protein Composition of the Subretinal Fluid Suggests Selective Diffusion of Vitreous Proteins in Retinal Detachment
Source: Transl Vis Sci Technol. 2020 Oct 14;9(11):16. doi: 10.1167/tvst.9.11.16 (PMC7571286; doi:10.1167/tvst.9.11.16)
Supplement: Supplement 4 [file tvst-9-11-16_s004.xlsx]

## Sheet: MaxQuant - SRF
SI Table 3. Unprocessed MaxQuant search and quantification data for SRF samples.
Peptides 1	Peptides 2	Peptides 3	Peptides 4	Peptides 5	Peptides 6	Peptides 7	Peptides 8	Peptides 9	Peptides 10	Peptides 11	Peptides 12	Peptides 13	Peptides 14	Peptides 15	Peptides 16	Peptides 17	Peptides 18	Peptides 19	Peptides 21	Peptides 22	Peptides 23	Peptides 24	Peptides 25	Razor + unique peptides 1	Razor + unique peptides 2	Razor + unique peptides 3	Razor + unique peptides 4	Razor + unique peptides 5	Razor + unique peptides 6	Razor + unique peptides 7	Razor + unique peptides 8	Razor + unique peptides 9	Razor + unique peptides 10	Razor + unique peptides 11	Razor + unique peptides 12	Razor + unique peptides 13	Razor + unique peptides 14	Razor + unique peptides 15	Razor + unique peptides 16	Razor + unique peptides 17	Razor + unique peptides 18	Razor + unique peptides 19	Razor + unique peptides 21	Razor + unique peptides 22	Razor + unique peptides 23	Razor + unique peptides 24	Razor + unique peptides 25	Unique peptides 1	Unique peptides 2
0	0	1	0	1	1	1	1	0	0	1	1	0	1	1	0	0	0	0	0	0	0	0	0	0	0	1	0	1	1	1	1	0	0	1	1	0	1	1	0	0	0	0	0	0	0	0	0	0	0
1	0	1	1	1	0	1	1	1	1	1	1	0	1	1	1	1	0	0	0	1	0	1	1	1	0	1	1	1	0	1	1	1	1	1	1	0	1	1	1	1	0	0	0	1	0	1	1	1	0
1	1	1	0	1	1	1	0	0	1	0	0	0	0	0	0	1	0	0	0	0	1	0	1	1	1	1	0	1	1	1	0	0	1	0	0	0	0	0	0	1	0	0	0	0	1	0	1	1	1
0	0	1	2	1	0	1	1	0	1	0	1	0	1	0	0	1	1	0	0	1	0	0	1	0	0	0	1	0	0	0	0	0	0	0	0	0	0	0	0	1	0	0	0	0	0	0	0	0	0
1	0	2	1	2	0	1	1	0	1	0	1	0	1	0	0	0	1	0	0	1	0	0	1	1	0	2	1	2	0	1	1	0	1	0	1	0	1	0	0	0	1	0	0	1	0	0	1	1	0
1	1	1	0	0	0	1	0	0	0	0	2	1	0	0	0	0	0	0	0	0	0	0	0	1	1	1	0	0	0	1	0	0	0	0	2	1	0	0	0	0	0	0	0	0	0	0	0	1	1
1	1	2	1	1	2	1	2	1	1	0	2	1	2	1	0	2	2	0	1	1	0	1	1	1	1	2	1	1	2	1	2	1	1	0	2	1	2	1	0	2	2	0	1	1	0	1	1	1	1
0	0	0	0	0	0	0	0	0	0	0	1	0	0	0	0	0	0	0	0	0	0	0	0	0	0	0	0	0	0	0	0	0	0	0	1	0	0	0	0	0	0	0	0	0	0	0	0	0	0
0	0	1	0	0	0	0	0	0	0	0	0	0	0	0	0	0	0	0	0	0	0	1	0	0	0	1	0	0	0	0	0	0	0	0	0	0	0	0	0	0	0	0	0	0	0	1	0	0	0
0	1	0	0	1	0	0	0	0	0	0	1	0	0	1	1	0	0	1	0	0	1	0	0	0	1	0	0	1	0	0	0	0	0	0	1	0	0	1	1	0	0	1	0	0	1	0	0	0	1
5	2	4	5	5	3	5	4	5	4	3	5	5	5	5	4	4	4	1	4	4	4	5	4	5	2	4	5	5	3	5	4	5	4	3	5	5	5	5	4	4	4	1	4	4	4	5	4	2	1
0	0	1	0	0	0	0	0	0	0	0	0	1	0	0	0	1	1	0	1	0	0	1	0	0	0	1	0	0	0	0	0	0	0	0	0	1	0	0	0	1	1	0	1	0	0	1	0	0	0
2	2	2	2	1	2	2	2	2	2	2	2	2	2	2	2	1	2	2	2	2	2	2	2	2	2	2	2	1	2	2	2	2	2	2	2	2	2	2	2	1	2	2	2	2	2	2	2	2	2
2	7	3	3	4	3	3	4	3	3	3	2	3	5	4	11	5	2	4	4	3	3	2	1	0	1	0	1	0	0	0	2	0	1	0	0	0	1	0	3	1	0	1	1	1	0	0	0	0	0
1	2	2	0	3	0	6	0	1	1	3	0	1	4	3	14	3	4	4	2	2	4	1	4	0	2	2	0	2	0	5	0	0	1	2	0	1	2	2	12	2	3	2	1	2	3	1	3	0	0
62	62	64	69	64	65	62	65	65	62	64	65	65	67	66	64	67	65	33	61	62	60	61	63	62	62	64	69	64	65	62	65	65	62	64	65	65	67	66	64	67	65	33	61	62	60	61	63	57	57
7	6	9	8	8	9	7	9	8	9	6	11	8	9	10	8	10	8	4	6	6	7	7	8	2	1	3	2	2	4	1	3	2	2	1	4	3	4	4	2	3	2	0	1	1	2	2	3	2	1
1	2	2	0	3	0	6	0	1	1	3	0	1	4	3	12	3	3	4	2	2	4	1	4	0	0	0	0	0	0	0	0	0	0	0	0	0	0	0	0	0	0	0	0	0	0	0	0	0	0
2	6	4	3	4	3	3	2	3	2	3	2	3	4	4	16	4	3	3	3	2	3	3	1	2	6	4	3	4	3	3	2	3	2	3	2	3	4	4	16	4	3	3	3	2	3	3	1	0	0
6	6	2	2	11	7	11	2	7	6	11	2	2	11	5	10	5	7	9	5	3	7	1	0	4	4	1	1	8	5	8	1	5	4	8	1	1	8	3	7	3	5	6	4	2	5	0	0	3	3
1	1	0	0	2	0	2	1	1	0	4	0	1	2	2	6	2	2	4	3	1	2	0	2	0	1	0	0	0	0	0	1	0	0	2	0	0	0	0	1	0	0	1	1	0	0	0	0	0	1
5	5	1	1	4	4	13	2	0	2	5	0	1	9	5	13	1	4	11	0	2	5	1	2	4	5	1	1	3	4	12	2	0	2	4	0	1	8	4	12	1	4	10	0	2	5	1	2	4	5
1	4	2	2	5	2	4	1	1	1	2	1	2	5	2	7	1	4	5	0	0	2	0	2	0	1	0	1	1	0	2	0	0	0	0	0	0	1	0	1	0	1	2	0	0	1	0	0	0	0
4	5	4	4	4	4	3	4	4	4	4	4	4	4	4	4	4	3	1	4	4	4	4	4	0	1	0	0	0	0	0	0	0	0	0	0	0	0	0	0	0	0	0	0	0	0	0	0	0	1
0	1	1	1	1	0	0	0	0	2	0	0	0	1	2	0	1	0	0	1	1	0	0	0	0	1	1	1	1	0	0	0	0	2	0	0	0	1	2	0	1	0	0	1	1	0	0	0	0	1
0	0	0	0	0	0	0	0	0	1	0	0	0	0	1	1	0	0	0	0	0	0	0	0	0	0	0	0	0	0	0	0	0	1	0	0	0	0	1	1	0	0	0	0	0	0	0	0	0	0
1	1	0	0	3	1	0	0	1	2	0	0	0	1	4	2	1	1	1	1	3	1	0	0	1	1	0	0	3	1	0	0	1	2	0	0	0	1	4	2	1	1	1	1	3	1	0	0	1	1
1	2	3	0	2	1	1	0	2	4	3	3	0	2	3	4	2	3	0	1	4	1	0	1	1	2	3	0	2	1	1	0	2	4	3	3	0	2	3	4	2	3	0	1	4	1	0	1	1	2
3	2	0	1	2	1	0	1	3	2	0	0	0	2	2	2	1	3	1	0	3	2	0	1	3	2	0	1	2	1	0	1	3	2	0	0	0	2	2	2	1	3	1	0	3	2	0	1	3	2
2	6	1	3	6	5	1	1	3	9	5	1	2	6	5	4	2	2	1	0	3	0	0	2	2	6	1	3	6	5	1	1	3	9	5	1	2	6	5	4	2	2	1	0	3	0	0	2	2	6
0	2	0	1	2	0	0	0	3	2	2	1	0	3	3	3	0	0	0	1	2	1	0	1	0	2	0	1	2	0	0	0	3	2	2	1	0	3	3	3	0	0	0	1	2	1	0	1	0	2
25	22	21	26	23	22	27	23	22	20	26	29	19	21	26	24	21	22	4	23	21	14	15	23	25	22	21	26	23	22	27	23	22	20	26	29	19	21	26	24	21	22	4	23	21	14	15	23	25	22
0	0	0	0	0	0	0	0	0	0	0	0	0	1	0	0	0	0	0	0	1	0	0	0	0	0	0	0	0	0	0	0	0	0	0	0	0	1	0	0	0	0	0	0	1	0	0	0	0	0
1	0	2	3	0	3	4	2	1	0	1	2	4	1	1	0	1	4	0	4	1	0	2	0	1	0	2	3	0	3	4	2	1	0	1	2	4	1	1	0	1	4	0	4	1	0	2	0	1	0
5	19	15	19	2	13	18	9	7	0	19	9	10	13	13	0	15	18	4	5	7	7	15	11	5	19	15	19	2	13	18	9	7	0	19	9	10	13	13	0	15	18	4	5	7	7	15	11	5	19
5	3	10	9	2	7	5	6	4	3	4	6	6	4	4	3	5	8	1	2	3	2	7	3	5	3	10	9	2	7	5	6	4	3	4	6	6	4	4	3	5	8	1	2	3	2	7	3	5	3
1	1	3	2	1	2	2	3	1	1	1	0	2	2	0	0	2	2	0	0	1	0	1	1	1	1	3	2	1	2	2	3	1	1	1	0	2	2	0	0	2	2	0	0	1	0	1	1	1	1
9	10	11	15	12	10	8	14	10	11	15	12	11	16	10	8	17	14	3	8	10	9	9	9	9	10	11	15	12	10	8	14	10	11	15	12	11	16	10	8	17	14	3	8	10	9	9	9	9	10
0	1	0	0	0	0	0	0	0	0	0	0	0	0	0	0	0	0	1	0	0	0	0	0	0	1	0	0	0	0	0	0	0	0	0	0	0	0	0	0	0	0	1	0	0	0	0	0	0	1
10	9	5	7	6	12	9	9	9	7	10	6	10	8	12	12	6	13	2	10	9	7	8	8	10	9	5	7	6	12	9	9	9	7	10	6	10	8	12	12	6	13	2	10	9	7	8	8	10	9
26	24	25	29	26	25	21	24	26	22	24	23	23	26	25	18	27	23	12	22	23	22	24	22	26	24	25	29	26	25	21	24	26	22	24	23	23	26	25	18	27	23	12	22	23	22	24	22	26	24
18	14	13	18	16	15	18	15	16	13	14	15	12	12	15	14	16	16	4	12	12	11	13	13	18	14	13	18	16	15	18	15	16	13	14	15	12	12	15	14	16	16	4	12	12	11	13	13	18	14
6	6	6	8	4	6	7	5	7	6	5	8	6	5	5	6	7	5	1	6	3	3	5	4	6	6	6	8	4	6	7	5	7	6	5	8	6	5	5	6	7	5	1	6	3	3	5	4	6	6
29	25	19	19	34	30	19	23	24	38	21	28	16	28	37	34	26	28	3	23	31	19	11	25	29	25	19	19	34	30	19	23	24	38	21	28	16	28	37	34	26	28	3	23	31	19	11	25	29	25
46	41	45	47	45	48	41	51	45	43	49	31	45	46	51	39	50	51	5	44	49	41	46	40	46	41	45	47	45	48	41	51	45	43	49	31	45	46	51	39	50	51	5	44	49	41	46	40	40	34
1	1	0	0	1	1	0	0	1	2	1	0	1	1	0	1	1	0	0	0	1	0	1	1	1	1	0	0	1	1	0	0	1	2	1	0	1	1	0	1	1	0	0	0	1	0	1	1	1	1
7	6	8	3	6	6	6	7	7	7	6	8	6	7	7	8	5	6	4	5	4	4	6	5	7	6	8	3	6	6	6	7	7	7	6	8	6	7	7	8	5	6	4	5	4	4	6	5	7	6
6	5	6	7	6	5	7	7	5	6	4	6	5	5	3	7	5	6	2	6	5	6	8	4	6	5	6	7	6	5	7	7	5	6	4	6	5	5	3	7	5	6	2	6	5	6	8	4	6	5
0	0	2	0	0	0	0	0	0	0	1	0	0	0	0	0	0	0	0	0	0	0	0	0	0	0	2	0	0	0	0	0	0	0	1	0	0	0	0	0	0	0	0	0	0	0	0	0	0	0
1	1	1	1	0	0	0	0	0	0	0	1	0	0	0	0	1	0	0	0	1	1	0	1	1	1	1	1	0	0	0	0	0	0	0	1	0	0	0	0	1	0	0	0	1	1	0	1	1	1
3	3	2	2	3	3	2	1	2	3	3	3	3	3	3	1	2	3	2	2	2	2	1	2	3	3	2	2	3	3	2	1	2	3	3	3	3	3	3	1	2	3	2	2	2	2	1	2	1	1
1	1	0	0	1	1	1	2	0	1	2	1	1	1	2	1	0	1	1	2	2	0	0	1	1	1	0	0	1	1	1	2	0	1	2	1	1	1	2	1	0	1	1	2	2	0	0	1	1	1
1	1	1	0	1	0	1	0	0	0	0	1	0	0	0	0	1	0	0	0	0	0	0	0	1	1	1	0	1	0	1	0	0	0	0	1	0	0	0	0	1	0	0	0	0	0	0	0	1	1
1	1	2	1	1	1	1	1	2	1	1	1	1	2	1	1	2	2	0	2	2	1	2	1	1	1	2	1	1	1	1	1	2	1	1	1	1	2	1	1	2	2	0	2	2	1	2	1	0	0
1	1	2	0	1	1	1	0	1	0	1	1	1	1	1	1	1	1	0	1	1	0	0	1	0	0	1	0	0	0	0	0	0	0	0	0	0	0	0	0	0	0	0	0	0	0	0	0	0	0
2	1	2	1	1	1	3	0	2	1	1	2	2	2	2	1	2	2	0	1	1	0	0	1	2	1	2	1	1	1	3	0	2	1	1	2	2	2	2	1	2	2	0	1	1	0	0	1	0	0
5	5	6	6	6	5	6	6	6	7	5	7	5	6	6	5	5	6	1	5	5	5	6	6	5	5	6	6	6	5	6	6	6	7	5	7	5	6	6	5	5	6	1	5	5	5	6	6	5	5
11	12	12	11	11	11	12	11	11	12	11	11	10	12	12	11	12	12	5	10	11	12	13	10	11	12	12	11	11	11	12	11	11	12	11	11	10	12	12	11	12	12	5	10	11	12	13	10	4	5
9	8	9	10	9	9	9	9	8	8	9	9	9	9	9	8	9	9	4	9	8	7	9	7	4	3	4	5	4	4	4	4	4	3	4	4	4	4	4	3	4	4	1	4	3	2	4	3	3	2
12	11	13	10	12	9	13	10	12	13	11	11	11	13	13	13	10	13	5	11	11	11	10	10	6	5	7	5	7	3	7	5	7	7	6	6	6	7	7	7	4	7	2	5	5	5	4	6	4	3
10	9	9	7	9	8	9	9	8	9	6	7	8	8	8	6	7	10	2	8	7	7	8	7	4	3	3	2	3	3	3	3	3	3	0	1	3	2	2	1	1	4	0	3	2	2	2	2	4	3
1	0	2	0	1	0	0	0	1	0	1	3	0	0	0	1	0	0	0	0	0	0	0	2	1	0	2	0	1	0	0	0	1	0	1	3	0	0	0	1	0	0	0	0	0	0	0	2	1	0
8	5	9	8	7	5	6	6	6	5	4	7	5	6	2	3	6	8	1	7	5	4	6	4	8	5	9	8	7	5	6	6	6	5	4	7	5	6	2	3	6	8	1	7	5	4	6	4	4	2
5	3	6	4	5	2	2	3	3	2	3	4	3	3	1	1	4	4	1	3	3	3	2	3	1	0	1	0	1	0	0	0	0	0	0	1	0	0	0	0	0	0	0	0	0	0	0	0	1	0
2	5	0	0	4	4	0	3	3	7	6	0	0	5	5	2	0	0	4	0	6	0	0	1	0	0	0	0	0	0	0	0	0	1	0	0	0	0	0	0	0	0	0	0	0	0	0	0	0	0
0	0	1	0	0	0	0	0	0	0	0	1	0	0	0	3	0	0	1	0	1	1	0	0	0	0	1	0	0	0	0	0	0	0	0	1	0	0	0	3	0	0	1	0	1	1	0	0	0	0
22	24	24	25	24	24	25	26	22	21	23	21	25	25	24	22	25	24	9	22	22	23	22	23	22	24	24	25	24	24	25	26	22	21	23	21	25	25	24	22	25	24	9	22	22	23	22	23	22	24
19	13	17	16	16	15	15	12	18	17	14	14	13	11	14	13	18	14	4	13	13	16	11	14	19	13	17	16	16	15	15	12	18	17	14	14	13	11	14	13	18	14	4	13	13	16	11	14	19	13
5	4	7	7	5	5	5	5	6	5	6	6	6	5	5	4	7	5	3	6	4	5	6	5	5	4	7	7	5	5	5	5	6	5	6	6	6	5	5	4	7	5	3	6	4	5	6	5	5	4
1	0	2	3	0	1	4	0	0	0	1	1	2	0	0	0	1	1	0	0	0	0	1	1	1	0	2	3	0	1	4	0	0	0	1	1	2	0	0	0	1	1	0	0	0	0	1	1	1	0
0	0	0	2	1	1	1	2	0	0	1	1	0	0	1	1	0	0	1	1	1	1	1	1	0	0	0	2	1	1	1	2	0	0	1	1	0	0	1	1	0	0	1	1	1	1	1	1	0	0
3	3	4	0	0	4	1	2	0	1	1	0	0	1	0	0	0	4	1	2	1	3	2	1	3	3	4	0	0	4	1	2	0	1	1	0	0	1	0	0	0	4	1	2	1	3	2	1	3	3
4	5	6	5	1	7	3	3	3	1	4	3	3	4	3	2	2	5	1	2	4	3	4	0	4	5	6	5	1	7	3	3	3	1	4	3	3	4	3	2	2	5	1	2	4	3	4	0	4	5
5	3	6	4	1	7	4	5	3	3	2	5	7	6	2	2	5	4	0	3	2	3	4	4	5	3	6	4	1	7	4	5	3	3	2	5	7	6	2	2	5	4	0	3	2	3	4	4	5	3
3	2	1	1	3	2	1	1	2	2	1	1	2	1	3	1	1	3	0	2	1	1	0	2	3	2	1	1	3	2	1	1	2	2	1	1	2	1	3	1	1	3	0	2	1	1	0	2	3	2
5	1	2	4	3	4	1	4	1	2	1	3	4	3	3	5	5	2	0	4	1	1	1	2	5	1	2	4	3	4	1	4	1	2	1	3	4	3	3	5	5	2	0	4	1	1	1	2	5	1
7	5	8	7	4	6	7	8	5	5	7	5	5	4	7	5	6	5	2	2	3	2	4	4	7	5	8	7	4	6	7	8	5	5	7	5	5	4	7	5	6	5	2	2	3	2	4	4	7	5
4	5	4	5	2	7	5	3	4	5	5	3	7	5	5	3	3	4	1	3	2	3	5	4	4	5	4	5	2	7	5	3	4	5	5	3	7	5	5	3	3	4	1	3	2	3	5	4	4	5
10	1	4	0	1	1	4	3	7	3	2	4	4	4	0	2	1	0	0	2	2	2	5	4	10	1	4	0	1	1	4	3	7	3	2	4	4	4	0	2	1	0	0	2	2	2	5	4	10	1
4	1	5	4	3	5	4	5	5	2	4	5	5	5	5	4	5	4	0	3	2	3	4	2	4	1	5	4	3	5	4	5	5	2	4	5	5	5	5	4	5	4	0	3	2	3	4	2	4	1
2	5	2	4	1	3	4	5	4	2	4	5	2	4	2	4	4	4	0	3	3	0	2	2	2	5	2	4	1	3	4	5	4	2	4	5	2	4	2	4	4	4	0	3	3	0	2	2	2	5
6	6	7	6	6	6	7	6	6	6	7	8	8	7	6	5	8	7	1	6	7	5	8	5	6	6	7	6	6	6	7	6	6	6	7	8	8	7	6	5	8	7	1	6	7	5	8	5	4	4
8	5	6	6	7	8	6	8	8	6	6	6	9	6	3	4	8	7	3	7	5	7	7	6	8	5	6	6	7	8	6	8	8	6	6	6	9	6	3	4	8	7	3	7	5	7	7	6	8	5
7	6	5	5	6	5	6	6	5	4	6	7	4	4	6	4	6	8	0	5	5	5	8	5	7	6	5	5	6	5	6	6	5	4	6	7	4	4	6	4	6	8	0	5	5	5	8	5	7	6
20	17	17	22	17	17	15	17	16	16	19	15	20	19	17	18	21	17	5	15	15	10	14	14	20	17	17	22	17	17	15	17	16	16	19	15	20	19	17	18	21	17	5	15	15	10	14	14	20	17
46	44	49	56	49	46	45	46	47	47	42	50	45	48	49	47	50	47	11	44	45	43	46	42	46	44	49	56	49	46	45	46	47	47	42	50	45	48	49	47	50	47	11	44	45	43	46	42	46	44
13	12	13	12	13	14	13	13	15	11	14	13	15	12	14	11	12	13	2	12	12	11	12	14	13	12	13	12	13	14	13	13	15	11	14	13	15	12	14	11	12	13	2	12	12	11	12	14	13	12
5	4	6	9	5	10	7	7	7	6	8	9	5	7	7	7	7	8	1	5	6	5	5	3	5	4	6	9	5	10	7	7	7	6	8	9	5	7	7	7	7	8	1	5	6	5	5	3	5	4
7	2	8	10	7	8	7	7	11	5	6	7	7	7	5	5	9	9	1	4	7	6	7	5	7	2	8	10	7	8	7	7	11	5	6	7	7	7	5	5	9	9	1	4	7	6	7	5	7	2
10	9	9	11	10	10	10	9	6	10	8	9	9	9	9	5	11	12	0	11	10	8	9	8	10	9	9	11	10	10	10	9	6	10	8	9	9	9	9	5	11	12	0	11	10	8	9	8	10	9
8	11	3	2	17	4	19	3	5	4	17	2	8	25	12	24	4	14	18	4	3	12	0	6	8	11	3	2	17	4	19	3	5	4	17	2	8	25	12	24	4	14	18	4	3	12	0	6	4	6
0	1	1	0	1	0	0	0	0	1	1	1	0	1	0	1	0	0	1	0	0	1	0	1	0	1	1	0	1	0	0	0	0	1	1	1	0	1	0	1	0	0	1	0	0	1	0	1	0	1
4	2	1	1	5	2	0	1	3	5	3	3	1	4	5	3	3	2	0	2	5	3	0	0	3	2	1	0	4	1	0	1	2	4	2	2	1	3	4	2	3	1	0	2	4	3	0	0	3	2
3	6	7	4	6	7	5	6	2	1	4	6	6	6	3	7	2	3	2	3	1	6	2	5	3	6	7	4	6	7	5	6	2	1	4	6	6	6	3	7	2	3	2	3	1	6	2	5	3	6
1	0	0	0	1	0	0	0	0	0	0	0	0	0	1	0	0	1	0	2	0	0	0	0	1	0	0	0	1	0	0	0	0	0	0	0	0	0	1	0	0	1	0	2	0	0	0	0	1	0
8	7	7	7	10	7	8	8	8	8	8	8	9	8	9	10	7	9	0	8	9	5	8	7	8	7	7	7	10	7	8	8	8	8	8	8	9	8	9	10	7	9	0	8	9	5	8	7	8	7
6	3	5	4	6	6	5	4	4	6	4	4	3	5	5	3	5	5	1	1	5	3	3	2	6	3	5	4	6	6	5	4	4	6	4	4	3	5	5	3	5	5	1	1	5	3	3	2	6	3
1	1	2	1	2	0	1	4	2	2	1	2	1	1	2	2	2	1	0	2	2	0	1	2	1	1	2	1	2	0	1	4	2	2	1	2	1	1	2	2	2	1	0	2	2	0	1	2	1	1
2	2	1	1	1	2	1	2	1	2	1	2	1	2	2	1	2	1	0	0	0	2	2	0	2	2	1	1	1	2	1	2	1	2	1	2	1	2	2	1	2	1	0	0	0	2	2	0	2	2
1	1	2	2	1	3	1	3	2	1	3	1	3	3	1	2	2	2	0	2	1	0	2	2	1	1	2	2	1	3	1	3	2	1	3	1	3	3	1	2	2	2	0	2	1	0	2	2	1	1
14	13	9	16	14	11	10	13	12	13	15	15	13	14	15	13	12	10	5	9	13	12	11	10	14	13	9	16	14	11	10	13	12	13	15	15	13	14	15	13	12	10	5	9	13	12	11	10	14	13
0	0	3	1	1	2	1	0	1	0	0	0	0	2	3	0	0	0	0	0	0	0	0	0	0	0	3	1	1	2	1	0	1	0	0	0	0	2	3	0	0	0	0	0	0	0	0	0	0	0
1	0	0	0	1	1	0	0	0	1	1	1	0	1	1	0	0	0	1	0	1	0	1	0	1	0	0	0	1	1	0	0	0	1	1	1	0	1	1	0	0	0	1	0	1	0	1	0	1	0
23	17	21	19	23	23	17	20	20	20	22	22	21	18	14	24	24	23	7	17	21	20	15	18	23	17	21	19	23	23	17	20	20	20	22	22	21	18	14	24	24	23	7	17	21	20	15	18	23	17
2	1	0	0	1	0	0	0	1	2	1	0	0	1	0	1	0	0	3	0	1	1	1	0	1	1	0	0	0	0	0	0	0	1	0	0	0	0	0	0	0	0	3	0	0	0	0	0	1	1
2	0	2	1	2	2	2	2	1	1	1	1	0	2	1	0	1	0	0	1	1	0	1	2	2	0	2	1	2	2	2	2	1	1	1	1	0	2	1	0	1	0	0	1	1	0	1	2	2	0
14	9	11	12	15	12	12	10	14	12	11	13	11	12	14	14	13	12	2	7	14	11	9	10	14	9	11	12	15	12	12	10	14	12	11	13	11	12	14	14	13	12	2	7	14	11	9	10	14	9
0	0	1	0	0	0	1	1	0	0	0	0	0	0	0	0	1	0	0	0	0	0	0	0	0	0	1	0	0	0	1	1	0	0	0	0	0	0	0	0	1	0	0	0	0	0	0	0	0	0
1	0	1	1	0	0	2	0	0	0	2	0	1	0	0	0	1	0	0	1	0	1	0	0	1	0	1	1	0	0	2	0	0	0	2	0	1	0	0	0	1	0	0	1	0	1	0	0	1	0
3	2	2	2	4	2	0	3	5	3	3	2	0	4	6	6	4	2	0	0	3	2	2	1	3	2	2	2	4	2	0	3	5	3	3	2	0	4	6	6	4	2	0	0	3	2	2	1	3	2
1	3	0	0	3	3	0	0	2	3	2	1	2	3	3	4	1	2	2	4	5	3	0	2	1	3	0	0	3	3	0	0	2	3	2	1	2	3	3	4	1	2	2	4	5	3	0	2	1	3
2	2	3	4	0	3	3	1	2	1	3	5	1	2	2	1	2	2	0	2	3	2	3	3	2	2	3	4	0	3	3	1	2	1	3	5	1	2	2	1	2	2	0	2	3	2	3	3	2	2
0	2	2	2	2	0	2	1	2	2	1	2	0	2	3	3	1	1	0	0	3	1	0	0	0	2	2	2	2	0	2	1	2	2	1	2	0	2	3	3	1	1	0	0	3	1	0	0	0	2
3	0	3	1	5	1	1	2	4	1	1	1	4	2	3	3	1	3	1	0	2	1	2	2	3	0	3	1	5	1	1	2	4	1	1	1	4	2	3	3	1	3	1	0	2	1	2	2	3	0
4	2	3	3	1	3	1	3	1	3	2	3	2	3	3	2	1	4	1	2	3	2	4	2	4	2	3	3	1	3	1	3	1	3	2	3	2	3	3	2	1	4	1	2	3	2	4	2	3	1
1	1	1	0	0	0	0	0	0	0	3	1	0	2	1	0	1	0	8	0	3	0	0	4	1	1	1	0	0	0	0	0	0	0	3	1	0	2	1	0	1	0	8	0	3	0	0	4	1	1
3	1	3	1	3	2	3	2	3	2	2	1	3	3	0	2	2	2	0	3	1	3	3	1	3	1	3	1	3	2	3	2	3	2	2	1	3	3	0	2	2	2	0	3	1	3	3	1	3	1
1	0	0	1	4	0	0	1	3	3	4	1	0	2	1	2	0	1	2	0	3	1	1	0	1	0	0	1	4	0	0	1	3	3	4	1	0	2	1	2	0	1	2	0	3	1	1	0	0	0
0	0	0	0	0	0	0	0	2	0	0	0	0	1	0	1	0	0	0	0	0	0	0	0	0	0	0	0	0	0	0	0	2	0	0	0	0	1	0	1	0	0	0	0	0	0	0	0	0	0
0	2	0	0	0	1	0	0	0	1	1	0	0	0	2	1	0	0	1	0	1	0	0	0	0	2	0	0	0	1	0	0	0	1	1	0	0	0	2	1	0	0	1	0	1	0	0	0	0	2
34	28	26	25	36	33	27	22	29	45	37	30	23	31	36	36	20	21	5	34	36	21	29	29	34	28	26	25	36	33	27	22	29	45	37	30	23	31	36	36	20	21	5	34	36	21	29	29	1	1
35	27	26	26	35	33	27	21	29	45	35	29	24	30	38	37	19	21	5	34	37	21	30	28	2	0	1	2	1	1	1	0	1	2	0	1	1	1	2	1	0	0	0	0	1	0	1	0	2	0
4	3	5	6	5	4	5	4	5	5	4	5	5	5	5	4	4	5	1	4	4	4	6	4	1	2	2	2	2	2	2	2	2	2	2	2	2	2	2	2	1	2	1	2	2	2	2	2	1	2
0	0	0	0	1	0	0	0	0	1	1	0	0	1	0	0	0	0	0	0	1	0	0	0	0	0	0	0	1	0	0	0	0	1	1	0	0	1	0	0	0	0	0	0	1	0	0	0	0	0
4	2	2	3	8	3	2	2	3	3	4	4	2	4	7	1	4	4	2	2	6	3	3	5	4	2	2	3	8	3	2	2	3	3	4	4	2	4	7	1	4	4	2	2	6	3	3	5	4	2
5	8	0	2	12	2	1	5	5	10	11	1	2	8	6	11	3	3	2	2	17	3	0	1	5	8	0	2	12	2	1	5	5	10	11	1	2	8	6	11	3	3	2	2	17	3	0	1	5	8
1	1	2	1	1	3	0	2	0	0	1	1	1	0	1	1	0	3	0	0	0	0	1	1	1	1	2	1	1	3	0	2	0	0	1	1	1	0	1	1	0	3	0	0	0	0	1	1	1	1
38	43	18	30	46	38	7	32	46	47	44	42	36	44	50	50	45	41	5	39	49	34	35	36	38	43	18	30	46	38	7	32	46	47	44	42	36	44	50	50	45	41	5	39	49	34	35	36	38	43
18	16	17	17	17	15	15	15	16	14	15	16	15	17	16	18	17	14	6	15	17	15	15	16	18	16	17	17	17	15	15	15	16	14	15	16	15	17	16	18	17	14	6	15	17	15	15	16	18	16
2	6	0	1	7	4	0	2	0	3	5	2	1	3	7	5	2	2	2	0	13	2	2	2	2	6	0	1	7	4	0	2	0	3	5	2	1	3	7	5	2	2	2	0	13	2	2	2	2	6
1	0	0	0	0	0	0	0	0	0	2	1	0	1	1	0	0	1	0	0	0	0	0	0	1	0	0	0	0	0	0	0	0	0	2	1	0	1	1	0	0	1	0	0	0	0	0	0	1	0
0	0	0	0	0	0	0	0	1	1	0	0	0	0	1	0	0	1	0	0	0	0	0	0	0	0	0	0	0	0	0	0	1	1	0	0	0	0	1	0	0	1	0	0	0	0	0	0	0	0
0	0	0	0	0	0	0	0	0	0	0	0	0	0	2	0	0	0	0	0	0	0	0	0	0	0	0	0	0	0	0	0	0	0	0	0	0	0	2	0	0	0	0	0	0	0	0	0	0	0
0	3	1	1	4	1	0	1	0	2	1	0	1	1	1	1	0	0	1	1	4	0	0	1	0	3	1	1	4	1	0	1	0	2	1	0	1	1	1	1	0	0	1	1	4	0	0	1	0	3
0	0	0	0	0	0	0	0	0	0	0	0	0	0	1	1	0	1	0	0	0	0	0	0	0	0	0	0	0	0	0	0	0	0	0	0	0	0	1	1	0	1	0	0	0	0	0	0	0	0
0	0	1	2	1	0	0	0	1	2	4	0	0	1	2	3	0	0	1	0	1	0	0	1	0	0	1	2	1	0	0	0	1	2	4	0	0	1	2	3	0	0	1	0	1	0	0	1	0	0
0	0	0	0	0	0	0	0	0	0	0	0	0	0	1	1	0	0	0	0	1	0	0	0	0	0	0	0	0	0	0	0	0	0	0	0	0	0	1	1	0	0	0	0	1	0	0	0	0	0
0	0	0	0	0	0	0	0	0	0	0	0	0	0	0	0	0	1	0	0	0	0	0	0	0	0	0	0	0	0	0	0	0	0	0	0	0	0	0	0	0	1	0	0	0	0	0	0	0	0
0	0	0	0	0	0	1	0	1	0	0	0	0	0	1	1	0	1	0	0	1	0	1	1	0	0	0	0	0	0	1	0	1	0	0	0	0	0	1	1	0	1	0	0	1	0	1	1	0	0
2	1	0	1	3	1	1	1	1	3	1	0	0	1	3	2	0	1	0	1	5	1	0	0	1	0	0	0	0	0	1	0	0	0	0	0	0	0	1	1	0	0	0	0	3	0	0	0	1	0
3	3	0	0	4	1	0	2	2	4	3	0	1	2	3	4	2	2	0	1	5	0	0	1	3	3	0	0	4	1	0	2	2	4	3	0	1	2	3	4	2	2	0	1	5	0	0	1	3	3
4	5	5	5	3	4	4	5	3	6	4	6	6	5	4	3	5	4	1	3	3	2	4	4	2	3	3	3	1	2	2	3	1	4	2	4	4	3	2	2	3	2	0	1	1	1	2	2	2	3
3	6	7	10	3	8	8	10	8	7	7	7	7	7	10	6	6	6	2	7	6	3	6	3	3	6	7	10	3	8	8	10	8	7	7	7	7	7	10	6	6	6	2	7	6	3	6	3	3	6
5	2	6	8	1	6	6	8	3	6	7	3	3	5	5	4	4	4	1	4	3	4	2	5	5	2	6	8	1	6	6	8	3	6	7	3	3	5	5	4	4	4	1	4	3	4	2	5	5	2
0	0	1	0	0	0	0	0	0	0	0	0	0	0	1	0	0	0	3	0	0	0	0	1	0	0	1	0	0	0	0	0	0	0	0	0	0	0	1	0	0	0	3	0	0	0	0	1	0	0
4	4	3	4	4	3	4	5	6	6	5	2	4	3	4	3	5	3	0	3	4	3	2	1	4	4	3	4	4	3	4	5	6	6	5	2	4	3	4	3	5	3	0	3	4	3	2	1	4	4
0	0	1	0	1	1	0	0	0	0	0	0	1	0	0	1	0	0	0	0	1	0	1	1	0	0	1	0	1	1	0	0	0	0	0	0	1	0	0	1	0	0	0	0	1	0	1	1	0	0
0	1	0	1	0	0	1	0	0	0	0	0	0	0	1	1	0	1	0	0	1	0	0	0	0	1	0	1	0	0	1	0	0	0	0	0	0	0	1	1	0	1	0	0	1	0	0	0	0	1
2	3	0	1	2	3	2	1	2	3	2	2	1	2	1	3	0	1	0	2	1	0	1	1	2	3	0	1	2	3	2	1	2	3	2	2	1	2	1	3	0	1	0	2	1	0	1	1	2	3
0	2	1	3	3	2	2	2	4	2	2	3	2	2	3	1	0	5	1	3	0	2	3	2	0	2	1	3	3	2	2	2	4	2	2	3	2	2	3	1	0	5	1	3	0	2	3	2	0	2
0	0	0	3	0	1	1	1	1	0	0	3	0	0	1	1	1	1	0	1	0	0	1	1	0	0	0	3	0	1	1	1	1	0	0	3	0	0	1	1	1	1	0	1	0	0	1	1	0	0
0	0	0	0	0	0	0	0	0	0	0	0	0	0	3	0	0	0	0	0	0	0	0	0	0	0	0	0	0	0	0	0	0	0	0	0	0	0	3	0	0	0	0	0	0	0	0	0	0	0
0	0	0	0	0	0	0	0	0	1	0	0	0	1	1	0	0	0	3	0	2	0	0	0	0	0	0	0	0	0	0	0	0	1	0	0	0	1	1	0	0	0	3	0	2	0	0	0	0	0
0	0	0	0	0	0	0	0	0	1	0	0	0	0	0	0	0	0	1	0	3	0	0	0	0	0	0	0	0	0	0	0	0	1	0	0	0	0	0	0	0	0	1	0	3	0	0	0	0	0
1	1	1	2	0	1	0	1	0	1	1	0	0	1	1	1	1	1	0	0	1	1	2	0	1	1	1	2	0	1	0	1	0	1	1	0	0	1	1	1	1	1	0	0	1	1	2	0	1	1
1	1	0	1	3	1	0	1	1	3	1	0	0	1	3	1	0	1	0	1	4	1	1	0	1	1	0	1	3	1	0	1	1	3	1	0	0	1	3	1	0	1	0	1	4	1	1	0	0	0
4	5	6	1	2	4	6	3	4	2	4	4	3	5	4	8	2	3	0	2	6	3	3	4	4	5	6	1	2	4	6	3	4	2	4	4	3	5	4	8	2	3	0	2	6	3	3	4	4	5
16	14	15	14	17	16	13	16	15	17	14	14	14	15	15	15	17	14	3	14	16	13	16	16	16	14	15	14	17	16	13	16	15	17	14	14	14	15	15	15	17	14	3	14	16	13	16	16	12	10
0	0	0	0	0	0	0	0	0	1	0	0	0	0	0	0	0	1	0	0	0	0	0	0	0	0	0	0	0	0	0	0	0	1	0	0	0	0	0	0	0	1	0	0	0	0	0	0	0	0
5	4	4	4	5	3	4	4	5	4	2	4	5	4	3	4	4	3	2	2	3	3	3	4	5	4	4	4	5	3	4	4	5	4	2	4	5	4	3	4	4	3	2	2	3	3	3	4	5	4
2	1	0	0	2	0	0	0	2	1	1	2	0	1	3	1	3	1	1	1	1	0	1	0	2	1	0	0	2	0	0	0	2	1	1	2	0	1	3	1	3	1	1	1	1	0	1	0	2	1
0	0	0	0	0	0	0	0	1	0	0	1	0	1	0	3	1	0	0	0	0	3	0	0	0	0	0	0	0	0	0	0	1	0	0	1	0	1	0	3	1	0	0	0	0	3	0	0	0	0
3	4	8	4	2	4	4	5	3	4	4	5	6	5	7	3	5	3	0	1	4	3	4	3	3	4	8	4	2	4	4	5	3	4	4	5	6	5	7	3	5	3	0	1	4	3	4	3	3	4
0	2	0	0	2	1	0	0	1	1	1	0	0	2	2	1	1	0	0	0	0	1	0	0	0	2	0	0	2	1	0	0	1	1	1	0	0	2	2	1	1	0	0	0	0	1	0	0	0	2
1	1	6	3	3	2	1	3	0	0	3	3	0	4	2	2	2	3	1	2	1	0	1	0	1	1	6	3	3	2	1	3	0	0	3	3	0	4	2	2	2	3	1	2	1	0	1	0	1	1
6	2	3	3	4	4	5	2	4	4	7	6	2	2	3	6	4	4	2	1	2	2	3	3	6	2	3	3	4	4	5	2	4	4	7	6	2	2	3	6	4	4	2	1	2	2	3	3	6	2
0	1	0	0	0	0	0	0	0	0	0	1	0	0	0	0	0	0	1	0	0	0	0	0	0	1	0	0	0	0	0	0	0	0	0	1	0	0	0	0	0	0	1	0	0	0	0	0	0	1
0	2	0	0	0	0	0	0	1	0	1	0	0	1	1	1	0	0	1	0	1	1	0	1	0	2	0	0	0	0	0	0	1	0	1	0	0	1	1	1	0	0	1	0	1	1	0	1	0	2
5	5	4	5	5	4	2	2	5	6	9	4	1	6	6	7	5	4	2	2	9	4	2	4	5	5	4	5	5	4	2	2	5	6	9	4	1	6	6	7	5	4	2	2	9	4	2	4	3	3
0	0	0	0	0	0	0	0	0	1	1	0	0	1	1	0	0	0	0	0	0	0	0	0	0	0	0	0	0	0	0	0	0	1	1	0	0	1	1	0	0	0	0	0	0	0	0	0	0	0
4	3	2	3	4	4	2	3	4	4	3	3	2	3	3	4	2	4	1	1	3	3	2	2	4	3	2	3	4	4	2	3	4	4	3	3	2	3	3	4	2	4	1	1	3	3	2	2	4	3
1	0	0	1	0	0	0	1	0	0	1	0	0	1	0	2	0	0	0	0	0	0	0	0	1	0	0	1	0	0	0	1	0	0	1	0	0	1	0	2	0	0	0	0	0	0	0	0	1	0
0	0	0	0	0	0	0	0	0	0	2	0	0	0	0	0	0	0	0	1	0	0	0	0	0	0	0	0	0	0	0	0	0	0	2	0	0	0	0	0	0	0	0	1	0	0	0	0	0	0
2	5	0	1	3	2	0	1	4	5	4	1	1	6	6	4	1	0	0	2	7	2	1	2	2	5	0	1	3	2	0	1	4	5	4	1	1	6	6	4	1	0	0	2	7	2	1	2	2	5
0	1	0	0	1	1	0	0	1	0	0	0	0	0	1	0	1	0	2	0	1	0	0	0	0	1	0	0	1	1	0	0	1	0	0	0	0	0	1	0	1	0	2	0	1	0	0	0	0	0
1	1	0	0	2	1	0	0	2	1	1	0	0	1	1	0	1	0	1	0	0	0	0	0	1	1	0	0	2	1	0	0	2	1	1	0	0	1	1	0	1	0	1	0	0	0	0	0	1	1
0	2	0	0	0	0	0	0	0	0	0	0	0	0	0	0	0	0	1	0	0	0	0	0	0	2	0	0	0	0	0	0	0	0	0	0	0	0	0	0	0	0	1	0	0	0	0	0	0	2
3	8	1	0	8	8	1	5	5	10	9	0	1	6	8	3	0	1	6	1	10	0	0	1	3	8	1	0	8	8	1	5	5	10	9	0	1	6	8	3	0	1	6	1	10	0	0	1	1	3
0	4	0	0	5	3	0	2	2	6	3	0	0	3	4	2	1	0	3	0	5	1	0	0	0	4	0	0	5	3	0	2	2	6	3	0	0	3	4	2	1	0	3	0	5	1	0	0	0	2
0	0	0	0	0	0	0	0	0	1	0	0	0	0	0	0	0	0	1	0	0	0	0	0	0	0	0	0	0	0	0	0	0	1	0	0	0	0	0	0	0	0	1	0	0	0	0	0	0	0
0	0	0	0	1	0	0	0	0	0	0	1	0	0	1	0	0	0	0	0	1	0	0	0	0	0	0	0	1	0	0	0	0	0	0	1	0	0	1	0	0	0	0	0	1	0	0	0	0	0
0	0	0	0	2	0	0	1	1	1	0	0	0	0	0	2	0	0	0	0	1	0	0	0	0	0	0	0	2	0	0	1	1	1	0	0	0	0	0	2	0	0	0	0	1	0	0	0	0	0
1	1	0	0	2	0	0	0	0	1	0	0	0	0	2	1	0	0	0	1	4	2	0	2	1	1	0	0	2	0	0	0	0	1	0	0	0	0	2	1	0	0	0	1	4	2	0	2	1	1
2	1	1	1	1	2	1	2	0	2	2	2	1	2	2	1	1	1	0	1	2	1	1	1	1	0	1	0	0	1	1	1	0	1	1	1	1	1	1	0	1	0	0	0	1	1	0	1	1	0
2	5	1	3	8	6	2	0	2	6	6	6	1	5	10	5	6	7	1	1	5	5	2	3	2	5	1	3	8	6	2	0	2	6	6	6	1	5	10	5	6	7	1	1	5	5	2	3	1	5
0	2	0	0	1	0	1	0	0	1	2	0	0	2	2	2	0	0	1	0	3	0	0	0	0	2	0	0	1	0	1	0	0	0	2	0	0	1	1	2	0	0	0	0	2	0	0	0	0	2
3	3	3	3	5	4	2	0	1	7	6	4	3	4	5	6	5	2	0	3	5	2	3	4	3	3	3	3	5	4	2	0	1	7	6	4	3	4	5	6	5	2	0	3	5	2	3	4	3	3
0	0	0	0	0	0	0	0	0	0	0	0	0	0	0	0	0	0	0	0	0	0	0	0	0	0	0	0	0	0	0	0	0	0	0	0	0	0	0	0	0	0	0	0	0	0	0	0	0	0
0	0	0	0	0	0	0	0	0	0	0	0	0	0	1	0	0	0	0	0	0	0	0	0	0	0	0	0	0	0	0	0	0	0	0	0	0	0	1	0	0	0	0	0	0	0	0	0	0	0
1	1	1	1	1	1	0	1	1	1	2	0	1	1	0	0	1	0	0	1	1	0	1	0	1	1	1	1	1	1	0	1	1	1	2	0	1	1	0	0	1	0	0	1	1	0	1	0	1	1
7	2	3	3	7	2	4	4	6	3	1	5	1	3	4	8	5	6	0	2	1	2	2	2	7	2	3	3	7	2	4	4	6	3	1	5	1	3	4	8	5	6	0	2	1	2	2	2	7	2
0	1	0	0	0	0	0	0	0	0	0	0	0	0	1	0	0	1	0	0	1	0	0	0	0	1	0	0	0	0	0	0	0	0	0	0	0	0	1	0	0	1	0	0	1	0	0	0	0	1
0	0	0	0	1	0	0	0	0	0	0	0	0	0	1	0	0	0	0	0	0	0	0	0	0	0	0	0	1	0	0	0	0	0	0	0	0	0	1	0	0	0	0	0	0	0	0	0	0	0
0	0	0	0	1	0	0	0	0	0	0	0	0	0	2	0	0	0	0	0	0	0	0	0	0	0	0	0	1	0	0	0	0	0	0	0	0	0	2	0	0	0	0	0	0	0	0	0	0	0
6	4	3	4	10	1	2	2	10	12	4	5	6	4	6	6	5	6	0	2	6	4	0	2	6	4	3	4	10	1	2	2	10	12	4	5	6	4	6	6	5	6	0	2	6	4	0	2	6	4
0	0	0	0	1	0	0	0	0	0	1	0	0	0	0	0	0	0	0	0	0	0	0	0	0	0	0	0	1	0	0	0	0	0	1	0	0	0	0	0	0	0	0	0	0	0	0	0	0	0
3	2	2	0	4	2	1	2	3	3	3	2	3	2	3	2	2	3	0	3	3	1	0	1	3	2	2	0	4	2	1	2	3	3	3	2	3	2	3	2	2	3	0	3	3	1	0	1	3	2
9	7	5	7	5	7	4	9	9	7	9	7	10	9	6	7	7	8	1	4	4	1	3	8	9	7	5	7	5	7	4	9	9	7	9	7	10	9	6	7	7	8	1	4	4	1	3	8	9	7
0	0	0	0	0	0	0	0	0	0	0	0	0	0	0	1	0	0	0	0	0	0	0	0	0	0	0	0	0	0	0	0	0	0	0	0	0	0	0	1	0	0	0	0	0	0	0	0	0	0
1	2	2	1	0	0	1	2	0	1	1	4	1	2	0	2	0	0	1	0	0	1	0	1	1	2	2	1	0	0	1	2	0	1	1	4	1	2	0	2	0	0	1	0	0	1	0	1	1	2
1	1	0	2	2	0	0	1	4	4	2	2	1	2	2	3	0	3	0	1	1	1	1	1	1	1	0	2	2	0	0	1	4	4	2	2	1	2	2	3	0	3	0	1	1	1	1	1	1	1
1	1	0	0	1	0	0	0	0	1	1	0	0	0	0	0	1	1	0	1	2	0	0	1	1	1	0	0	1	0	0	0	0	1	1	0	0	0	0	0	1	1	0	1	2	0	0	1	1	1
0	1	0	0	1	1	1	1	1	1	1	0	0	1	1	0	1	1	0	1	1	0	0	0	0	1	0	0	1	1	1	1	1	1	1	0	0	1	1	0	1	1	0	1	1	0	0	0	0	1
0	0	0	1	0	0	0	0	0	0	0	0	0	0	0	1	0	0	0	0	0	0	0	0	0	0	0	1	0	0	0	0	0	0	0	0	0	0	0	1	0	0	0	0	0	0	0	0	0	0
5	3	1	3	8	2	0	3	8	7	5	8	2	8	7	6	5	4	0	1	4	4	3	3	5	3	1	3	8	2	0	3	8	7	5	8	2	8	7	6	5	4	0	1	4	4	3	3	5	3
1	1	1	1	1	1	1	1	1	1	1	1	1	1	1	1	1	1	1	1	1	1	1	1	1	1	1	1	1	1	1	1	1	1	1	1	1	1	1	1	1	1	1	1	1	1	1	1	1	1
1	1	1	0	0	0	1	1	1	1	1	0	1	1	1	0	1	1	0	1	1	1	1	1	1	1	1	0	0	0	1	1	1	1	1	0	1	1	1	0	1	1	0	1	1	1	1	1	1	1
3	3	0	2	3	1	2	2	3	3	2	4	0	3	2	2	3	1	0	1	1	1	2	2	3	3	0	2	3	1	2	2	3	3	2	4	0	3	2	2	3	1	0	1	1	1	2	2	3	3
0	1	0	1	1	1	0	1	1	1	0	0	1	1	0	0	0	1	0	1	1	1	1	1	0	1	0	1	1	1	0	1	1	1	0	0	1	1	0	0	0	1	0	1	1	1	1	1	0	1
0	1	0	0	0	0	0	0	0	0	1	1	0	0	0	1	0	0	1	0	1	0	1	0	0	1	0	0	0	0	0	0	0	0	1	1	0	0	0	1	0	0	1	0	1	0	1	0	0	1
1	0	1	0	1	1	1	0	1	0	1	0	1	1	0	1	0	0	0	0	0	0	0	1	1	0	1	0	1	1	1	0	1	0	1	0	1	1	0	1	0	0	0	0	0	0	0	1	1	0
2	0	1	0	1	0	1	1	1	1	0	2	0	0	0	2	2	1	0	0	1	0	0	0	2	0	1	0	1	0	1	1	1	1	0	2	0	0	0	2	2	1	0	0	1	0	0	0	2	0
0	0	0	0	0	0	0	0	0	0	0	0	0	0	0	0	0	0	0	1	0	1	0	0	0	0	0	0	0	0	0	0	0	0	0	0	0	0	0	0	0	0	0	1	0	1	0	0	0	0
1	1	1	1	1	1	0	1	0	0	0	1	0	1	0	1	0	0	0	0	0	0	0	0	1	1	1	1	1	1	0	1	0	0	0	1	0	1	0	1	0	0	0	0	0	0	0	0	1	1
0	0	0	0	0	0	0	0	0	1	0	0	0	0	0	0	0	0	0	0	0	0	0	0	0	0	0	0	0	0	0	0	0	1	0	0	0	0	0	0	0	0	0	0	0	0	0	0	0	0
0	1	0	0	1	1	0	1	0	1	0	1	0	1	1	1	0	1	1	1	1	0	1	0	0	1	0	0	1	1	0	1	0	1	0	1	0	1	1	1	0	1	1	1	1	0	1	0	0	1
0	1	0	0	1	1	0	0	0	0	1	0	0	0	1	0	0	0	0	1	3	0	1	2	0	1	0	0	1	1	0	0	0	0	1	0	0	0	1	0	0	0	0	1	3	0	1	2	0	1
2	2	1	0	4	2	2	0	0	5	1	1	2	1	0	2	1	1	0	0	2	0	0	1	2	2	1	0	4	2	2	0	0	5	1	1	2	1	0	2	1	1	0	0	2	0	0	1	2	2
0	1	1	0	1	1	0	0	0	0	0	1	0	1	1	0	0	1	0	0	0	1	0	1	0	1	1	0	1	1	0	0	0	0	0	1	0	1	1	0	0	1	0	0	0	1	0	1	0	1
4	2	1	2	6	3	0	3	3	5	3	2	1	2	5	5	4	3	0	1	5	3	3	3	4	2	1	2	6	3	0	3	3	5	3	2	1	2	5	5	4	3	0	1	5	3	3	3	4	2
0	2	0	1	1	1	1	0	1	0	0	1	1	1	1	0	1	0	0	0	0	0	1	0	0	2	0	1	1	1	1	0	1	0	0	1	1	1	1	0	1	0	0	0	0	0	1	0	0	2
0	0	0	0	0	0	0	0	0	1	0	0	0	0	0	0	0	0	0	0	0	0	0	0	0	0	0	0	0	0	0	0	0	1	0	0	0	0	0	0	0	0	0	0	0	0	0	0	0	0
0	1	1	2	2	1	1	0	0	1	1	1	1	2	1	2	0	1	0	0	1	1	1	1	0	1	1	2	2	1	1	0	0	1	1	1	1	2	1	2	0	1	0	0	1	1	1	1	0	1
0	1	0	0	1	0	0	0	0	0	0	0	0	0	0	1	0	0	0	0	0	0	0	0	0	1	0	0	1	0	0	0	0	0	0	0	0	0	0	1	0	0	0	0	0	0	0	0	0	1
0	0	0	0	0	0	0	0	0	0	0	0	0	0	1	1	0	0	0	0	1	0	0	0	0	0	0	0	0	0	0	0	0	0	0	0	0	0	1	1	0	0	0	0	1	0	0	0	0	0
2	1	3	0	3	3	0	3	1	2	2	4	5	2	4	4	0	1	0	0	3	2	0	1	2	1	3	0	3	3	0	3	1	2	2	4	5	2	4	4	0	1	0	0	3	2	0	1	2	1
1	1	1	0	0	1	0	0	1	2	1	1	1	1	1	1	1	1	0	0	1	1	0	0	1	1	1	0	0	1	0	0	1	2	1	1	1	1	1	1	1	1	0	0	1	1	0	0	1	1
0	0	0	0	1	0	0	0	0	0	0	0	0	0	1	1	0	0	0	0	1	0	0	0	0	0	0	0	1	0	0	0	0	0	0	0	0	0	1	1	0	0	0	0	1	0	0	0	0	0
0	0	0	0	0	0	0	0	1	0	0	1	0	0	0	0	0	0	0	0	0	0	0	0	0	0	0	0	0	0	0	0	1	0	0	1	0	0	0	0	0	0	0	0	0	0	0	0	0	0
1	1	0	0	1	0	0	1	1	0	1	0	0	1	1	0	0	0	0	0	1	0	0	0	1	1	0	0	1	0	0	1	1	0	1	0	0	1	1	0	0	0	0	0	1	0	0	0	1	1
0	0	0	0	0	1	0	0	0	0	0	0	0	0	0	0	0	0	0	0	0	2	1	1	0	0	0	0	0	1	0	0	0	0	0	0	0	0	0	0	0	0	0	0	0	2	1	1	0	0
0	1	0	0	1	1	0	0	0	3	0	0	0	0	1	0	0	0	0	0	1	0	0	0	0	1	0	0	1	1	0	0	0	3	0	0	0	0	1	0	0	0	0	0	1	0	0	0	0	1
1	0	1	0	2	1	0	0	1	1	1	1	2	0	1	1	2	2	0	1	1	1	0	1	1	0	1	0	2	1	0	0	1	1	1	1	2	0	1	1	2	2	0	1	1	1	0	1	1	0
3	4	1	3	5	2	4	3	5	4	5	4	3	4	5	6	4	3	0	3	4	4	4	3	3	4	1	3	5	2	4	3	5	4	5	4	3	4	5	6	4	3	0	3	4	4	4	3	3	4
8	6	6	6	9	4	5	3	9	6	6	6	7	4	7	6	7	4	4	8	9	6	6	4	8	6	6	6	9	4	5	3	9	6	6	6	7	4	7	6	7	4	4	8	9	6	6	4	8	6
1	0	1	0	2	1	0	0	1	3	1	1	1	0	1	0	0	0	0	0	2	0	0	0	1	0	1	0	2	1	0	0	1	3	1	1	1	0	1	0	0	0	0	0	2	0	0	0	1	0
1	1	0	0	4	3	1	1	1	3	2	0	0	2	2	2	2	1	0	0	3	0	0	1	1	1	0	0	4	3	1	1	1	3	2	0	0	2	2	2	2	1	0	0	3	0	0	1	1	1
0	0	0	0	2	0	0	0	1	1	0	1	0	0	1	1	0	0	0	0	0	0	0	0	0	0	0	0	2	0	0	0	1	1	0	1	0	0	1	1	0	0	0	0	0	0	0	0	0	0
12	2	9	5	12	6	10	1	5	12	12	9	4	6	8	14	6	3	0	4	7	3	6	8	12	2	9	5	12	6	10	1	5	12	12	9	4	6	8	14	6	3	0	4	7	3	6	8	12	2
[truncated: 160 more columns]

## Sheet: MaxQuant - Vitreous
SI Table 3. Unprocessed MaxQuant search and quantification data for vitreous humor samples.
Peptides 1	Peptides 2	Peptides 3	Peptides 4	Peptides 5	Peptides 6	Peptides 7	Peptides 8	Peptides 9	Peptides 10	Peptides 11	Peptides 12	Peptides 13	Peptides 14	Peptides 15	Peptides 16	Peptides 17	Peptides 18	Peptides 19	Peptides 20	Razor + unique peptides 1	Razor + unique peptides 2	Razor + unique peptides 3	Razor + unique peptides 4	Razor + unique peptides 5	Razor + unique peptides 6	Razor + unique peptides 7	Razor + unique peptides 8	Razor + unique peptides 9	Razor + unique peptides 10	Razor + unique peptides 11	Razor + unique peptides 12	Razor + unique peptides 13	Razor + unique peptides 14	Razor + unique peptides 15	Razor + unique peptides 16	Razor + unique peptides 17	Razor + unique peptides 18	Razor + unique peptides 19	Razor + unique peptides 20	Unique peptides 1	Unique peptides 2	Unique peptides 3	Unique peptides 4	Unique peptides 5	Unique peptides 6	Unique peptides 7	Unique peptides 8	Unique peptides 9	Unique peptides 10
0	1	1	1	0	1	0	0	0	0	0	0	0	1	0	1	1	0	0	0	0	1	1	1	0	1	0	0	0	0	0	0	0	1	0	1	1	0	0	0	0	1	1	1	0	1	0	0	0	0
1	0	1	0	0	1	0	0	0	0	0	1	0	1	0	0	0	0	1	0	1	0	1	0	0	1	0	0	0	0	0	1	0	1	0	0	0	0	1	0	1	0	1	0	0	1	0	0	0	0
1	0	0	0	1	1	0	0	1	0	0	0	0	1	0	0	0	0	0	0	1	0	0	0	1	1	0	0	1	0	0	0	0	1	0	0	0	0	0	0	1	0	0	0	1	1	0	0	1	0
0	0	0	1	0	1	1	1	1	0	0	0	0	1	0	1	0	1	0	0	0	0	0	1	0	1	1	1	1	0	0	0	0	1	0	1	0	1	0	0	0	0	0	1	0	1	1	1	1	0
0	0	0	0	0	0	0	0	0	0	0	1	0	1	0	0	0	0	0	0	0	0	0	0	0	0	0	0	0	0	0	1	0	1	0	0	0	0	0	0	0	0	0	0	0	0	0	0	0	0
1	1	1	0	1	1	1	1	1	1	1	1	1	1	1	1	1	1	1	1	1	1	1	0	1	1	1	1	1	1	1	1	1	1	1	1	1	1	1	1	1	1	1	0	1	1	1	1	1	1
0	0	0	0	0	0	0	0	0	0	0	0	0	1	0	0	0	0	0	0	0	0	0	0	0	0	0	0	0	0	0	0	0	1	0	0	0	0	0	0	0	0	0	0	0	0	0	0	0	0
1	0	0	0	1	0	1	1	2	0	1	1	0	1	2	1	1	1	1	0	1	0	0	0	1	0	1	1	2	0	1	1	0	1	2	1	1	1	1	0	1	0	0	0	1	0	1	1	1	0
0	0	0	0	0	0	0	0	0	0	0	0	0	1	0	0	0	0	0	0	0	0	0	0	0	0	0	0	0	0	0	0	0	1	0	0	0	0	0	0	0	0	0	0	0	0	0	0	0	0
9	10	11	11	9	9	11	10	11	15	9	15	11	10	10	13	9	12	10	10	9	10	11	11	9	9	11	10	11	15	9	15	11	10	10	13	9	12	10	10	9	10	11	11	9	9	11	10	11	15
0	0	0	1	1	1	1	1	1	1	1	0	0	0	0	1	1	1	0	1	0	0	0	1	1	1	1	1	1	1	1	0	0	0	0	1	1	1	0	1	0	0	0	1	1	1	1	1	1	1
1	1	1	0	0	0	0	1	0	1	0	1	1	1	1	1	0	1	1	0	1	1	1	0	0	0	0	1	0	1	0	1	1	1	1	1	0	1	1	0	1	1	1	0	0	0	0	1	0	1
0	0	0	0	0	0	1	0	0	0	0	0	0	0	0	1	0	1	0	0	0	0	0	0	0	0	1	0	0	0	0	0	0	0	0	1	0	1	0	0	0	0	0	0	0	0	1	0	0	0
4	4	6	5	4	5	4	4	4	4	6	6	4	6	5	2	5	5	4	4	1	1	2	2	1	1	1	1	1	1	2	2	1	2	1	1	1	2	1	1	1	1	2	2	1	1	1	1	1	1
2	0	0	1	1	1	0	1	2	1	1	2	0	1	0	1	2	0	1	1	1	0	0	1	1	1	0	1	1	1	1	1	0	1	0	1	1	0	1	0	1	0	0	1	1	1	0	1	1	1
0	0	0	0	0	2	0	0	0	0	0	0	0	0	0	0	0	0	0	0	0	0	0	0	0	2	0	0	0	0	0	0	0	0	0	0	0	0	0	0	0	0	0	0	0	2	0	0	0	0
2	1	1	2	1	1	2	2	1	2	1	2	1	2	2	1	2	2	0	1	2	1	1	2	1	1	2	2	1	2	1	2	1	2	2	1	2	2	0	1	2	1	1	2	1	1	2	2	1	2
3	2	1	2	2	3	2	4	3	3	4	2	3	4	3	4	3	4	3	3	0	0	0	0	0	0	0	1	0	0	1	0	0	1	0	1	0	1	0	0	0	0	0	0	0	0	0	1	0	0
59	55	60	59	66	62	58	61	59	57	58	61	52	59	54	54	58	56	61	57	59	55	60	59	66	62	58	61	59	57	58	61	52	59	54	54	58	56	61	57	54	50	54	53	60	57	53	55	53	52
6	7	7	7	8	6	6	7	7	6	6	6	6	9	6	6	8	4	8	6	1	2	1	1	2	1	1	1	1	1	1	1	1	3	2	1	2	0	2	1	1	2	1	1	2	1	1	1	1	1
1	0	1	2	1	0	1	0	1	0	1	0	3	0	1	1	4	0	0	1	1	0	1	2	1	0	1	0	1	0	1	0	3	0	1	1	4	0	0	1	0	0	1	1	0	0	1	0	0	0
4	3	4	3	2	4	3	4	4	3	5	3	4	4	3	5	4	3	3	4	1	0	1	1	0	1	0	1	1	0	2	0	1	1	1	2	1	0	0	1	1	0	1	1	0	1	0	1	1	0
1	0	0	0	0	1	0	0	1	0	0	1	1	0	0	1	2	0	0	2	1	0	0	0	0	1	0	0	1	0	0	1	1	0	0	1	2	0	0	2	0	0	0	0	0	1	0	0	0	0
4	4	4	4	4	3	4	3	4	5	4	4	2	4	4	4	4	3	3	4	0	0	0	0	0	0	0	0	0	1	0	0	0	0	0	0	0	0	0	0	0	0	0	0	0	0	0	0	0	1
0	1	0	0	0	0	0	0	0	0	0	0	2	0	0	1	1	1	1	0	0	1	0	0	0	0	0	0	0	0	0	0	2	0	0	1	1	1	1	0	0	1	0	0	0	0	0	0	0	0
0	0	0	0	0	0	0	0	0	1	0	0	0	0	0	0	0	0	0	1	0	0	0	0	0	0	0	0	0	1	0	0	0	0	0	0	0	0	0	1	0	0	0	0	0	0	0	0	0	1
0	0	0	0	0	0	0	0	0	0	0	0	1	0	0	0	1	1	0	0	0	0	0	0	0	0	0	0	0	0	0	0	1	0	0	0	1	1	0	0	0	0	0	0	0	0	0	0	0	0
0	0	0	0	0	0	0	0	0	0	1	0	0	0	0	0	0	1	0	0	0	0	0	0	0	0	0	0	0	0	1	0	0	0	0	0	0	1	0	0	0	0	0	0	0	0	0	0	0	0
0	0	0	0	0	0	0	1	0	2	0	0	2	1	1	1	0	0	0	1	0	0	0	0	0	0	0	1	0	2	0	0	2	1	1	1	0	0	0	1	0	0	0	0	0	0	0	1	0	2
1	0	0	1	1	1	2	2	1	2	1	0	3	1	1	2	1	4	1	1	1	0	0	1	1	1	2	2	1	2	1	0	3	1	1	2	1	4	1	1	1	0	0	1	1	1	2	2	1	2
0	0	0	0	2	2	2	1	1	2	0	0	4	1	3	1	0	3	1	2	0	0	0	0	2	2	2	1	1	2	0	0	4	1	3	1	0	3	1	2	0	0	0	0	2	2	2	1	1	2
1	0	0	0	0	0	0	0	1	1	0	0	1	0	0	1	0	1	0	1	1	0	0	0	0	0	0	0	1	1	0	0	1	0	0	1	0	1	0	1	1	0	0	0	0	0	0	0	1	1
1	3	0	1	1	0	0	1	2	0	1	1	0	2	1	2	0	1	0	1	1	3	0	1	1	0	0	1	2	0	1	1	0	2	1	2	0	1	0	1	1	3	0	1	1	0	0	1	2	0
0	0	0	1	0	0	0	0	0	2	0	0	3	0	1	0	0	1	0	1	0	0	0	1	0	0	0	0	0	2	0	0	3	0	1	0	0	1	0	1	0	0	0	1	0	0	0	0	0	2
0	1	0	0	0	0	0	1	1	0	0	0	2	1	1	1	1	2	1	1	0	1	0	0	0	0	0	1	1	0	0	0	2	1	1	1	1	2	1	1	0	1	0	0	0	0	0	1	1	0
0	0	0	0	0	0	0	0	0	0	0	0	1	0	0	0	0	1	0	1	0	0	0	0	0	0	0	0	0	0	0	0	1	0	0	0	0	1	0	1	0	0	0	0	0	0	0	0	0	0
1	0	1	0	1	0	2	1	3	0	1	0	3	2	7	2	2	0	1	0	1	0	1	0	1	0	2	1	3	0	1	0	3	2	7	2	2	0	1	0	1	0	1	0	1	0	2	1	3	0
0	0	0	0	0	0	0	0	0	0	0	0	1	0	1	1	1	0	0	0	0	0	0	0	0	0	0	0	0	0	0	0	1	0	1	1	1	0	0	0	0	0	0	0	0	0	0	0	0	0
0	0	0	0	0	0	0	0	0	0	0	0	0	1	0	1	0	0	0	2	0	0	0	0	0	0	0	0	0	0	0	0	0	1	0	1	0	0	0	2	0	0	0	0	0	0	0	0	0	0
0	0	0	1	0	1	0	1	1	0	0	0	1	1	0	1	1	1	1	0	0	0	0	1	0	1	0	1	1	0	0	0	1	1	0	1	1	1	1	0	0	0	0	1	0	1	0	1	1	0
2	5	3	4	5	4	5	6	6	6	5	3	6	4	4	4	5	6	4	6	2	5	3	4	5	4	5	6	6	6	5	3	6	4	4	4	5	6	4	6	2	5	3	4	5	4	5	6	6	6
0	0	0	0	0	0	0	0	0	0	0	0	1	0	1	0	0	1	0	0	0	0	0	0	0	0	0	0	0	0	0	0	1	0	1	0	0	1	0	0	0	0	0	0	0	0	0	0	0	0
0	0	0	0	1	0	2	1	0	1	0	0	1	0	0	1	1	1	1	0	0	0	0	0	1	0	2	1	0	1	0	0	1	0	0	1	1	1	1	0	0	0	0	0	1	0	2	1	0	1
0	0	0	0	0	0	1	1	0	0	0	1	2	0	1	0	2	0	1	0	0	0	0	0	0	0	1	1	0	0	0	1	2	0	1	0	2	0	1	0	0	0	0	0	0	0	1	1	0	0
3	1	1	1	1	0	3	1	2	2	0	1	3	2	2	2	2	0	1	1	3	1	1	1	1	0	3	1	2	2	0	1	3	2	2	2	2	0	1	1	3	1	1	1	1	0	2	1	2	2
1	2	1	2	5	3	1	3	1	3	1	1	7	1	3	4	1	4	4	2	1	2	1	2	5	3	1	3	1	3	1	1	7	1	3	4	1	4	4	2	1	2	1	2	5	3	1	3	1	3
4	1	1	8	3	2	3	1	3	4	3	2	11	2	12	8	8	11	8	9	4	1	1	8	3	2	3	1	3	4	3	2	11	2	12	8	8	11	8	9	4	1	1	8	3	2	3	1	3	4
1	1	2	4	3	3	2	2	3	2	1	3	2	2	1	2	3	0	2	3	1	1	2	4	3	3	2	2	3	2	1	3	2	2	1	2	3	0	2	3	1	1	2	4	3	3	2	2	3	2
0	0	0	0	0	1	0	0	0	2	0	0	1	0	0	0	0	0	0	0	0	0	0	0	0	1	0	0	0	2	0	0	1	0	0	0	0	0	0	0	0	0	0	0	0	1	0	0	0	2
1	0	0	1	1	1	4	3	3	2	0	2	7	2	5	9	2	6	2	4	1	0	0	1	1	1	4	3	3	2	0	2	7	2	5	9	2	6	2	4	1	0	0	1	1	1	4	3	3	2
0	1	0	0	0	0	0	0	0	0	0	0	2	0	0	0	0	0	0	1	0	1	0	0	0	0	0	0	0	0	0	0	2	0	0	0	0	0	0	1	0	1	0	0	0	0	0	0	0	0
0	1	0	0	0	0	1	0	0	1	1	0	2	1	2	1	1	1	1	1	0	1	0	0	0	0	1	0	0	1	1	0	2	1	2	1	1	1	1	1	0	1	0	0	0	0	1	0	0	1
0	0	0	0	0	0	0	0	1	0	1	0	0	0	0	0	0	0	0	1	0	0	0	0	0	0	0	0	1	0	1	0	0	0	0	0	0	0	0	1	0	0	0	0	0	0	0	0	1	0
1	0	0	0	0	0	1	0	0	0	0	1	1	0	0	0	0	0	0	0	1	0	0	0	0	0	1	0	0	0	0	1	1	0	0	0	0	0	0	0	1	0	0	0	0	0	1	0	0	0
0	0	0	0	0	0	0	0	0	0	0	0	0	0	2	0	0	0	0	0	0	0	0	0	0	0	0	0	0	0	0	0	0	0	2	0	0	0	0	0	0	0	0	0	0	0	0	0	0	0
0	0	0	0	0	0	0	0	0	1	0	0	0	0	0	1	0	0	1	0	0	0	0	0	0	0	0	0	0	1	0	0	0	0	0	1	0	0	1	0	0	0	0	0	0	0	0	0	0	1
4	2	1	1	1	0	5	2	5	3	1	2	5	1	7	3	6	5	1	7	4	2	1	1	1	0	5	2	5	3	1	2	5	1	7	3	6	5	1	7	0	0	0	0	0	0	1	0	2	0
0	0	0	0	0	0	0	0	0	0	0	0	0	0	0	0	2	0	0	0	0	0	0	0	0	0	0	0	0	0	0	0	0	0	0	0	2	0	0	0	0	0	0	0	0	0	0	0	0	0
1	1	0	1	0	0	0	0	1	1	0	0	1	1	0	0	0	0	0	1	1	1	0	1	0	0	0	0	1	1	0	0	1	1	0	0	0	0	0	1	1	1	0	1	0	0	0	0	1	1
1	2	1	0	1	0	0	1	1	4	0	1	4	2	4	1	0	5	0	1	1	2	1	0	1	0	0	1	1	4	0	1	4	2	4	1	0	5	0	1	1	2	1	0	1	0	0	1	1	4
0	0	0	1	0	1	1	0	0	0	0	0	0	0	0	0	0	0	1	1	0	0	0	1	0	1	1	0	0	0	0	0	0	0	0	0	0	0	1	1	0	0	0	1	0	1	1	0	0	0
2	0	0	3	0	0	0	1	1	0	0	0	0	0	1	1	0	0	1	2	2	0	0	3	0	0	0	1	1	0	0	0	0	0	1	1	0	0	1	2	2	0	0	3	0	0	0	1	1	0
1	0	0	0	1	1	0	1	0	2	1	0	1	0	0	1	1	0	1	0	1	0	0	0	1	1	0	1	0	2	1	0	1	0	0	1	1	0	1	0	1	0	0	0	1	1	0	1	0	2
1	1	0	0	1	0	1	0	0	1	0	0	1	1	6	0	2	2	0	1	1	1	0	0	1	0	1	0	0	1	0	0	1	1	6	0	2	2	0	1	1	0	0	0	1	0	1	0	0	0
1	0	0	1	2	0	1	2	0	1	0	0	1	1	1	2	0	1	1	3	1	0	0	1	2	0	1	2	0	1	0	0	1	1	1	2	0	1	1	3	1	0	0	1	2	0	1	2	0	1
1	2	0	1	1	1	1	2	1	1	0	0	3	0	3	2	2	2	1	2	1	2	0	1	1	1	1	2	1	1	0	0	3	0	3	2	2	2	1	2	1	2	0	1	1	1	1	2	1	1
1	0	0	1	1	0	1	0	1	1	1	0	2	1	3	4	1	3	0	2	1	0	0	1	1	0	1	0	1	1	1	0	2	1	3	4	1	3	0	2	1	0	0	1	1	0	1	0	1	1
1	1	0	0	0	0	0	0	1	0	0	0	2	0	1	0	0	1	0	0	1	1	0	0	0	0	0	0	1	0	0	0	2	0	1	0	0	1	0	0	1	1	0	0	0	0	0	0	1	0
0	0	0	1	0	0	0	0	1	1	0	0	0	0	0	0	0	0	0	0	0	0	0	1	0	0	0	0	1	1	0	0	0	0	0	0	0	0	0	0	0	0	0	1	0	0	0	0	1	1
0	0	0	0	0	0	0	0	0	0	0	0	0	0	0	0	1	0	0	1	0	0	0	0	0	0	0	0	0	0	0	0	0	0	0	0	1	0	0	1	0	0	0	0	0	0	0	0	0	0
1	1	0	0	1	0	2	1	0	1	0	1	5	2	4	1	1	3	1	3	1	1	0	0	1	0	2	1	0	1	0	1	5	2	4	1	1	3	1	3	1	1	0	0	1	0	2	1	0	1
0	0	0	0	1	0	0	0	0	1	1	0	2	0	0	0	0	0	0	0	0	0	0	0	1	0	0	0	0	1	1	0	2	0	0	0	0	0	0	0	0	0	0	0	1	0	0	0	0	1
0	0	0	0	0	0	0	0	0	0	0	0	0	0	2	0	0	0	0	0	0	0	0	0	0	0	0	0	0	0	0	0	0	0	2	0	0	0	0	0	0	0	0	0	0	0	0	0	0	0
0	0	0	0	0	0	0	0	0	0	0	1	0	0	0	0	0	1	0	0	0	0	0	0	0	0	0	0	0	0	0	1	0	0	0	0	0	1	0	0	0	0	0	0	0	0	0	0	0	0
0	1	1	1	1	0	0	0	1	2	0	0	0	0	1	1	1	1	1	3	0	1	1	1	1	0	0	0	1	2	0	0	0	0	1	1	1	1	1	3	0	1	1	1	1	0	0	0	1	2
1	2	1	0	2	1	2	0	1	2	1	0	2	1	1	2	2	2	1	1	1	2	1	0	2	1	2	0	1	2	1	0	2	1	1	2	2	2	1	1	1	2	1	0	2	1	2	0	1	2
5	6	2	4	4	4	5	4	5	8	4	3	8	4	5	6	6	7	4	8	5	6	2	4	4	4	5	4	5	8	4	3	8	4	5	6	6	7	4	8	4	5	1	3	3	3	4	4	5	7
0	0	0	0	0	0	1	0	0	0	0	0	1	0	0	0	0	0	0	0	0	0	0	0	0	0	1	0	0	0	0	0	1	0	0	0	0	0	0	0	0	0	0	0	0	0	1	0	0	0
1	0	0	1	1	2	0	2	1	1	1	1	0	0	1	2	1	0	1	1	1	0	0	1	1	2	0	2	1	1	1	1	0	0	1	2	1	0	1	1	1	0	0	1	1	2	0	2	1	1
1	0	0	0	0	0	0	0	0	0	0	0	0	0	0	0	0	1	1	0	1	0	0	0	0	0	0	0	0	0	0	0	0	0	0	0	0	1	1	0	1	0	0	0	0	0	0	0	0	0
1	7	2	4	3	3	4	4	4	5	3	6	3	5	3	6	3	2	6	7	1	7	2	4	3	3	4	4	4	5	3	6	3	5	3	6	3	2	6	7	1	7	2	4	3	3	4	4	4	5
3	1	0	0	1	0	1	1	3	1	0	0	1	0	3	2	1	4	2	0	3	1	0	0	1	0	1	1	3	1	0	0	1	0	3	2	1	4	2	0	3	1	0	0	1	0	1	1	3	1
0	1	0	0	0	0	0	1	0	0	0	0	0	0	1	1	0	0	1	1	0	1	0	0	0	0	0	1	0	0	0	0	0	0	1	1	0	0	1	1	0	1	0	0	0	0	0	1	0	0
0	0	0	0	0	0	0	0	0	0	0	0	1	0	1	0	0	2	0	1	0	0	0	0	0	0	0	0	0	0	0	0	1	0	1	0	0	2	0	1	0	0	0	0	0	0	0	0	0	0
3	2	1	2	3	1	3	1	1	1	2	1	1	1	4	3	3	2	2	5	2	1	0	1	2	0	2	1	1	0	1	0	0	1	3	2	2	1	2	4	2	1	0	1	2	0	2	1	1	0
11	10	6	10	9	7	12	12	13	15	8	7	18	11	16	14	17	18	12	13	11	10	6	10	9	7	12	12	13	15	8	7	18	11	16	14	17	18	12	13	10	9	5	9	8	6	11	11	12	14
0	1	3	1	2	1	0	2	0	11	1	7	3	1	1	5	1	7	2	2	0	1	3	1	2	1	0	2	0	11	1	7	3	1	1	5	1	7	2	2	0	1	3	1	2	1	0	2	0	11
1	1	1	0	0	0	1	1	0	1	1	1	4	0	5	1	2	1	1	2	1	1	1	0	0	0	1	1	0	1	1	1	4	0	5	1	2	1	1	2	1	1	1	0	0	0	1	1	0	1
0	0	0	0	0	0	1	0	0	1	0	0	1	1	0	0	1	1	0	0	0	0	0	0	0	0	1	0	0	1	0	0	1	1	0	0	1	1	0	0	0	0	0	0	0	0	1	0	0	1
2	2	1	3	4	3	3	3	4	3	3	3	3	2	2	3	2	3	2	3	2	2	1	3	4	3	3	3	4	3	3	3	3	2	2	3	2	3	2	3	2	2	1	3	4	3	3	3	4	3
14	17	20	23	17	26	22	18	24	14	17	18	18	20	18	19	19	16	18	10	14	17	20	23	17	26	22	18	24	14	17	18	18	20	18	19	19	16	18	10	14	17	20	23	17	26	22	18	24	14
2	2	0	1	3	0	3	0	1	3	0	1	4	0	6	3	2	3	2	2	2	2	0	1	3	0	3	0	1	3	0	1	4	0	6	3	2	3	2	2	2	2	0	1	3	0	3	0	1	3
0	0	0	1	2	0	1	0	1	3	0	2	4	1	3	2	1	3	1	3	0	0	0	1	2	0	1	0	1	3	0	2	4	1	3	2	1	3	1	3	0	0	0	1	2	0	1	0	1	3
0	0	0	0	0	1	0	0	1	1	0	0	2	0	1	1	0	2	0	1	0	0	0	0	0	1	0	0	1	1	0	0	2	0	1	1	0	2	0	1	0	0	0	0	0	1	0	0	1	1
19	18	13	16	18	15	15	18	15	20	15	15	20	16	21	16	18	21	15	23	19	18	13	16	18	15	15	18	15	20	15	15	20	16	21	16	18	21	15	23	19	18	13	16	18	15	15	18	15	20
4	3	2	6	5	4	5	7	2	5	4	2	9	3	8	6	4	8	2	6	4	3	2	6	5	4	5	7	2	5	4	2	9	3	8	6	4	8	2	6	4	3	2	6	5	4	5	7	2	5
3	4	4	2	3	3	1	2	4	2	0	2	1	4	0	2	1	0	2	0	3	4	4	2	3	3	1	2	4	2	0	2	1	4	0	2	1	0	2	0	3	4	4	2	3	3	1	2	4	2
9	4	19	22	20	23	19	10	18	12	11	10	19	12	7	6	16	2	7	2	9	4	19	22	20	23	19	10	18	12	11	10	19	12	7	6	16	2	7	2	9	4	19	22	20	23	19	10	18	12
0	0	0	0	1	0	2	0	1	0	0	0	0	0	0	0	0	0	0	0	0	0	0	0	1	0	2	0	1	0	0	0	0	0	0	0	0	0	0	0	0	0	0	0	1	0	2	0	1	0
2	2	2	2	4	6	3	3	5	1	2	3	0	5	0	3	4	1	2	1	2	2	2	2	4	6	3	3	5	1	2	3	0	5	0	3	4	1	2	1	2	2	2	2	4	6	3	3	5	1
9	8	14	11	9	14	8	9	11	6	5	7	5	10	4	12	16	5	8	6	9	8	14	11	9	14	8	9	11	6	5	7	5	10	4	12	16	5	8	6	9	8	14	11	9	14	8	9	11	6
1	1	0	0	1	0	0	0	0	1	1	0	1	0	0	1	0	1	0	1	1	1	0	0	1	0	0	0	0	1	1	0	1	0	0	1	0	1	0	1	1	1	0	0	1	0	0	0	0	1
8	9	9	6	8	9	8	9	9	9	8	9	9	9	9	9	10	10	8	9	8	9	9	6	8	9	8	9	9	9	8	9	9	9	9	9	10	10	8	9	8	9	9	6	8	9	8	9	9	9
0	0	0	0	1	0	0	0	0	2	3	0	1	1	2	1	0	1	1	0	0	0	0	0	1	0	0	0	0	2	3	0	1	1	2	1	0	1	1	0	0	0	0	0	1	0	0	0	0	2
10	8	10	9	11	12	13	10	11	3	9	12	5	12	2	8	13	8	13	8	10	8	10	9	11	12	13	10	11	3	9	12	5	12	2	8	13	8	13	8	10	8	10	9	11	12	13	10	11	3
25	24	27	26	27	29	26	20	26	21	25	22	23	24	23	24	25	28	22	18	25	24	27	26	27	29	26	20	26	21	25	22	23	24	23	24	25	28	22	18	25	24	27	26	27	29	26	20	26	21
12	17	20	17	20	20	20	14	12	13	12	17	14	17	14	12	13	14	16	10	12	17	20	17	20	20	20	14	12	13	12	17	14	17	14	12	13	14	16	10	12	17	20	17	20	20	20	14	12	13
6	7	6	5	5	6	6	4	8	2	3	7	7	6	4	6	5	5	7	3	6	7	6	5	5	6	6	4	8	2	3	7	7	6	4	6	5	5	7	3	6	7	6	5	5	6	6	4	8	2
26	22	8	21	17	38	14	16	21	14	21	26	23	17	17	23	24	15	26	24	26	22	8	21	17	38	14	16	21	14	21	26	23	17	17	23	24	15	26	24	26	22	8	21	17	38	14	16	21	14
45	44	65	49	46	64	45	36	45	13	44	42	23	53	27	50	53	34	51	16	45	44	65	49	46	64	45	36	45	13	44	42	23	53	27	50	53	34	51	16	39	38	57	44	40	56	38	31	38	11
0	2	1	1	1	0	0	0	1	0	0	0	0	0	0	0	0	0	0	0	0	2	1	1	1	0	0	0	1	0	0	0	0	0	0	0	0	0	0	0	0	2	1	1	1	0	0	0	1	0
5	5	6	7	5	6	3	6	6	6	5	7	5	6	6	7	4	5	5	5	5	5	6	7	5	6	3	6	6	6	5	7	5	6	6	7	4	5	5	5	5	5	6	7	5	6	3	6	6	6
5	5	8	7	8	9	8	6	9	4	7	7	4	6	1	6	7	6	7	5	5	5	8	7	8	9	8	6	9	4	7	7	4	6	1	6	7	6	7	5	5	5	8	7	8	9	8	6	9	4
0	0	0	0	0	1	0	0	0	0	1	0	0	0	0	0	0	0	0	0	0	0	0	0	0	1	0	0	0	0	1	0	0	0	0	0	0	0	0	0	0	0	0	0	0	1	0	0	0	0
0	0	1	0	0	1	0	0	0	0	0	0	0	0	0	0	0	0	0	0	0	0	1	0	0	1	0	0	0	0	0	0	0	0	0	0	0	0	0	0	0	0	1	0	0	1	0	0	0	0
1	1	1	1	1	1	0	1	1	0	1	0	1	1	1	0	0	1	1	0	1	1	1	1	1	1	0	1	1	0	1	0	1	1	1	0	0	1	1	0	1	1	1	1	1	1	0	1	1	0
0	1	1	2	1	2	2	2	3	2	2	2	0	3	1	2	2	1	0	1	0	1	1	2	1	2	2	2	3	2	2	2	0	3	1	2	2	1	0	1	0	0	1	1	0	1	1	1	1	1
0	0	0	0	0	0	0	0	0	0	0	0	0	2	0	0	0	0	0	0	0	0	0	0	0	0	0	0	0	0	0	0	0	2	0	0	0	0	0	0	0	0	0	0	0	0	0	0	0	0
1	0	0	1	0	0	0	0	1	1	0	0	0	2	0	0	1	1	1	0	1	0	0	1	0	0	0	0	1	1	0	0	0	2	0	0	1	1	1	0	1	0	0	1	0	0	0	0	1	1
0	0	1	1	1	2	1	1	1	1	1	0	0	2	1	1	1	0	2	0	0	0	1	1	1	2	1	1	1	1	1	0	0	2	1	1	1	0	2	0	0	0	0	0	0	1	0	0	0	1
1	2	1	1	1	3	1	1	2	0	1	0	0	2	1	0	2	0	2	0	1	2	1	1	1	3	1	1	2	0	1	0	0	2	1	0	2	0	2	0	1	1	0	0	1	1	0	0	0	0
6	6	7	5	6	7	6	6	6	4	7	6	4	5	5	6	7	5	7	4	6	6	7	5	6	7	6	6	6	4	7	6	4	5	5	6	7	5	7	4	6	6	7	5	6	7	6	6	6	4
10	10	6	8	9	9	9	7	10	7	11	8	7	9	7	8	10	7	8	8	10	10	6	8	9	9	9	7	10	7	11	8	7	9	7	8	10	7	8	8	5	5	4	4	5	5	4	4	5	4
5	7	5	6	7	6	6	7	8	4	8	6	5	8	6	4	6	3	7	6	1	3	2	2	3	2	3	3	3	1	3	2	1	2	3	1	2	0	2	2	1	2	1	2	2	1	2	2	2	1
9	10	7	10	8	8	8	7	10	6	8	8	7	10	6	6	10	8	9	7	4	5	5	6	4	4	3	4	5	3	3	4	4	6	3	3	5	5	5	3	2	3	3	4	2	2	2	2	3	1
6	6	4	3	6	6	6	4	7	3	7	5	5	6	3	4	6	2	6	5	2	2	1	0	2	2	1	0	3	1	3	1	1	2	0	1	2	0	2	1	2	2	1	0	2	2	1	0	3	1
5	6	5	6	4	7	6	4	7	6	7	6	4	0	6	4	7	2	4	4	5	6	5	6	4	7	6	4	7	6	7	6	4	0	6	4	7	2	4	4	5	6	5	6	4	7	6	4	7	6
0	0	0	0	0	0	0	0	0	0	0	0	0	2	0	0	0	0	0	0	0	0	0	0	0	0	0	0	0	0	0	0	0	2	0	0	0	0	0	0	0	0	0	0	0	0	0	0	0	0
8	6	2	4	6	6	6	8	7	7	7	5	9	7	7	6	6	8	7	6	1	0	0	0	0	0	0	1	0	1	0	0	2	0	0	0	0	1	0	0	1	0	0	0	0	0	0	1	0	1
4	2	0	2	5	7	5	6	0	0	4	0	0	1	1	3	4	4	4	0	4	2	0	2	5	7	5	6	0	0	4	0	0	1	1	3	4	4	4	0	4	2	0	2	5	7	5	6	0	0
0	1	0	0	0	1	1	1	1	0	0	0	0	0	2	1	0	0	1	2	0	1	0	0	0	1	1	1	1	0	0	0	0	0	2	1	0	0	1	2	0	1	0	0	0	1	1	1	1	0
6	7	8	9	10	7	10	10	9	17	8	16	12	10	8	15	7	14	10	13	6	7	8	9	10	7	10	10	9	17	8	16	12	10	8	15	7	14	10	13	6	7	8	9	10	7	10	10	9	17
1	2	1	0	1	1	2	2	1	2	0	0	2	3	5	5	3	2	0	1	0	1	0	0	0	1	1	1	1	1	0	0	1	2	4	4	2	1	0	0	0	1	0	0	0	1	1	1	1	1
21	20	20	19	22	21	23	21	20	10	19	17	14	19	10	14	20	19	18	18	21	20	20	19	22	21	23	21	20	10	19	17	14	19	10	14	20	19	18	18	21	20	20	19	22	21	23	21	20	10
18	15	8	17	15	18	12	13	16	11	13	13	12	16	14	19	12	10	13	17	18	15	8	17	15	18	12	13	16	11	13	13	12	16	14	19	12	10	13	17	18	15	8	17	15	18	12	13	16	11
5	7	6	5	4	6	4	3	7	4	5	3	2	5	2	5	7	4	6	4	5	7	6	5	4	6	4	3	7	4	5	3	2	5	2	5	7	4	6	4	5	7	6	5	4	6	4	3	7	4
0	0	1	1	1	0	1	0	1	0	0	0	0	1	0	1	0	0	0	0	0	0	1	1	1	0	1	0	1	0	0	0	0	1	0	1	0	0	0	0	0	0	1	1	1	0	1	0	1	0
4	0	10	6	9	15	5	4	2	4	5	7	7	8	7	5	8	7	5	4	4	0	10	6	9	15	5	4	2	4	5	7	7	8	7	5	8	7	5	4	4	0	10	6	9	15	5	4	2	4
3	1	4	2	1	8	1	0	3	1	4	1	1	3	0	0	5	0	2	0	3	1	4	2	1	8	1	0	3	1	4	1	1	3	0	0	5	0	2	0	3	1	4	2	1	8	1	0	3	1
4	1	6	1	5	11	5	6	6	1	8	1	4	4	0	6	8	1	3	3	4	1	6	1	5	11	5	6	6	1	8	1	4	4	0	6	8	1	3	3	4	1	6	1	5	11	5	6	6	1
0	0	0	0	1	0	0	0	0	0	1	0	0	0	0	0	0	0	0	0	0	0	0	0	1	0	0	0	0	0	1	0	0	0	0	0	0	0	0	0	0	0	0	0	1	0	0	0	0	0
0	0	0	1	0	1	0	0	0	0	0	0	0	0	0	0	0	0	0	0	0	0	0	1	0	1	0	0	0	0	0	0	0	0	0	0	0	0	0	0	0	0	0	1	0	1	0	0	0	0
2	1	5	4	5	4	2	4	6	2	4	5	3	5	2	4	5	2	5	1	2	1	5	4	5	4	2	4	6	2	4	5	3	5	2	4	5	2	5	1	2	1	5	4	5	4	2	4	6	2
2	1	3	3	7	4	5	4	6	1	3	5	1	2	1	2	4	2	3	2	2	1	3	3	7	4	5	4	6	1	3	5	1	2	1	2	4	2	3	2	2	1	3	3	7	4	5	4	6	1
6	7	7	7	10	7	9	7	7	5	7	6	6	5	3	5	7	6	4	4	6	7	7	7	10	7	9	7	7	5	7	6	6	5	3	5	7	6	4	4	6	7	7	7	10	7	9	7	7	5
1	1	0	0	0	1	0	0	0	0	0	2	0	0	0	1	0	0	1	1	1	1	0	0	0	1	0	0	0	0	0	2	0	0	0	1	0	0	1	1	1	1	0	0	0	1	0	0	0	0
1	1	1	1	2	1	2	1	2	1	0	1	0	0	0	0	0	1	1	0	1	1	1	1	2	1	2	1	2	1	0	1	0	0	0	0	0	1	1	0	1	1	1	1	2	1	2	1	2	1
2	3	4	3	11	6	9	2	3	2	1	6	2	5	2	2	4	1	3	1	2	3	4	3	11	6	9	2	3	2	1	6	2	5	2	2	4	1	3	1	2	3	4	3	11	6	9	2	3	2
5	9	8	9	9	7	8	7	7	6	9	6	6	7	8	7	6	7	6	4	5	9	8	9	9	7	8	7	7	6	9	6	6	7	8	7	6	7	6	4	3	7	6	6	6	5	6	5	5	4
6	2	5	6	6	6	5	3	4	2	5	3	2	3	2	2	4	3	7	2	6	2	5	6	6	6	5	3	4	2	5	3	2	3	2	2	4	3	7	2	6	2	5	6	6	6	5	3	4	2
4	7	3	7	3	2	4	4	6	3	4	5	3	4	4	3	1	2	3	5	4	7	3	7	3	2	4	4	6	3	4	5	3	4	4	3	1	2	3	5	4	7	3	7	3	2	4	4	6	3
16	15	20	20	19	18	19	12	17	11	15	19	9	19	7	13	14	12	14	9	16	15	20	20	19	18	19	12	17	11	15	19	9	19	7	13	14	12	14	9	16	15	20	20	19	18	19	12	17	11
46	40	41	52	51	48	52	47	49	44	43	48	40	44	44	44	47	43	48	42	46	40	41	52	51	48	52	47	49	44	43	48	40	44	44	44	47	43	48	42	46	40	41	52	51	48	52	47	49	44
15	12	13	13	15	14	16	12	13	10	13	11	8	17	10	9	15	10	10	10	15	12	13	13	15	14	16	12	13	10	13	11	8	17	10	9	15	10	10	10	15	12	13	13	15	14	16	12	13	10
5	2	5	3	7	4	4	4	2	1	5	3	1	4	1	3	3	3	4	2	5	2	5	3	7	4	4	4	2	1	5	3	1	4	1	3	3	3	4	2	5	2	5	3	7	4	4	4	2	1
10	12	12	13	12	5	9	12	14	14	12	10	18	12	14	13	13	16	13	12	9	10	11	11	11	5	8	11	13	13	12	9	17	10	13	12	12	14	12	12	9	10	11	11	11	5	8	11	13	13
0	1	0	1	0	1	1	1	1	1	0	0	1	1	1	0	0	1	1	2	0	1	0	1	0	1	1	1	1	1	0	0	1	1	1	0	0	1	1	2	0	1	0	1	0	1	1	1	1	1
0	0	0	0	0	0	0	0	0	0	0	0	0	0	2	0	0	0	0	0	0	0	0	0	0	0	0	0	0	0	0	0	0	0	2	0	0	0	0	0	0	0	0	0	0	0	0	0	0	0
4	4	2	1	3	5	5	1	2	1	2	2	1	3	0	1	3	0	6	1	4	4	2	1	3	5	5	1	2	1	2	2	1	3	0	1	3	0	6	1	4	4	2	1	3	5	5	1	2	1
8	7	7	8	8	7	9	7	9	3	9	7	2	10	0	5	8	8	6	6	8	7	7	8	8	7	9	7	9	3	9	7	2	10	0	5	8	8	6	6	8	7	7	8	8	7	9	7	9	3
0	0	1	0	0	0	0	0	0	0	1	1	0	1	1	1	1	0	0	0	0	0	1	0	0	0	0	0	0	0	1	1	0	1	1	1	1	0	0	0	0	0	1	0	0	0	0	0	0	0
15	10	7	10	8	5	11	11	12	11	9	5	15	12	18	12	18	17	7	13	1	0	0	0	1	0	1	0	0	1	1	0	1	0	2	1	2	1	0	0	0	0	0	0	0	0	1	0	0	1
13	10	8	11	11	11	12	11	12	11	12	10	12	12	11	12	11	13	12	10	13	10	8	11	11	11	12	11	12	11	12	10	12	12	11	12	11	13	12	10	13	10	8	11	11	11	12	11	12	11
1	1	2	1	0	0	1	2	3	7	1	5	4	1	2	3	0	3	2	3	1	1	2	1	0	0	1	2	3	7	1	5	4	1	2	3	0	3	2	3	1	1	2	1	0	0	1	2	3	7
3	3	2	4	3	1	3	2	4	3	2	1	4	2	6	4	4	5	3	3	3	3	2	4	3	1	3	2	4	3	2	1	4	2	6	4	4	5	3	3	0	0	0	0	0	0	0	0	0	0
0	2	0	0	0	1	0	0	1	1	1	0	4	0	8	0	1	1	0	0	0	0	0	0	0	0	0	0	0	0	0	0	1	0	3	0	1	0	0	0	0	0	0	0	0	0	0	0	0	0
6	4	1	6	4	3	2	4	5	4	4	5	3	2	4	4	2	2	3	6	5	4	1	5	3	3	1	4	5	3	4	4	3	2	3	3	2	2	2	5	5	4	1	5	3	3	1	4	5	3
3	3	4	2	2	1	3	3	3	4	3	3	1	2	0	0	1	0	3	0	3	3	4	2	2	1	3	3	3	4	3	3	1	2	0	0	1	0	3	0	3	3	4	2	2	1	3	3	3	4
2	2	1	3	2	1	1	3	2	3	1	2	2	2	2	3	2	2	3	3	2	2	1	3	2	1	1	3	2	3	1	2	2	2	2	3	2	2	3	3	2	2	1	3	2	1	1	3	2	3
1	1	1	1	1	1	0	0	1	1	0	1	1	0	1	1	1	0	1	0	1	1	1	1	1	1	0	0	1	1	0	1	1	0	1	1	1	0	1	0	1	1	1	1	1	1	0	0	1	1
8	9	6	9	12	11	10	5	8	7	8	9	3	9	8	6	10	7	10	7	8	9	6	9	12	11	10	5	8	7	8	9	3	9	8	6	10	7	10	7	8	9	6	9	12	11	10	5	8	7
3	5	0	3	2	4	3	4	3	2	1	4	1	4	3	3	2	1	3	2	3	5	0	3	2	4	3	4	3	2	1	4	1	4	3	3	2	1	3	2	3	5	0	3	2	4	3	4	3	2
1	2	0	3	0	1	0	3	3	2	1	2	3	2	3	3	1	3	3	3	1	2	0	3	0	1	0	3	3	2	1	2	3	2	3	3	1	3	3	3	1	2	0	3	0	1	0	3	3	2
0	0	0	0	0	0	0	0	0	0	0	0	0	0	1	0	0	1	0	0	0	0	0	0	0	0	0	0	0	0	0	0	0	0	1	0	0	1	0	0	0	0	0	0	0	0	0	0	0	0
1	0	0	0	0	0	0	0	0	0	0	0	0	1	0	0	0	1	0	0	1	0	0	0	0	0	0	0	0	0	0	0	0	1	0	0	0	1	0	0	1	0	0	0	0	0	0	0	0	0
0	0	0	0	1	2	2	2	0	1	0	0	0	0	0	0	0	0	1	0	0	0	0	0	1	2	2	2	0	1	0	0	0	0	0	0	0	0	1	0	0	0	0	0	1	2	2	2	0	1
0	0	0	1	2	1	2	0	2	0	0	0	2	1	0	2	1	0	0	1	0	0	0	1	2	1	2	0	2	0	0	0	2	1	0	2	1	0	0	1	0	0	0	1	2	1	2	0	2	0
1	1	0	0	0	1	0	2	0	2	2	1	1	1	2	2	1	1	1	1	1	1	0	0	0	1	0	2	0	2	2	1	1	1	2	2	1	1	1	1	1	1	0	0	0	1	0	2	0	2
2	2	1	1	3	1	3	1	2	1	0	1	0	1	0	0	2	0	1	0	2	2	1	1	3	1	3	1	2	1	0	1	0	1	0	0	2	0	1	0	2	2	1	1	3	1	3	1	2	1
2	1	2	2	0	1	1	5	0	12	1	12	2	1	0	10	0	7	0	1	2	1	2	2	0	1	1	5	0	12	1	12	2	1	0	10	0	7	0	1	2	1	2	2	0	1	1	5	0	12
0	0	1	0	0	1	0	1	1	0	0	0	1	0	0	0	1	2	0	0	0	0	1	0	0	1	0	0	0	0	0	0	1	0	0	0	0	1	0	0	0	0	1	0	0	1	0	0	0	0
0	1	0	0	0	1	0	0	2	1	0	0	0	1	0	0	1	0	1	0	0	1	0	0	0	1	0	0	2	1	0	0	0	1	0	0	1	0	1	0	0	1	0	0	0	1	0	0	2	1
11	9	7	10	10	9	9	11	11	13	10	13	8	15	10	11	15	8	12	11	11	9	7	10	10	9	9	11	11	13	10	13	8	15	10	11	15	8	12	11	11	9	7	10	10	9	9	11	11	13
0	3	0	2	0	2	1	1	3	3	3	1	4	2	3	4	3	3	4	3	0	3	0	2	0	2	1	1	3	3	3	1	4	2	3	4	3	3	4	3	0	3	0	2	0	2	1	1	3	3
8	2	0	4	2	0	2	2	7	4	3	2	10	1	12	2	7	8	1	8	8	2	0	4	2	0	2	2	7	4	3	2	10	1	12	2	7	8	1	8	8	2	0	4	2	0	2	2	7	4
0	1	0	0	2	0	0	0	1	0	0	1	0	1	0	3	1	0	2	0	0	1	0	0	2	0	0	0	1	0	0	1	0	1	0	3	1	0	2	0	0	1	0	0	2	0	0	0	1	0
0	1	1	0	2	0	0	1	1	0	1	1	0	1	0	1	0	2	1	1	0	1	1	0	2	0	0	1	1	0	1	1	0	1	0	1	0	2	1	1	0	1	1	0	2	0	0	1	1	0
14	15	19	13	29	16	28	18	23	10	15	7	14	12	5	12	16	17	14	14	14	15	19	13	29	16	28	18	23	10	15	7	14	12	5	12	16	17	14	14	14	15	19	13	29	16	28	18	23	10
23	20	18	27	28	23	27	23	27	31	25	24	28	23	29	28	25	30	26	24	23	20	18	27	28	23	27	23	27	31	25	24	28	23	29	28	25	30	26	24	20	18	15	24	25	22	24	20	25	28
10	5	5	7	11	1	6	11	12	7	8	2	16	8	17	6	11	17	6	10	10	5	5	7	11	1	6	11	12	7	8	2	16	8	17	6	11	17	6	10	7	3	3	5	7	0	3	7	7	5
14	9	1	9	9	11	6	10	12	11	11	3	14	11	14	14	11	16	11	15	14	9	1	9	9	11	6	10	12	11	11	3	14	11	14	14	11	16	11	15	14	9	1	9	9	11	6	10	12	11
1	1	0	0	0	0	0	1	0	1	1	1	0	1	1	0	1	1	1	1	1	1	0	0	0	0	0	1	0	1	1	1	0	1	1	0	1	1	1	1	1	1	0	0	0	0	0	1	0	1
0	1	1	0	0	0	1	1	1	3	1	0	3	2	3	3	0	3	1	2	0	1	1	0	0	0	1	1	1	3	1	0	3	2	3	3	0	3	1	2	0	0	0	0	0	0	0	0	0	0
4	3	1	1	1	0	4	2	4	3	2	2	5	1	7	2	4	4	1	5	0	1	0	0	0	0	0	0	1	0	1	0	1	0	2	0	0	1	0	0	0	1	0	0	0	0	0	0	1	0
2	2	1	1	2	2	3	2	1	2	1	2	3	2	3	2	2	2	3	3	2	2	1	1	2	2	3	2	1	2	1	2	3	2	3	2	2	2	3	3	2	2	1	1	2	2	3	2	1	2
7	4	4	6	5	6	5	7	8	9	4	4	12	7	13	11	10	11	8	12	6	3	3	5	4	5	4	6	7	8	3	3	11	6	12	10	9	10	7	11	6	3	3	5	4	5	4	6	7	8
1	0	0	1	0	0	1	0	0	1	0	1	2	2	2	0	2	2	1	2	1	0	0	1	0	0	1	0	0	1	0	1	2	2	2	0	2	2	1	2	1	0	0	1	0	0	1	0	0	1
1	2	0	1	0	1	2	2	3	1	1	3	4	2	3	4	0	3	1	3	1	2	0	1	0	1	2	2	3	1	1	3	4	2	3	4	0	3	1	3	1	2	0	1	0	1	2	2	3	1
9	9	4	12	10	7	8	9	12	8	9	7	6	9	11	8	7	8	8	5	9	9	4	12	10	7	8	9	12	8	9	7	6	9	11	8	7	8	8	5	9	9	4	12	10	7	8	9	12	8
0	0	0	0	0	1	0	1	1	0	1	0	0	1	0	1	1	0	1	0	0	0	0	0	0	1	0	1	1	0	1	0	0	1	0	1	1	0	1	0	0	0	0	0	0	1	0	1	1	0
17	12	9	10	11	8	14	14	14	14	12	6	17	15	20	14	19	20	11	16	1	0	0	0	1	0	1	0	1	1	0	0	1	1	2	1	1	2	1	1	1	0	0	0	1	0	1	0	1	1
0	0	0	0	0	0	0	0	1	0	1	0	0	0	0	1	0	0	1	1	0	0	0	0	0	0	0	0	1	0	1	0	0	0	0	1	0	0	1	1	0	0	0	0	0	0	0	0	1	0
1	0	0	1	1	0	0	0	1	0	1	0	0	0	0	0	1	1	1	0	1	0	0	1	1	0	0	0	1	0	1	0	0	0	0	0	1	1	1	0	1	0	0	1	1	0	0	0	1	0
1	0	1	2	3	1	2	1	2	4	2	3	7	3	2	4	2	6	2	3	1	0	1	2	3	1	2	1	2	4	2	3	7	3	2	4	2	6	2	3	1	0	1	2	3	1	2	1	2	4
0	0	0	0	0	0	1	0	1	0	1	0	1	0	0	0	0	0	0	0	0	0	0	0	0	0	1	0	1	0	1	0	1	0	0	0	0	0	0	0	0	0	0	0	0	0	1	0	1	0
0	0	0	0	0	0	1	0	0	0	0	0	1	0	0	0	0	2	0	0	0	0	0	0	0	0	1	0	0	0	0	0	1	0	0	0	0	2	0	0	0	0	0	0	0	0	1	0	0	0
0	0	0	0	1	1	0	0	0	0	0	1	1	1	0	0	0	0	0	1	0	0	0	0	1	1	0	0	0	0	0	1	1	1	0	0	0	0	0	1	0	0	0	0	1	1	0	0	0	0
12	9	4	11	9	1	11	6	11	15	7	6	21	13	15	14	17	23	10	14	12	9	4	11	9	1	11	6	11	15	7	6	21	13	15	14	17	23	10	14	8	5	2	7	6	1	7	3	8	9
2	0	0	2	1	0	1	1	0	2	0	1	5	1	3	4	3	2	2	1	2	0	0	2	1	0	1	1	0	2	0	1	5	1	3	4	3	2	2	1	2	0	0	2	1	0	1	1	0	2
1	1	1	1	2	2	2	2	2	1	1	1	0	1	1	1	1	1	2	0	1	1	1	1	2	2	2	2	2	1	1	1	0	1	1	1	1	1	2	0	1	1	1	1	2	2	2	2	2	1
1	1	0	0	1	1	1	1	2	0	2	1	2	0	2	1	1	3	1	0	1	1	0	0	1	1	1	1	2	0	2	1	2	0	2	1	1	3	1	0	1	1	0	0	1	1	1	1	2	0
1	1	0	1	0	0	1	1	1	0	1	0	6	1	6	1	1	3	0	1	1	1	0	1	0	0	1	1	1	0	1	0	6	1	6	1	1	3	0	1	1	1	0	1	0	0	1	1	1	0
0	0	0	0	0	0	0	0	0	0	0	0	0	0	1	0	0	0	0	0	0	0	0	0	0	0	0	0	0	0	0	0	0	0	1	0	0	0	0	0	0	0	0	0	0	0	0	0	0	0
2	0	0	1	1	0	2	0	0	0	1	0	0	2	1	0	0	0	2	0	2	0	0	1	1	0	2	0	0	0	1	0	0	2	1	0	0	0	2	0	2	0	0	1	1	0	2	0	0	0
1	4	1	2	4	3	4	3	3	3	4	0	11	3	8	6	6	8	4	8	1	4	1	2	4	3	4	3	3	3	4	0	11	3	8	6	6	8	4	8	1	3	0	2	3	3	3	3	2	3
5	8	2	8	6	2	6	5	7	9	4	4	15	7	10	8	9	15	5	9	1	4	0	4	3	2	2	2	4	3	1	1	7	2	5	4	3	6	2	3	1	3	0	4	3	2	2	2	4	3
2	1	0	0	1	0	1	1	0	0	0	2	0	1	0	0	1	1	1	2	2	1	0	0	1	0	1	1	0	0	0	2	0	1	0	0	1	1	1	2	2	1	0	0	1	0	1	1	0	0
0	0	0	0	0	0	0	0	0	1	0	0	2	1	1	1	1	0	1	0	0	0	0	0	0	0	0	0	0	1	0	0	2	1	1	1	1	0	1	0	0	0	0	0	0	0	0	0	0	1
1	1	1	2	0	0	1	1	3	0	1	1	1	1	2	0	2	1	0	1	1	1	1	2	0	0	1	1	3	0	1	1	1	1	2	0	2	1	0	1	1	1	1	2	0	0	1	1	3	0
2	1	1	0	2	6	2	1	4	2	5	2	0	2	1	2	2	1	2	0	2	1	1	0	2	6	2	1	4	2	5	2	0	2	1	2	2	1	2	0	2	1	0	0	2	5	1	1	4	1
37	38	37	32	37	28	36	45	46	40	40	28	42	44	49	47	45	42	40	46	37	38	37	32	37	28	36	45	46	40	40	28	42	44	49	47	45	42	40	46	33	34	33	29	34	24	32	41	42	36
2	3	3	2	2	2	2	1	4	0	1	1	0	2	0	2	2	0	2	1	2	3	3	2	2	2	2	1	4	0	1	1	0	2	0	2	2	0	2	1	2	3	3	2	2	2	2	1	4	0
2	1	1	1	1	0	1	3	2	3	1	1	4	1	10	2	3	5	2	2	2	1	1	1	1	0	1	3	2	3	1	1	4	1	10	2	3	5	2	2	2	1	1	1	1	0	1	3	2	3
1	2	0	0	0	0	0	1	1	1	0	0	2	0	1	2	1	1	1	2	1	2	0	0	0	0	0	1	1	1	0	0	2	0	1	2	1	1	1	2	1	2	0	0	0	0	0	1	1	1
13	10	6	13	13	11	12	14	13	10	11	6	17	13	15	12	14	13	13	13	10	8	3	10	10	10	9	11	11	7	8	5	14	10	12	9	11	10	11	12	9	7	3	9	9	9	8	10	10	7
6	4	3	4	3	4	4	3	5	6	4	3	6	4	6	3	4	4	4	4	6	4	3	4	3	4	4	3	5	6	4	3	6	4	6	3	4	4	4	4	6	4	3	4	3	4	4	3	5	6
3	2	3	2	5	2	3	3	1	4	3	2	4	2	5	5	5	5	2	3	3	2	3	2	5	2	3	3	1	4	3	2	4	2	5	5	5	5	2	3	3	2	3	2	5	2	3	3	1	4
5	2	3	3	5	6	5	7	6	7	6	3	8	6	6	8	7	6	6	5	5	2	3	3	5	6	5	7	6	7	6	3	8	6	6	8	7	6	6	5	5	2	3	3	5	6	5	7	6	7
1	3	1	2	1	2	3	1	2	3	0	1	3	1	3	2	2	3	3	3	1	3	1	2	1	2	3	1	2	3	0	1	3	1	3	2	2	3	3	3	0	2	1	2	1	2	2	1	2	2
0	0	1	0	0	1	0	2	1	1	3	2	2	1	3	1	1	2	2	2	0	0	1	0	0	1	0	2	1	1	3	2	2	1	3	1	1	2	2	2	0	0	1	0	0	1	0	2	1	1
2	1	2	1	1	1	1	1	1	2	2	1	3	1	5	1	2	2	1	1	1	0	1	0	0	0	0	0	0	1	1	0	2	0	4	0	1	1	0	0	1	0	1	0	0	0	0	0	0	1
4	0	1	1	2	3	1	1	0	0	1	0	1	2	1	1	5	3	0	1	3	0	0	0	1	1	0	0	0	0	0	0	1	0	0	0	3	2	0	0	1	0	0	0	1	0	0	0	0	0
0	0	0	0	0	0	0	0	0	0	0	0	2	0	1	0	0	0	0	1	0	0	0	0	0	0	0	0	0	0	0	0	2	0	1	0	0	0	0	1	0	0	0	0	0	0	0	0	0	0
0	0	1	1	1	1	0	1	1	0	0	0	0	0	1	0	0	0	0	0	0	0	1	1	1	1	0	1	1	0	0	0	0	0	1	0	0	0	0	0	0	0	1	1	1	1	0	1	1	0
1	2	0	2	2	1	3	2	2	5	2	1	6	4	3	4	3	4	3	4	1	2	0	2	2	1	3	2	2	5	2	1	6	4	3	4	3	4	3	4	1	2	0	2	2	1	3	2	2	5
0	0	0	0	0	0	0	0	1	0	0	1	0	0	0	0	1	0	0	0	0	0	0	0	0	0	0	0	1	0	0	1	0	0	0	0	1	0	0	0	0	0	0	0	0	0	0	0	1	0
1	2	1	2	3	3	3	4	2	5	2	3	4	2	4	5	2	4	1	1	1	2	1	2	3	3	3	4	2	5	2	3	4	2	4	5	2	4	1	1	1	2	1	2	3	3	3	4	2	5
1	0	0	1	0	1	0	0	0	2	0	0	2	1	2	2	1	1	0	0	1	0	0	1	0	1	0	0	0	2	0	0	2	1	2	2	1	1	0	0	1	0	0	1	0	1	0	0	0	2
12	15	8	12	12	6	13	15	11	18	12	8	17	12	14	15	16	21	13	14	12	15	8	12	12	6	13	15	11	18	12	8	17	12	14	15	16	21	13	14	11	13	7	10	11	6	12	14	10	17
20	23	20	30	18	45	30	14	43	8	15	33	9	26	23	23	28	7	26	11	20	23	20	30	18	45	30	14	43	8	15	33	9	26	23	23	28	7	26	11	2	1	0	1	1	2	1	0	2	0
19	23	20	30	17	44	29	14	42	9	14	34	9	25	23	23	28	8	27	11	1	1	0	1	0	1	0	0	1	1	0	2	0	0	0	1	1	1	1	0	1	1	0	1	0	1	0	0	1	1
2	2	1	2	2	1	1	1	2	2	1	1	2	1	3	2	2	1	2	2	0	0	0	0	0	0	0	0	0	0	0	0	0	0	1	0	0	0	0	0	0	0	0	0	0	0	0	0	0	0
2	1	1	0	1	2	3	2	1	2	3	0	4	2	3	2	2	4	4	4	2	1	1	0	1	2	3	2	1	2	3	0	4	2	3	2	2	4	4	4	2	1	1	0	1	2	3	2	1	2
0	0	1	0	1	2	3	2	1	1	0	0	1	2	0	0	2	0	0	0	0	0	0	0	0	0	1	0	0	0	0	0	0	0	0	0	0	0	0	0	0	0	0	0	0	0	1	0	0	0
0	0	1	0	2	3	3	3	1	1	0	0	1	3	0	0	2	0	0	0	0	0	1	0	2	3	3	3	1	1	0	0	1	3	0	0	2	0	0	0	0	0	0	0	1	1	1	1	0	0
1	0	0	0	0	0	0	0	0	1	1	0	2	0	1	1	0	1	1	1	1	0	0	0	0	0	0	0	0	1	1	0	2	0	1	1	0	1	1	1	1	0	0	0	0	0	0	0	0	1
13	6	4	6	13	7	9	10	12	14	10	4	18	10	15	12	9	20	11	11	9	4	3	4	10	6	6	7	11	10	7	2	14	7	11	8	7	16	9	8	2	2	0	1	3	2	2	3	5	3
5	5	6	4	5	6	5	5	5	5	6	6	3	6	6	3	6	5	5	4	5	5	6	4	5	6	5	5	5	5	6	6	3	6	6	3	6	5	5	4	1	1	1	1	1	1	1	1	1	1
2	2	1	2	2	2	1	2	2	2	2	1	2	2	2	2	2	4	1	2	2	2	1	2	2	2	1	2	2	2	2	1	2	2	2	2	2	4	1	2	2	2	1	2	2	2	1	2	2	2
0	0	0	0	1	0	0	0	0	1	0	0	0	0	0	1	0	0	0	0	0	0	0	0	1	0	0	0	0	1	0	0	0	0	0	1	0	0	0	0	0	0	0	0	1	0	0	0	0	1
4	4	2	4	3	5	5	4	5	4	4	4	7	7	6	6	6	7	5	7	0	0	0	0	0	0	0	0	0	0	0	1	0	1	0	0	0	0	0	0	0	0	0	0	0	0	0	0	0	0
3	3	3	4	3	1	2	2	1	1	2	4	1	1	3	3	2	0	2	2	3	3	3	4	3	1	2	2	1	1	2	4	1	1	3	3	2	0	2	2	3	3	3	4	3	1	2	2	1	1
24	19	6	17	18	13	22	24	24	26	20	16	27	19	24	25	25	27	23	22	24	19	6	17	18	13	22	24	24	26	20	16	27	19	24	25	25	27	23	22	23	19	6	17	18	13	21	23	23	25
0	1	0	1	1	0	1	0	0	1	2	0	1	1	1	2	0	1	1	1	0	1	0	1	1	0	1	0	0	1	2	0	1	1	1	2	0	1	1	1	0	1	0	1	1	0	1	0	0	1
1	1	0	0	1	1	1	1	1	1	1	0	2	2	3	1	0	3	1	2	1	1	0	0	1	1	1	1	1	1	1	0	2	2	3	1	0	3	1	2	1	1	0	0	1	1	1	1	1	1
0	1	0	0	1	0	0	0	0	0	0	0	0	0	0	0	0	0	0	0	0	1	0	0	1	0	0	0	0	0	0	0	0	0	0	0	0	0	0	0	0	1	0	0	1	0	0	0	0	0
0	2	0	0	0	0	0	0	0	0	0	1	0	0	1	1	0	0	1	2	0	2	0	0	0	0	0	0	0	0	0	1	0	0	1	1	0	0	1	2	0	2	0	0	0	0	0	0	0	0
34	39	28	42	35	36	32	39	40	33	35	40	37	29	38	39	40	38	44	37	34	39	28	42	35	36	32	39	40	33	35	40	37	29	38	39	40	38	44	37	34	39	28	42	35	36	32	39	40	33
2	1	0	1	2	3	2	1	3	2	1	0	3	2	4	3	1	3	2	2	2	1	0	1	2	3	2	1	3	2	1	0	3	2	4	3	1	3	2	2	2	1	0	1	2	3	2	1	3	2
1	0	0	0	0	0	1	1	2	0	0	0	1	0	3	0	1	1	0	1	1	0	0	0	0	0	1	1	2	0	0	0	1	0	3	0	1	1	0	1	1	0	0	0	0	0	1	1	2	0
15	15	13	16	15	15	13	14	15	14	15	18	15	14	14	15	12	14	15	14	15	15	13	16	15	15	13	14	15	14	15	18	15	14	14	15	12	14	15	14	15	15	13	16	15	15	13	14	15	14
2	1	1	0	1	1	3	2	0	2	2	0	3	1	6	2	1	2	1	2	1	0	0	0	0	1	1	1	0	1	0	0	1	0	5	1	1	1	1	0	1	0	0	0	0	1	1	1	0	1
2	3	1	4	2	1	1	4	5	5	4	0	5	2	5	1	3	6	3	4	2	3	1	4	2	1	1	4	5	5	4	0	5	2	5	1	3	6	3	4	2	3	1	4	2	1	1	4	5	5
15	9	8	12	12	7	13	11	8	16	9	5	19	13	17	15	11	19	9	16	15	9	8	12	12	7	13	11	8	16	9	5	19	13	17	15	11	19	9	16	11	7	6	10	9	6	9	8	7	12
2	0	0	0	0	0	1	0	0	0	0	0	3	0	4	1	3	1	1	0	2	0	0	0	0	0	1	0	0	0	0	0	3	0	4	1	3	1	1	0	2	0	0	0	0	0	1	0	0	0
4	3	3	2	7	1	5	5	7	8	6	1	12	5	8	4	4	9	3	5	1	1	1	0	3	0	2	1	3	6	1	0	6	2	2	3	1	4	1	2	1	1	1	0	3	0	2	1	3	5
0	1	0	0	0	0	1	0	0	0	0	0	1	0	1	0	0	2	0	1	0	1	0	0	0	0	1	0	0	0	0	0	1	0	1	0	0	2	0	1	0	1	0	0	0	0	1	0	0	0
6	4	3	2	5	3	7	7	8	11	4	1	8	6	11	9	11	12	9	8	6	4	3	2	5	3	7	7	8	11	4	1	8	6	11	9	11	12	9	8	5	3	2	1	4	2	6	6	7	10
1	2	2	2	1	1	4	3	3	3	4	0	5	2	4	4	3	4	2	4	1	2	2	2	1	1	4	3	3	3	4	0	5	2	4	4	3	4	2	4	1	2	2	2	1	1	4	3	3	3
4	1	0	1	1	0	1	0	1	3	1	0	4	0	5	1	2	5	2	2	4	1	0	1	1	0	1	0	1	3	1	0	4	0	5	1	2	5	2	2	1	0	0	0	1	0	1	0	0	0
10	10	10	9	11	7	11	11	12	13	8	5	12	9	13	12	12	13	11	10	10	10	10	9	11	7	11	11	12	13	8	5	12	9	13	12	12	13	11	10	10	10	10	9	11	7	11	11	12	13
16	16	8	11	16	14	17	15	14	18	14	10	19	20	16	17	16	21	14	17	16	16	8	11	16	14	17	15	14	18	14	10	19	20	16	17	16	21	14	17	16	16	8	11	16	14	17	15	14	18
1	3	1	2	0	0	2	3	2	3	2	0	7	1	4	4	6	4	0	5	1	3	1	2	0	0	2	3	2	3	2	0	7	1	4	4	6	4	0	5	1	3	1	2	0	0	2	3	2	3
1	0	0	2	2	0	3	4	2	3	6	0	7	2	5	2	3	4	2	5	1	0	0	2	2	0	3	4	2	3	6	0	7	2	5	2	3	4	2	5	1	0	0	2	2	0	3	4	2	3
1	0	0	0	1	0	0	1	0	0	0	0	2	0	1	0	0	1	0	0	1	0	0	0	1	0	0	1	0	0	0	0	2	0	1	0	0	1	0	0	1	0	0	0	1	0	0	1	0	0
3	4	3	1	2	2	2	0	1	2	4	2	7	2	7	4	3	2	2	6	3	4	3	1	2	2	2	0	1	2	4	2	7	2	7	4	3	2	2	6	3	4	3	1	2	2	2	0	1	2
1	1	0	0	1	1	1	0	1	0	0	1	0	0	1	1	1	0	0	2	1	1	0	0	1	1	1	0	1	0	0	1	0	0	1	1	1	0	0	2	1	1	0	0	1	1	1	0	1	0
0	2	0	1	0	1	2	1	2	3	1	2	8	0	11	3	3	4	2	0	0	2	0	1	0	1	2	1	2	3	1	2	8	0	11	3	3	4	2	0	0	0	0	1	0	0	2	1	1	1
0	0	0	0	1	0	0	1	2	2	1	0	4	1	5	3	3	4	2	3	0	0	0	0	1	0	0	1	2	2	1	0	4	1	5	3	3	4	2	3	0	0	0	0	1	0	0	1	2	2
0	1	0	0	0	0	0	1	2	2	2	1	1	0	1	1	0	1	2	1	0	1	0	0	0	0	0	1	2	2	2	1	1	0	1	1	0	1	2	1	0	1	0	0	0	0	0	1	2	2
0	0	0	0	0	0	0	0	0	1	0	0	1	0	1	0	0	3	1	0	0	0	0	0	0	0	0	0	0	1	0	0	1	0	1	0	0	3	1	0	0	0	0	0	0	0	0	0	0	1
1	1	0	1	1	1	0	0	1	0	0	0	0	1	1	0	1	0	0	1	1	1	0	1	1	1	0	0	1	0	0	0	0	1	1	0	1	0	0	1	1	1	0	1	1	1	0	0	1	0
23	17	23	21	25	23	21	20	24	20	14	16	27	23	28	23	25	24	20	18	22	16	22	20	24	22	20	19	23	19	13	15	26	22	28	22	24	23	19	16	22	16	22	20	24	22	20	19	23	19
2	1	1	2	2	2	2	2	2	2	2	2	2	2	2	2	2	2	2	2	2	1	1	2	2	2	2	2	2	2	2	2	2	2	2	2	2	2	2	2	2	1	1	2	2	2	2	2	2	2
0	1	1	1	0	1	1	1	2	1	0	1	1	1	3	2	0	1	1	4	0	1	1	1	0	1	1	1	2	1	0	1	1	1	3	2	0	1	1	4	0	1	1	1	0	1	1	1	2	1
0	0	0	0	0	0	0	0	0	0	0	0	1	0	1	0	0	0	0	0	0	0	0	0	0	0	0	0	0	0	0	0	1	0	1	0	0	0	0	0	0	0	0	0	0	0	0	0	0	0
0	0	0	0	0	0	1	0	0	0	0	0	1	0	1	1	0	0	0	1	0	0	0	0	0	0	1	0	0	0	0	0	1	0	1	1	0	0	0	1	0	0	0	0	0	0	1	0	0	0
0	0	0	0	0	0	0	0	1	0	0	0	3	0	1	0	1	0	0	1	0	0	0	0	0	0	0	0	1	0	0	0	3	0	1	0	1	0	0	1	0	0	0	0	0	0	0	0	1	0
19	18	15	18	17	18	24	20	22	24	18	16	25	24	27	24	23	26	21	25	19	18	15	18	17	18	24	20	22	24	18	16	25	24	27	24	23	26	21	25	19	18	15	18	17	18	24	20	22	24
1	1	1	0	2	0	1	0	1	2	0	0	6	0	3	1	2	4	2	4	1	0	1	0	2	0	1	0	1	2	0	0	5	0	2	1	2	3	2	4	1	0	1	0	2	0	1	0	1	2
2	0	0	2	1	0	1	2	0	1	1	0	1	0	0	2	0	2	1	0	2	0	0	2	1	0	1	2	0	1	1	0	1	0	0	2	0	2	1	0	2	0	0	2	1	0	1	2	0	1
1	1	0	0	1	0	0	1	1	0	1	0	3	0	1	2	3	5	0	3	1	1	0	0	1	0	0	1	1	0	1	0	3	0	1	2	3	5	0	3	1	1	0	0	1	0	0	1	1	0
1	2	0	0	1	0	2	1	1	2	0	1	4	1	4	2	1	2	1	3	1	2	0	0	1	0	2	1	1	2	0	1	4	1	4	2	1	2	1	3	1	2	0	0	1	0	2	1	1	2
0	0	0	0	0	0	0	1	0	0	0	0	1	0	0	0	0	1	2	0	0	0	0	0	0	0	0	1	0	0	0	0	1	0	0	0	0	1	2	0	0	0	0	0	0	0	0	1	0	0
7	8	2	6	8	5	10	10	7	9	6	5	10	10	10	10	8	10	8	9	7	8	2	6	8	5	10	10	7	9	6	5	10	10	10	10	8	10	8	9	7	8	2	6	8	5	10	10	7	9
4	3	0	3	4	3	4	4	2	2	2	2	3	2	2	2	3	2	3	3	4	3	0	3	4	3	4	4	2	2	2	2	3	2	2	2	3	2	3	3	4	3	0	3	4	3	4	4	2	2
1	0	2	1	0	0	0	0	1	1	1	0	1	2	2	0	2	3	2	1	1	0	2	1	0	0	0	0	1	1	1	0	1	2	2	0	2	3	2	1	0	0	1	0	0	0	0	0	1	1
3	2	1	2	2	2	0	0	3	1	2	1	3	1	3	2	0	2	3	1	2	1	1	1	1	0	0	0	0	1	1	1	1	0	1	0	0	0	1	1	2	1	1	1	1	0	0	0	0	1
3	1	1	1	0	1	2	2	3	4	1	2	4	3	5	4	4	6	4	3	3	1	1	1	0	1	2	2	3	4	1	2	4	3	5	4	4	6	4	3	1	0	0	1	0	0	0	0	1	1
0	0	0	0	0	1	0	1	0	1	1	0	0	1	0	0	1	0	0	0	0	0	0	0	0	1	0	1	0	1	1	0	0	1	0	0	1	0	0	0	0	0	0	0	0	1	0	1	0	1
1	1	0	1	0	0	0	1	1	0	0	0	1	0	1	1	0	1	1	0	1	1	0	1	0	0	0	1	1	0	0	0	1	0	1	1	0	1	1	0	1	1	0	1	0	0	0	1	1	0
2	2	1	3	2	1	2	1	3	2	1	1	2	1	5	2	2	4	2	3	0	0	0	0	0	0	0	0	0	0	0	0	0	0	1	0	0	1	0	1	0	0	0	0	0	0	0	0	0	0
1	1	0	1	2	2	4	4	1	6	1	4	5	4	2	3	2	5	2	2	1	1	0	1	2	2	4	4	1	6	1	4	5	4	2	3	2	5	2	2	1	1	0	1	1	1	2	2	1	4
4	4	2	4	4	5	5	4	6	6	5	4	8	6	7	7	7	8	5	8	4	4	2	4	4	5	5	4	6	6	5	4	8	6	7	7	7	8	5	8	0	0	0	0	1	0	0	0	1	2
0	0	0	0	0	0	0	0	1	0	0	0	0	0	1	0	0	1	0	0	0	0	0	0	0	0	0	0	1	0	0	0	0	0	1	0	0	1	0	0	0	0	0	0	0	0	0	0	1	0
2	1	1	2	2	2	1	2	2	1	1	1	1	2	2	1	0	2	3	2	0	0	0	0	0	0	0	1	0	0	0	0	0	0	1	0	0	1	1	1	0	0	0	0	0	0	0	1	0	0
3	5	1	5	5	5	5	5	3	3	2	6	2	5	5	5	3	1	4	5	3	5	1	5	5	5	5	5	3	3	2	6	2	5	5	5	3	1	4	5	3	5	1	5	5	5	5	5	3	3
2	1	0	1	1	0	2	0	1	2	0	0	2	2	2	1	2	2	2	0	2	1	0	1	1	0	2	0	1	2	0	0	2	2	2	1	2	2	2	0	1	0	0	0	0	0	1	0	0	1
8	3	3	5	7	4	5	6	4	8	6	2	8	6	7	7	6	9	6	5	1	1	1	1	1	1	1	1	0	1	1	0	2	2	1	1	1	1	1	1	1	1	1	1	1	1	1	1	0	1
0	1	0	1	1	0	0	0	1	1	1	0	5	0	0	0	0	3	1	1	0	1	0	1	1	0	0	0	1	1	1	0	5	0	0	0	0	3	1	1	0	1	0	1	1	0	0	0	1	1
0	0	0	0	0	0	0	1	1	0	0	0	1	0	1	1	1	0	0	0	0	0	0	0	0	0	0	1	1	0	0	0	1	0	1	1	1	0	0	0	0	0	0	0	0	0	0	1	1	0
0	1	2	1	1	0	1	0	2	3	2	1	4	1	4	1	1	4	2	4	0	0	1	1	0	0	0	0	1	3	1	1	2	0	2	0	0	1	1	2	0	0	1	1	0	0	0	0	1	2
0	0	0	1	0	1	0	0	1	0	0	1	1	1	1	0	0	0	1	1	0	0	0	1	0	1	0	0	1	0	0	1	1	1	1	0	0	0	1	1	0	0	0	1	0	1	0	0	1	0
0	0	0	0	0	0	1	1	1	0	1	0	1	0	1	0	1	0	0	1	0	0	0	0	0	0	1	1	1	0	1	0	1	0	1	0	1	0	0	1	0	0	0	0	0	0	1	1	1	0
0	0	0	1	0	0	0	0	1	1	0	0	0	0	2	2	2	3	0	2	0	0	0	1	0	0	0	0	1	1	0	0	0	0	2	2	2	3	0	2	0	0	0	1	0	0	0	0	1	1
1	1	1	0	2	0	1	0	1	0	0	1	0	0	1	0	0	0	1	0	1	1	1	0	2	0	1	0	1	0	0	1	0	0	1	0	0	0	1	0	1	1	1	0	2	0	1	0	1	0
2	1	0	0	0	1	0	1	0	2	1	0	3	1	2	1	1	2	0	1	1	0	0	0	0	0	0	0	0	1	0	0	2	0	1	0	0	1	0	0	1	0	0	0	0	0	0	0	0	1
0	1	1	0	2	4	1	1	1	0	0	1	0	2	1	1	1	0	1	0	0	1	1	0	2	4	1	1	1	0	0	1	0	2	1	1	1	0	1	0	0	1	1	0	2	4	1	1	1	0
6	4	3	4	7	6	6	8	5	6	6	4	8	7	7	8	7	7	5	6	6	4	3	4	7	6	6	8	5	6	6	4	8	7	7	8	7	7	5	6	6	4	3	4	7	6	6	8	5	6
1	0	2	1	1	0	2	0	0	2	2	0	4	0	4	1	4	2	2	2	1	0	2	1	1	0	2	0	0	2	2	0	4	0	4	1	4	2	2	2	1	0	2	1	1	0	2	0	0	2
2	2	0	4	3	1	3	3	3	6	3	1	12	1	8	6	5	7	4	6	2	2	0	4	3	1	3	3	3	6	3	1	12	1	8	6	5	7	4	6	2	2	0	3	2	1	3	3	2	6
3	5	5	5	7	6	6	5	6	5	5	3	4	4	3	5	4	4	5	2	1	3	3	2	4	4	4	3	4	3	2	2	2	2	1	3	2	2	3	1	1	3	3	2	4	4	4	3	4	3
2	4	2	4	6	8	5	2	6	1	5	1	1	2	1	3	7	1	6	1	2	4	2	4	6	8	5	2	6	1	5	1	1	2	1	3	7	1	6	1	2	4	2	4	6	8	5	2	6	1
3	3	1	1	4	4	5	3	3	0	2	2	1	4	0	2	3	4	2	1	3	3	1	1	4	4	5	3	3	0	2	2	1	4	0	2	3	4	2	1	3	3	1	1	4	4	5	3	3	0
0	0	0	0	0	1	1	0	0	1	1	0	1	0	1	0	0	1	1	0	0	0	0	0	0	1	1	0	0	1	1	0	1	0	1	0	0	1	1	0	0	0	0	0	0	0	0	0	0	0
1	0	0	1	1	0	0	0	0	0	0	0	1	0	1	1	1	3	0	0	1	0	0	1	1	0	0	0	0	0	0	0	1	0	1	1	1	3	0	0	1	0	0	1	1	0	0	0	0	0
0	1	0	0	0	0	0	0	0	1	0	0	1	0	0	2	1	2	0	1	0	1	0	0	0	0	0	0	0	1	0	0	1	0	0	2	1	2	0	1	0	1	0	0	0	0	0	0	0	1
2	0	0	0	1	0	1	2	1	2	0	1	2	1	2	3	2	4	2	3	2	0	0	0	1	0	1	2	1	2	0	1	2	1	2	3	2	4	2	3	2	0	0	0	1	0	1	2	1	2
2	3	2	3	2	3	3	2	4	5	1	2	3	1	4	4	2	5	3	4	2	3	2	3	2	3	3	2	4	5	1	2	3	1	4	4	2	5	3	4	2	3	2	3	2	3	3	2	4	5
4	2	1	4	3	4	4	1	2	0	4	2	4	6	3	2	4	5	2	2	4	2	1	4	3	4	4	1	2	0	4	2	4	6	3	2	4	5	2	2	3	1	0	3	2	3	3	0	1	0
0	0	0	1	0	1	1	0	1	2	1	1	3	1	3	0	2	1	0	2	0	0	0	1	0	1	1	0	1	2	1	1	3	1	3	0	2	1	0	2	0	0	0	1	0	1	1	0	1	2
0	0	0	0	0	0	0	0	1	3	1	0	4	0	5	1	0	2	0	1	0	0	0	0	0	0	0	0	1	3	1	0	4	0	5	1	0	2	0	1	0	0	0	0	0	0	0	0	1	3
0	0	0	0	1	0	0	0	0	0	0	0	2	0	0	0	0	0	0	0	0	0	0	0	1	0	0	0	0	0	0	0	2	0	0	0	0	0	0	0	0	0	0	0	1	0	0	0	0	0
2	0	0	0	1	1	1	0	1	1	0	1	2	1	2	0	1	1	2	2	2	0	0	0	1	1	1	0	1	1	0	1	2	1	2	0	1	1	2	2	2	0	0	0	1	1	1	0	1	1
0	1	0	0	0	0	0	0	0	1	1	0	2	1	1	1	1	2	1	0	0	1	0	0	0	0	0	0	0	1	1	0	2	1	1	1	1	2	1	0	0	1	0	0	0	0	0	0	0	1
4	3	1	3	4	1	2	4	4	4	2	1	11	3	5	5	6	7	6	8	4	3	1	3	4	1	2	4	4	4	2	1	11	3	5	5	6	7	6	8	4	3	1	3	4	1	2	4	4	4
3	3	3	3	3	3	2	3	2	2	3	1	1	4	3	4	3	2	3	3	3	3	3	3	3	3	2	3	2	2	3	1	1	4	3	4	3	2	3	3	3	3	3	3	3	3	2	3	2	2
2	2	1	0	0	2	2	3	3	4	1	2	3	3	6	4	3	5	4	3	0	1	0	0	0	1	0	1	1	1	0	0	0	0	2	1	0	1	1	1	0	1	0	0	0	1	0	1	1	1
3	2	0	3	3	0	4	6	4	6	6	0	5	5	7	5	4	7	3	4	3	2	0	3	3	0	4	6	4	6	6	0	5	5	7	5	4	7	3	4	3	2	0	3	3	0	4	6	4	6
1	2	0	1	1	1	1	3	1	0	1	1	4	2	2	1	4	2	1	1	1	2	0	1	1	1	1	3	1	0	1	1	4	2	2	1	4	2	1	1	1	2	0	1	1	1	1	2	0	0
0	1	0	1	2	0	1	0	2	1	0	1	3	1	2	2	3	0	0	1	0	1	0	1	2	0	1	0	2	1	0	1	3	1	2	2	3	0	0	1	0	1	0	1	2	0	1	0	2	1
0	0	0	0	0	0	0	0	0	0	0	0	0	0	2	0	0	0	0	0	0	0	0	0	0	0	0	0	0	0	0	0	0	0	2	0	0	0	0	0	0	0	0	0	0	0	0	0	0	0
3	5	5	5	4	2	3	6	2	12	5	7	4	7	1	7	3	10	1	5	3	5	5	5	4	2	3	6	2	12	5	7	4	7	1	7	3	10	1	5	3	5	5	5	4	2	3	6	2	12
3	0	0	0	1	1	1	2	2	2	2	1	5	1	4	3	6	6	2	3	3	0	0	0	1	1	1	2	2	2	2	1	5	1	4	3	6	6	2	3	2	0	0	0	0	1	0	2	2	2
1	0	0	0	0	0	0	0	0	0	0	0	1	0	2	1	0	0	0	1	1	0	0	0	0	0	0	0	0	0	0	0	1	0	2	1	0	0	0	1	1	0	0	0	0	0	0	0	0	0
0	0	0	0	0	0	0	1	0	0	0	0	1	0	0	1	0	1	0	1	0	0	0	0	0	0	0	1	0	0	0	0	1	0	0	1	0	1	0	1	0	0	0	0	0	0	0	1	0	0
1	0	0	0	0	0	0	0	0	0	0	0	1	0	1	0	0	0	0	0	1	0	0	0	0	0	0	0	0	0	0	0	1	0	1	0	0	0	0	0	1	0	0	0	0	0	0	0	0	0
1	1	1	1	0	0	0	1	1	0	0	1	0	1	1	1	1	0	0	1	1	1	1	1	0	0	0	1	1	0	0	1	0	1	1	1	1	0	0	1	1	1	1	1	0	0	0	1	1	0
4	1	0	0	3	1	2	3	1	2	2	0	6	1	5	4	3	9	4	5	4	1	0	0	3	1	2	3	1	2	2	0	6	1	5	4	3	9	4	5	4	1	0	0	3	1	2	3	1	2
4	1	3	4	6	3	3	4	5	6	4	1	5	3	6	5	5	6	3	3	4	1	3	4	6	3	3	4	5	6	4	1	5	3	6	5	5	6	3	3	3	1	3	3	5	3	2	3	4	5
0	0	0	0	0	0	0	0	0	0	0	0	1	0	1	0	0	0	0	0	0	0	0	0	0	0	0	0	0	0	0	0	1	0	1	0	0	0	0	0	0	0	0	0	0	0	0	0	0	0
1	1	0	0	0	0	0	0	0	0	0	0	2	0	2	2	0	2	1	0	1	1	0	0	0	0	0	0	0	0	0	0	2	0	2	2	0	2	1	0	1	1	0	0	0	0	0	0	0	0
1	1	1	1	1	0	1	0	2	1	0	1	1	1	0	2	1	0	1	0	1	1	1	1	1	0	1	0	2	1	0	1	1	1	0	2	1	0	1	0	1	1	1	1	1	0	1	0	2	1
3	1	2	2	2	1	3	2	1	1	0	0	3	0	1	2	0	1	0	2	3	1	2	2	2	1	3	2	1	1	0	0	3	0	1	2	0	1	0	2	3	1	2	2	2	1	3	2	1	1
3	5	4	4	11	6	10	4	5	2	1	3	2	3	1	5	5	4	2	1	3	5	4	4	11	6	10	4	5	2	1	3	2	3	1	5	5	4	2	1	3	5	4	4	11	6	10	4	5	2
4	3	0	3	0	1	1	0	3	3	4	2	8	3	9	6	5	10	2	5	4	3	0	3	0	1	1	0	3	3	4	2	8	3	9	6	5	10	2	5	4	3	0	3	0	1	1	0	3	3
1	1	0	0	0	0	1	1	0	1	1	0	1	1	1	1	0	1	1	0	1	1	0	0	0	0	1	1	0	1	1	0	1	1	1	1	0	1	1	0	1	1	0	0	0	0	1	1	0	1
1	2	1	1	1	1	1	1	1	2	2	1	1	2	2	2	1	2	3	3	1	2	1	1	1	1	1	1	1	2	2	1	1	2	2	2	1	2	3	3	1	2	1	1	1	1	1	1	1	2
1	0	0	1	1	0	0	0	1	1	1	1	2	1	2	1	1	2	1	2	1	0	0	1	1	0	0	0	1	1	1	1	2	1	2	1	1	2	1	2	1	0	0	1	1	0	0	0	1	1
1	0	0	1	0	1	0	1	1	0	1	0	2	0	0	1	0	2	0	0	1	0	0	1	0	1	0	1	1	0	1	0	2	0	0	1	0	2	0	0	1	0	0	1	0	1	0	1	1	0
0	0	0	0	0	0	0	0	1	1	0	1	0	0	0	0	0	0	0	0	0	0	0	0	0	0	0	0	1	1	0	1	0	0	0	0	0	0	0	0	0	0	0	0	0	0	0	0	1	1
1	2	1	3	3	3	2	2	7	6	5	1	7	3	7	6	4	7	7	4	1	2	1	3	3	3	2	2	7	6	5	1	7	3	7	6	4	7	7	4	0	1	1	2	2	1	2	2	4	6
1	2	1	1	1	1	2	1	0	1	1	1	1	2	1	3	0	2	1	0	1	2	1	1	1	1	2	1	0	1	1	1	1	2	1	3	0	2	1	0	1	2	1	1	1	1	2	1	0	1
2	1	0	1	1	0	2	0	1	1	1	0	2	1	2	1	0	1	1	2	1	0	0	1	1	0	1	0	1	0	1	0	1	0	1	0	0	0	0	1	1	0	0	1	1	0	1	0	1	0
0	1	0	0	2	0	1	0	0	0	0	0	1	0	1	1	1	1	0	0	0	1	0	0	2	0	1	0	0	0	0	0	1	0	1	1	1	1	0	0	0	1	0	0	2	0	1	0	0	0
2	0	0	1	1	0	0	0	0	3	1	0	2	0	3	0	1	2	1	2	2	0	0	1	1	0	0	0	0	3	1	0	2	0	3	0	1	2	1	2	2	0	0	1	1	0	0	0	0	3
0	1	1	0	1	0	2	1	1	6	2	3	2	0	0	3	1	4	1	1	0	1	1	0	1	0	2	1	1	6	2	3	2	0	0	3	1	4	1	1	0	1	1	0	1	0	2	1	1	6
5	5	4	4	5	4	6	6	5	8	6	3	8	5	8	8	8	9	7	7	2	3	1	1	2	1	3	3	2	5	3	0	5	2	5	5	5	6	4	4	2	3	1	1	2	1	3	3	2	5
1	0	0	1	1	0	2	2	2	2	1	1	3	2	3	0	3	3	0	2	1	0	0	1	1	0	2	2	2	2	1	1	3	2	3	0	3	3	0	2	1	0	0	0	0	0	1	1	1	1
2	0	0	0	1	0	1	1	4	2	1	1	5	2	4	3	1	2	0	2	2	0	0	0	1	0	1	1	4	2	1	1	5	2	4	3	1	2	0	2	2	0	0	0	1	0	1	1	4	2
0	0	0	0	0	1	0	0	2	3	0	2	1	2	4	3	4	2	3	2	0	0	0	0	0	1	0	0	2	3	0	2	1	2	4	3	4	2	3	2	0	0	0	0	0	1	0	0	2	3
0	2	0	3	1	0	1	2	2	3	3	0	3	1	3	3	1	2	3	3	0	2	0	3	1	0	1	2	2	3	3	0	3	1	3	3	1	2	3	3	0	2	0	3	1	0	1	2	2	3
0	0	0	0	0	0	0	1	0	1	1	0	1	0	1	0	2	1	0	0	0	0	0	0	0	0	0	1	0	1	1	0	1	0	1	0	2	1	0	0	0	0	0	0	0	0	0	1	0	1
0	0	0	1	1	0	0	1	0	1	0	0	2	1	1	1	1	1	0	1	0	0	0	1	1	0	0	1	0	1	0	0	2	1	1	1	1	1	0	1	0	0	0	1	1	0	0	1	0	1
0	0	1	0	0	1	1	0	1	1	0	0	0	1	0	0	0	1	1	0	0	0	1	0	0	1	1	0	1	1	0	0	0	1	0	0	0	1	1	0	0	0	1	0	0	1	1	0	1	1
0	0	0	0	1	0	0	1	0	0	0	1	2	0	0	1	0	1	1	2	0	0	0	0	1	0	0	1	0	0	0	1	2	0	0	1	0	1	1	2	0	0	0	0	1	0	0	1	0	0
1	1	0	0	1	1	0	0	1	0	0	0	1	1	1	0	0	2	0	1	1	1	0	0	1	1	0	0	1	0	0	0	1	1	1	0	0	2	0	1	1	1	0	0	1	1	0	0	1	0
3	1	2	4	3	4	2	3	3	2	4	1	4	5	3	5	4	6	3	4	2	0	1	3	2	3	1	2	2	2	3	0	3	4	2	4	3	5	2	3	1	0	0	2	1	1	0	1	2	2
1	0	1	2	2	1	2	2	2	2	0	1	3	2	3	2	2	3	1	3	1	0	1	1	1	1	1	1	1	1	0	0	2	1	2	2	1	2	1	2	1	0	1	1	1	1	1	1	1	1
1	1	2	0	1	1	2	2	3	3	1	2	7	1	6	6	3	3	2	5	1	1	2	0	1	1	2	2	3	3	1	2	7	1	6	6	3	3	2	5	1	1	2	0	1	1	2	2	3	3
0	0	1	1	1	0	1	1	0	1	2	2	2	2	2	3	1	2	2	2	0	0	1	1	1	0	1	1	0	1	2	2	2	2	2	3	1	2	2	2	0	0	1	1	1	0	1	1	0	1
1	0	0	0	0	1	0	1	0	1	0	0	0	0	0	1	0	0	1	1	1	0	0	0	0	1	0	1	0	1	0	0	0	0	0	1	0	0	1	1	1	0	0	0	0	1	0	1	0	1
8	12	4	4	10	6	14	14	13	13	9	7	16	10	12	16	10	16	13	14	8	12	4	4	10	6	14	14	13	13	9	7	16	10	12	16	10	16	13	14	8	12	4	4	10	6	14	14	13	13
0	0	0	0	1	0	1	0	0	0	1	0	1	1	2	1	1	1	1	1	0	0	0	0	1	0	1	0	0	0	1	0	1	1	2	1	1	1	1	1	0	0	0	0	1	0	1	0	0	0
9	11	11	10	11	9	10	9	11	11	8	9	11	10	10	11	10	11	9	10	9	11	11	10	11	9	10	9	11	11	8	9	11	10	10	11	10	11	9	10	9	11	11	10	11	9	10	9	11	11
1	1	1	1	1	0	0	2	1	1	1	0	2	1	1	2	1	3	1	1	1	1	1	1	1	0	0	2	1	1	1	0	2	1	1	2	1	3	1	1	1	1	1	1	1	0	0	2	1	1
0	0	0	0	0	0	0	0	0	0	0	0	1	0	0	0	0	0	0	0	0	0	0	0	0	0	0	0	0	0	0	0	1	0	0	0	0	0	0	0	0	0	0	0	0	0	0	0	0	0
7	3	3	6	5	7	5	7	7	9	7	6	10	7	6	7	8	11	8	7	7	3	3	6	5	7	5	7	7	9	7	6	10	7	6	7	8	11	8	7	7	3	3	6	5	7	5	7	7	9
1	1	1	0	2	3	1	1	1	3	2	1	3	0	3	1	2	1	2	1	1	1	1	0	2	3	1	1	1	3	2	1	3	0	3	1	2	1	2	1	1	1	1	0	2	3	1	1	1	3
3	2	1	2	4	1	2	2	1	4	3	0	2	2	3	3	2	3	2	3	3	2	1	2	4	1	2	2	1	4	3	0	2	2	3	3	2	3	2	3	3	2	1	2	4	1	2	2	1	4
1	2	0	0	3	4	1	2	3	1	1	0	3	2	3	2	2	3	1	1	1	2	0	0	3	4	1	2	3	1	1	0	3	2	3	2	2	3	1	1	1	2	0	0	3	4	1	2	3	1
0	0	0	0	0	0	0	0	0	0	0	0	1	0	0	0	0	0	0	1	0	0	0	0	0	0	0	0	0	0	0	0	1	0	0	0	0	0	0	1	0	0	0	0	0	0	0	0	0	0
5	4	3	5	3	5	3	7	4	9	5	6	7	6	6	4	6	7	5	8	5	4	3	5	3	5	3	7	4	9	5	6	7	6	6	4	6	7	5	8	5	4	3	5	3	5	3	7	4	9
1	0	1	1	2	0	2	3	3	1	0	0	6	0	7	3	3	6	1	4	1	0	1	1	2	0	2	3	3	1	0	0	6	0	7	3	3	6	1	4	1	0	1	1	2	0	2	3	3	1
1	1	0	1	2	1	3	3	0	2	1	1	3	1	4	5	3	6	2	2	1	1	0	1	2	1	3	3	0	2	1	1	3	1	4	5	3	6	2	2	1	1	0	1	2	1	3	3	0	2
1	1	0	2	0	0	0	0	1	0	1	0	1	0	4	0	0	1	2	1	1	1	0	2	0	0	0	0	1	0	1	0	1	0	4	0	0	1	2	1	1	1	0	2	0	0	0	0	1	0
1	1	1	0	0	0	0	0	1	1	0	0	2	0	2	2	1	4	0	1	1	1	1	0	0	0	0	0	1	1	0	0	2	0	2	2	1	4	0	1	1	1	1	0	0	0	0	0	1	1
4	0	0	0	4	3	1	1	0	3	1	1	0	0	0	2	0	0	2	0	4	0	0	0	4	3	1	1	0	3	1	1	0	0	0	2	0	0	2	0	3	0	0	0	3	2	1	0	0	3
3	6	0	6	6	3	5	4	4	5	1	2	10	5	6	8	6	11	5	7	3	6	0	6	6	3	5	4	4	5	1	2	10	5	6	8	6	11	5	7	1	3	0	2	2	2	2	2	1	2
0	0	0	0	0	0	1	0	0	0	0	0	1	0	2	0	1	0	0	0	0	0	0	0	0	0	1	0	0	0	0	0	1	0	2	0	1	0	0	0	0	0	0	0	0	0	1	0	0	0
1	0	0	0	2	0	1	3	1	0	1	0	1	0	1	0	2	3	1	1	0	0	0	0	1	0	0	1	0	0	1	0	1	0	0	0	1	1	1	0	0	0	0	0	1	0	0	1	0	0
7	6	5	6	6	5	6	6	6	6	5	5	8	7	8	6	6	9	5	6	2	2	1	2	2	1	2	2	2	2	1	1	3	3	4	2	2	5	1	3	2	2	1	2	2	1	2	2	2	2
3	2	2	3	2	2	2	3	3	3	2	2	3	2	3	3	2	3	2	3	1	1	0	1	0	0	0	1	1	1	0	0	1	0	1	1	0	1	0	1	1	1	0	1	0	0	0	1	1	1
1	2	1	2	2	1	3	2	4	5	1	0	4	1	5	4	1	6	2	4	1	2	1	2	2	1	3	2	4	5	1	0	4	1	5	4	1	6	2	4	1	2	1	2	2	1	3	2	4	5
6	7	5	6	7	3	7	7	6	6	5	2	11	7	10	8	8	9	7	11	6	7	5	6	7	3	7	7	6	6	5	2	11	7	10	8	8	9	7	11	5	7	5	5	6	3	6	6	5	5
0	0	0	0	0	0	0	0	0	0	0	0	1	0	0	0	0	0	0	0	0	0	0	0	0	0	0	0	0	0	0	0	1	0	0	0	0	0	0	0	0	0	0	0	0	0	0	0	0	0
0	0	0	0	0	0	0	0	1	0	0	0	1	0	0	2	0	0	0	0	0	0	0	0	0	0	0	0	1	0	0	0	1	0	0	2	0	0	0	0	0	0	0	0	0	0	0	0	1	0
0	0	1	0	0	1	1	1	0	2	2	0	2	0	1	0	1	1	0	0	0	0	1	0	0	1	1	1	0	2	2	0	2	0	1	0	1	1	0	0	0	0	1	0	0	1	1	1	0	2
3	2	0	0	2	1	2	7	1	6	3	1	5	1	5	5	4	3	1	1	3	2	0	0	2	1	2	7	1	6	3	1	5	1	5	5	4	3	1	1	3	2	0	0	2	1	2	7	1	6
1	2	1	1	0	0	1	1	1	1	1	0	1	1	1	0	1	2	1	2	1	2	1	1	0	0	1	1	1	1	1	0	1	1	1	0	1	2	1	2	1	2	1	1	0	0	1	1	1	1
0	0	0	0	1	1	1	0	0	2	0	0	1	0	1	1	0	0	0	0	0	0	0	0	1	1	1	0	0	2	0	0	1	0	1	1	0	0	0	0	0	0	0	0	1	1	1	0	0	2
4	6	1	4	5	2	3	4	8	6	2	1	8	1	9	5	4	9	3	9	4	6	1	4	5	2	3	4	8	6	2	1	8	1	9	5	4	9	3	9	4	6	1	4	5	2	3	4	8	6
1	1	2	1	2	2	2	2	2	1	2	2	1	2	0	2	2	2	2	0	1	1	2	1	2	2	2	2	2	1	2	2	1	2	0	2	2	2	2	0	1	1	2	1	2	2	2	2	2	1
2	2	1	3	2	1	3	1	4	6	2	1	11	5	9	8	3	11	5	4	2	2	1	3	2	1	3	1	4	6	2	1	11	5	9	8	3	11	5	4	2	2	1	3	2	1	3	1	4	6
0	0	0	0	0	0	0	0	0	0	0	0	0	0	1	0	1	0	0	0	0	0	0	0	0	0	0	0	0	0	0	0	0	0	1	0	1	0	0	0	0	0	0	0	0	0	0	0	0	0
0	0	0	0	0	0	0	0	0	0	1	0	0	0	2	0	0	0	0	0	0	0	0	0	0	0	0	0	0	0	1	0	0	0	2	0	0	0	0	0	0	0	0	0	0	0	0	0	0	0
1	1	2	3	1	1	0	0	2	1	3	1	3	0	0	1	0	1	0	2	1	1	2	3	1	1	0	0	2	1	3	1	3	0	0	1	0	1	0	2	1	1	2	3	1	1	0	0	2	1
0	0	0	0	0	0	0	0	0	0	0	0	1	0	1	1	0	0	0	1	0	0	0	0	0	0	0	0	0	0	0	0	1	0	1	1	0	0	0	1	0	0	0	0	0	0	0	0	0	0
0	0	0	0	0	0	0	0	0	1	1	0	0	1	2	1	0	2	0	1	0	0	0	0	0	0	0	0	0	1	1	0	0	1	1	1	0	2	0	1	0	0	0	0	0	0	0	0	0	1
0	0	0	1	0	0	1	1	0	1	0	0	1	0	1	0	1	1	1	1	0	0	0	1	0	0	1	1	0	1	0	0	1	0	1	0	1	1	1	1	0	0	0	1	0	0	1	1	0	1
0	0	0	0	0	0	0	0	0	1	0	0	1	0	0	1	1	1	0	0	0	0	0	0	0	0	0	0	0	1	0	0	1	0	0	1	1	1	0	0	0	0	0	0	0	0	0	0	0	1
3	2	1	3	1	1	1	3	0	6	2	2	4	1	4	2	3	9	2	4	3	2	1	3	1	1	1	3	0	6	2	2	4	1	4	2	3	9	2	4	2	0	0	1	0	1	1	2	0	4
1	0	1	2	1	1	1	1	1	3	2	0	4	2	3	4	3	6	4	2	1	0	1	2	1	1	1	1	1	3	2	0	4	2	3	4	3	6	4	2	1	0	1	2	1	1	1	1	1	3
18	19	17	20	19	18	19	18	19	17	15	18	14	18	18	18	15	14	13	18	18	19	17	20	19	18	19	18	19	17	15	18	14	18	18	18	15	14	13	18	14	15	13	16	15	15	15	15	15	13
0	0	0	1	0	0	0	0	1	1	0	0	2	0	1	0	0	0	0	1	0	0	0	1	0	0	0	0	1	1	0	0	2	0	1	0	0	0	0	1	0	0	0	1	0	0	0	0	1	1
0	0	0	0	1	1	1	1	1	0	1	1	2	0	2	0	1	2	2	1	0	0	0	0	1	1	1	1	1	0	1	1	2	0	2	0	1	2	2	1	0	0	0	0	1	1	1	1	1	0
1	3	0	1	2	1	1	4	0	4	2	0	3	2	4	4	2	3	2	4	1	3	0	1	2	1	1	4	0	4	2	0	3	2	4	4	2	3	2	4	1	3	0	0	1	0	1	3	0	3
8	8	5	6	10	3	8	5	11	10	7	5	9	10	6	14	10	14	9	12	8	8	5	6	10	3	8	5	11	10	7	5	9	10	6	14	10	14	9	12	8	8	5	6	10	3	8	5	11	10
1	1	0	0	0	0	2	1	1	3	2	0	2	0	3	1	0	3	0	0	1	1	0	0	0	0	2	1	1	3	2	0	2	0	3	1	0	3	0	0	1	1	0	0	0	0	2	1	1	3
3	3	0	1	3	0	2	1	3	6	2	2	6	4	3	4	7	4	2	6	3	3	0	1	3	0	2	1	3	6	2	2	6	4	3	4	7	4	2	6	3	3	0	1	3	0	2	1	3	6
0	0	0	0	0	0	0	0	0	1	0	1	2	0	2	0	1	1	0	0	0	0	0	0	0	0	0	0	0	1	0	1	2	0	2	0	1	1	0	0	0	0	0	0	0	0	0	0	0	1
1	0	0	0	0	0	0	0	1	1	0	0	2	0	1	1	1	1	1	0	1	0	0	0	0	0	0	0	1	1	0	0	1	0	1	1	1	1	1	0	1	0	0	0	0	0	0	0	1	1
0	0	0	0	0	0	0	0	0	1	0	0	0	1	0	1	0	0	0	0	0	0	0	0	0	0	0	0	0	1	0	0	0	1	0	1	0	0	0	0	0	0	0	0	0	0	0	0	0	1
1	0	0	2	1	0	1	0	0	3	2	1	4	0	1	2	1	2	1	3	1	0	0	2	1	0	1	0	0	3	2	1	4	0	1	2	1	2	1	3	1	0	0	2	1	0	1	0	0	3
0	0	1	0	1	1	0	1	0	0	0	1	1	0	1	2	1	2	1	0	0	0	1	0	1	1	0	1	0	0	0	1	1	0	1	2	1	2	1	0	0	0	1	0	1	1	0	1	0	0
1	1	0	0	1	0	0	0	1	1	0	0	1	0	1	1	0	2	1	2	1	1	0	0	1	0	0	0	1	1	0	0	1	0	1	1	0	2	1	2	1	1	0	0	1	0	0	0	1	1
4	4	2	5	6	3	4	2	6	5	2	2	7	3	7	8	7	7	4	7	4	4	2	5	6	3	4	2	6	5	2	2	7	3	7	8	7	7	4	7	4	4	2	5	6	3	4	2	6	5
1	2	0	3	1	3	2	1	4	1	3	1	6	2	5	2	3	5	2	2	1	2	0	3	1	3	2	1	4	1	3	1	6	2	5	2	3	5	2	2	1	2	0	3	1	3	2	1	4	1
4	4	3	5	4	5	2	3	5	5	4	5	3	4	3	3	4	4	3	4	4	4	3	5	4	5	2	3	5	5	4	5	3	4	3	3	4	4	3	4	4	4	3	5	4	5	2	3	5	5
0	0	0	0	1	0	1	1	1	0	0	0	2	0	1	1	0	0	0	0	0	0	0	0	1	0	1	1	1	0	0	0	2	0	1	1	0	0	0	0	0	0	0	0	1	0	1	1	1	0
0	0	1	0	0	0	0	0	0	0	0	0	0	0	2	0	0	0	0	0	0	0	1	0	0	0	0	0	0	0	0	0	0	0	2	0	0	0	0	0	0	0	1	0	0	0	0	0	0	0
1	3	1	2	1	1	1	1	3	3	1	1	2	2	3	2	2	3	4	2	1	3	1	2	1	1	1	1	3	3	1	1	2	2	3	2	2	3	4	2	1	3	1	2	1	1	1	1	3	3
1	0	0	0	0	0	0	0	0	0	0	0	1	0	1	0	1	1	1	0	1	0	0	0	0	0	0	0	0	0	0	0	1	0	1	0	1	1	1	0	1	0	0	0	0	0	0	0	0	0
0	1	0	1	0	1	0	0	0	0	0	0	0	0	0	0	0	0	0	0	0	1	0	1	0	1	0	0	0	0	0	0	0	0	0	0	0	0	0	0	0	1	0	1	0	1	0	0	0	0
4	8	12	13	13	7	8	12	9	21	10	19	11	14	6	17	8	20	7	9	4	8	12	13	13	7	8	12	9	21	10	19	11	14	6	17	8	20	7	9	4	8	12	13	13	7	8	12	9	21
3	2	4	1	4	4	3	2	5	2	2	2	1	2	0	1	2	1	4	0	3	2	4	1	4	4	3	2	5	2	2	2	1	2	0	1	2	1	4	0	3	2	4	1	4	4	3	2	5	2
1	0	0	0	1	0	1	2	0	1	1	0	1	0	3	0	1	1	0	2	1	0	0	0	1	0	1	2	0	1	1	0	1	0	3	0	1	1	0	2	1	0	0	0	1	0	1	2	0	1
0	0	0	0	0	0	0	0	0	1	0	0	0	0	1	0	0	1	0	0	0	0	0	0	0	0	0	0	0	1	0	0	0	0	1	0	0	1	0	0	0	0	0	0	0	0	0	0	0	1
0	0	0	0	0	0	1	0	2	1	0	0	2	1	2	1	1	1	0	2	0	0	0	0	0	0	1	0	2	1	0	0	2	1	2	1	1	1	0	2	0	0	0	0	0	0	1	0	2	1
9	1	1	4	1	0	6	3	5	5	4	2	13	3	15	8	9	12	10	6	9	1	1	4	1	0	6	3	5	5	4	2	13	3	15	8	9	12	10	6	9	1	1	4	1	0	6	3	5	5
0	0	0	0	0	1	0	0	0	1	0	0	3	0	0	0	0	1	2	0	0	0	0	0	0	1	0	0	0	1	0	0	3	0	0	0	0	1	2	0	0	0	0	0	0	1	0	0	0	1
1	0	1	0	0	0	0	0	0	0	1	0	1	1	1	1	1	2	1	2	1	0	1	0	0	0	0	0	0	0	1	0	1	1	1	1	1	2	1	2	1	0	1	0	0	0	0	0	0	0
2	1	0	0	0	0	1	0	0	1	2	0	2	2	1	1	2	1	0	1	2	1	0	0	0	0	1	0	0	1	2	0	2	2	1	1	2	1	0	1	2	1	0	0	0	0	1	0	0	1
0	2	3	1	1	1	1	0	1	0	2	1	2	0	2	2	1	3	1	1	0	2	3	1	1	1	1	0	1	0	2	1	2	0	2	2	1	3	1	1	0	2	3	1	1	1	1	0	1	0
0	0	0	0	0	0	0	0	0	0	1	0	0	0	0	0	0	1	1	0	0	0	0	0	0	0	0	0	0	0	1	0	0	0	0	0	0	1	1	0	0	0	0	0	0	0	0	0	0	0
0	1	0	0	0	1	0	1	0	0	1	0	2	0	3	0	0	3	0	0	0	1	0	0	0	1	0	1	0	0	1	0	2	0	3	0	0	3	0	0	0	1	0	0	0	1	0	1	0	0
1	4	0	1	1	1	1	0	4	6	3	3	4	3	5	3	3	5	1	1	1	4	0	1	1	1	1	0	4	6	3	3	4	3	5	3	3	5	1	1	1	4	0	1	1	1	1	0	4	6
0	1	0	0	0	0	1	1	0	0	0	0	2	1	0	0	0	2	2	2	0	1	0	0	0	0	1	1	0	0	0	0	2	1	0	0	0	2	2	2	0	1	0	0	0	0	1	1	0	0
0	0	0	0	0	0	0	1	1	2	0	2	3	0	3	1	1	2	1	1	0	0	0	0	0	0	0	1	1	2	0	2	3	0	3	1	1	2	1	1	0	0	0	0	0	0	0	1	1	2
1	0	2	1	1	0	0	0	3	3	1	0	2	1	4	1	0	3	0	2	1	0	2	1	1	0	0	0	3	3	1	0	2	1	4	1	0	3	0	2	1	0	2	1	1	0	0	0	3	3
0	0	0	1	0	0	0	0	1	1	1	0	1	1	4	0	1	1	0	0	0	0	0	1	0	0	0	0	1	1	1	0	1	1	4	0	1	1	0	0	0	0	0	1	0	0	0	0	1	1
4	3	1	4	3	4	4	5	5	7	4	3	9	4	8	5	6	6	5	7	4	3	1	4	3	4	4	5	5	7	4	3	9	4	8	5	6	6	5	7	4	3	1	4	3	4	4	5	5	7
0	1	0	0	0	0	0	0	1	1	1	0	1	0	0	0	0	1	1	1	0	1	0	0	0	0	0	0	1	1	1	0	1	0	0	0	0	1	1	1	0	1	0	0	0	0	0	0	1	1
2	1	0	2	1	0	4	1	1	3	1	0	5	0	4	2	2	5	1	1	2	1	0	2	1	0	4	1	1	3	1	0	5	0	4	2	2	5	1	1	2	1	0	2	1	0	4	1	1	3
2	2	2	4	2	1	2	2	1	3	3	2	2	1	3	2	2	3	3	1	0	0	1	2	1	1	1	0	0	0	0	0	0	0	1	1	0	1	0	1	0	0	1	2	1	1	1	0	0	0
0	0	0	0	0	0	0	0	0	0	0	0	0	0	2	0	0	1	0	0	0	0	0	0	0	0	0	0	0	0	0	0	0	0	2	0	0	1	0	0	0	0	0	0	0	0	0	0	0	0
1	1	0	0	2	1	1	1	1	2	1	0	2	1	1	1	0	1	1	1	1	1	0	0	2	1	1	1	1	2	1	0	2	1	1	1	0	1	1	1	1	1	0	0	2	1	1	1	1	2
0	0	0	1	0	0	0	1	0	0	0	1	2	0	2	0	0	1	0	1	0	0	0	1	0	0	0	1	0	0	0	1	2	0	2	0	0	1	0	1	0	0	0	1	0	0	0	1	0	0
0	0	0	0	0	0	0	0	1	0	0	0	0	0	2	0	0	2	0	0	0	0	0	0	0	0	0	0	1	0	0	0	0	0	2	0	0	2	0	0	0	0	0	0	0	0	0	0	1	0
1	0	0	0	0	0	0	0	0	1	0	0	2	0	0	1	2	2	0	0	1	0	0	0	0	0	0	0	0	1	0	0	2	0	0	1	2	2	0	0	1	0	0	0	0	0	0	0	0	1
1	0	0	2	0	0	0	0	1	2	0	0	3	1	2	2	2	0	0	3	1	0	0	2	0	0	0	0	1	2	0	0	3	1	2	2	2	0	0	3	1	0	0	2	0	0	0	0	1	2
3	3	0	5	4	2	3	4	5	5	1	2	8	6	6	6	6	8	3	5	1	0	0	1	0	1	0	2	2	2	0	0	2	1	3	0	1	2	0	1	1	0	0	1	0	1	0	2	2	2
0	0	0	0	0	0	0	0	0	1	0	0	0	0	0	1	0	1	0	0	0	0	0	0	0	0	0	0	0	1	0	0	0	0	0	1	0	0	0	0	0	0	0	0	0	0	0	0	0	1
1	0	0	2	4	0	0	2	2	4	3	0	5	2	4	4	4	6	1	3	1	0	0	2	4	0	0	2	2	4	3	0	5	2	4	4	4	6	1	3	1	0	0	2	4	0	0	2	2	4
2	0	1	0	0	0	1	0	0	4	0	0	7	1	5	3	3	7	0	2	2	0	1	0	0	0	1	0	0	4	0	0	7	1	5	3	3	7	0	2	2	0	1	0	0	0	1	0	0	4
0	0	0	1	2	0	2	1	2	1	0	0	5	0	1	1	2	5	0	0	0	0	0	1	2	0	2	1	2	1	0	0	5	0	1	1	2	5	0	0	0	0	0	1	2	0	2	1	2	1
1	0	0	0	0	0	0	0	0	1	0	1	2	0	2	1	1	1	0	0	1	0	0	0	0	0	0	0	0	1	0	1	2	0	2	1	1	1	0	0	1	0	0	0	0	0	0	0	0	1
0	0	0	0	0	0	0	0	0	0	0	0	0	1	2	0	0	0	0	0	0	0	0	0	0	0	0	0	0	0	0	0	0	1	2	0	0	0	0	0	0	0	0	0	0	0	0	0	0	0
1	2	0	2	1	2	2	1	1	1	0	4	0	3	2	4	2	0	1	3	1	2	0	2	1	2	2	1	1	1	0	4	0	3	2	4	2	0	1	3	1	2	0	2	1	2	2	1	1	1
0	1	0	0	0	0	0	1	0	1	0	0	1	0	1	1	1	1	0	1	0	1	0	0	0	0	0	1	0	1	0	0	1	0	1	1	1	1	0	1	0	1	0	0	0	0	0	1	0	1
1	0	1	1	3	0	2	2	1	2	3	2	2	1	1	2	1	2	3	0	1	0	1	1	3	0	2	2	1	2	3	2	2	1	1	2	1	2	3	0	1	0	1	1	3	0	2	2	1	2
1	0	0	0	0	0	0	2	2	3	0	0	2	0	2	3	0	1	1	3	1	0	0	0	0	0	0	2	2	3	0	0	2	0	2	3	0	1	1	3	1	0	0	0	0	0	0	2	2	3
2	2	0	0	3	1	2	2	2	3	1	0	2	3	6	3	3	2	2	2	2	2	0	0	3	1	2	2	2	3	1	0	2	3	6	3	3	2	2	2	2	2	0	0	3	1	2	2	2	3
0	0	0	0	0	0	0	0	0	0	0	0	1	0	5	1	1	2	0	2	0	0	0	0	0	0	0	0	0	0	0	0	1	0	5	1	1	2	0	2	0	0	0	0	0	0	0	0	0	0
2	1	1	3	2	3	1	3	4	4	4	2	3	1	2	4	3	4	3	0	2	1	1	3	2	3	1	3	4	4	4	2	3	1	2	4	3	4	3	0	2	1	1	3	2	3	1	3	4	4
1	0	1	1	1	0	1	2	1	0	0	0	1	0	1	0	2	3	0	1	1	0	1	1	1	0	1	2	1	0	0	0	1	0	1	0	2	3	0	1	0	0	1	1	0	0	0	0	0	0
0	0	0	0	0	0	0	0	0	1	1	0	0	0	0	0	0	1	1	0	0	0	0	0	0	0	0	0	0	1	1	0	0	0	0	0	0	1	1	0	0	0	0	0	0	0	0	0	0	1
0	0	0	0	2	2	1	0	0	8	0	3	1	1	0	1	0	4	1	0	0	0	0	0	2	2	1	0	0	8	0	3	1	1	0	1	0	4	1	0	0	0	0	0	2	2	1	0	0	8
1	1	1	1	0	0	2	4	1	9	2	9	1	1	0	4	1	4	2	2	1	1	1	1	0	0	2	4	1	9	2	9	1	1	0	4	1	4	2	2	1	1	1	1	0	0	2	4	1	9
4	3	6	7	3	7	4	9	0	16	4	16	7	7	1	10	1	10	2	8	4	3	6	7	3	7	4	9	0	16	4	16	7	7	1	10	1	10	2	8	4	3	6	7	3	7	4	9	0	16
1	1	0	1	1	1	0	1	1	1	0	0	1	2	0	2	1	2	2	1	1	1	0	1	1	1	0	1	1	1	0	0	1	2	0	2	1	2	2	1	1	1	0	1	1	1	0	1	1	1
0	0	0	1	0	0	0	0	0	0	0	0	1	0	1	0	0	1	0	1	0	0	0	1	0	0	0	0	0	0	0	0	1	0	1	0	0	1	0	1	0	0	0	1	0	0	0	0	0	0
1	1	1	1	0	1	0	0	1	1	0	1	0	1	0	1	0	0	0	1	1	1	1	1	0	1	0	0	1	1	0	1	0	1	0	1	0	0	0	1	1	1	1	1	0	1	0	0	1	1
0	0	0	0	0	0	0	0	0	0	0	0	1	0	1	0	1	0	0	0	0	0	0	0	0	0	0	0	0	0	0	0	1	0	1	0	1	0	0	0	0	0	0	0	0	0	0	0	0	0
3	2	0	2	3	2	3	2	1	8	1	0	10	2	9	5	3	8	3	4	3	2	0	2	3	2	3	2	1	8	1	0	10	2	9	5	3	8	3	4	3	2	0	2	3	2	3	2	1	8
2	1	0	1	3	1	0	4	1	5	0	1	8	2	3	7	4	4	3	7	2	1	0	1	3	1	0	4	1	5	0	1	8	2	3	7	4	4	3	7	2	1	0	1	3	1	0	4	1	5
1	1	0	1	1	1	1	0	0	0	0	0	0	0	2	0	2	1	0	0	1	1	0	1	1	1	1	0	0	0	0	0	0	0	2	0	2	1	0	0	1	1	0	1	1	1	1	0	0	0
0	0	0	0	0	0	1	1	0	0	0	0	1	0	0	0	0	1	2	0	0	0	0	0	0	0	1	1	0	0	0	0	1	0	0	0	0	1	2	0	0	0	0	0	0	0	1	1	0	0
2	0	0	2	1	1	3	1	1	2	2	1	3	2	2	2	2	3	1	2	0	0	0	0	1	0	1	1	0	1	0	0	2	0	1	1	1	2	0	1	0	0	0	0	1	0	1	1	0	1
0	0	0	0	0	0	0	0	0	0	0	0	0	0	1	0	0	0	0	0	0	0	0	0	0	0	0	0	0	0	0	0	0	0	1	0	0	0	0	0	0	0	0	0	0	0	0	0	0	0
13	11	9	14	14	12	16	13	15	15	10	6	15	13	16	14	14	17	12	13	13	11	9	14	14	12	16	13	15	15	10	6	15	13	16	14	14	17	12	13	13	11	9	14	14	12	16	13	15	15
0	0	0	0	0	0	0	0	0	0	0	0	1	0	1	0	0	0	0	0	0	0	0	0	0	0	0	0	0	0	0	0	1	0	1	0	0	0	0	0	0	0	0	0	0	0	0	0	0	0
13	14	16	16	17	13	16	20	16	20	16	15	19	18	18	20	16	18	17	17	13	14	16	16	17	13	16	20	16	20	16	15	19	18	18	20	16	18	17	17	3	4	5	5	6	3	5	7	5	7
1	0	0	0	0	1	1	0	0	0	1	1	1	0	1	0	1	1	0	1	1	0	0	0	0	1	1	0	0	0	1	1	1	0	1	0	1	1	0	1	1	0	0	0	0	1	1	0	0	0
1	1	0	0	0	1	1	0	1	1	0	1	2	0	0	0	0	2	0	1	1	1	0	0	0	1	1	0	1	1	0	1	2	0	0	0	0	2	0	1	1	1	0	0	0	1	1	0	1	1
1	0	1	2	1	0	0	1	0	0	2	1	1	1	2	0	2	2	1	0	0	0	0	1	1	0	0	1	0	0	1	1	1	0	1	0	1	1	0	0	0	0	0	1	1	0	0	1	0	0
1	1	0	0	1	0	1	1	0	0	0	0	0	0	0	0	0	2	1	0	1	1	0	0	1	0	1	1	0	0	0	0	0	0	0	0	0	2	1	0	1	1	0	0	1	0	1	1	0	0
1	0	0	1	1	0	0	1	0	1	1	0	1	0	1	0	0	1	2	1	0	0	0	0	0	0	0	0	0	0	0	0	1	0	1	0	0	0	1	0	0	0	0	0	0	0	0	0	0	0
0	0	0	0	0	0	0	0	1	0	1	0	0	0	0	0	0	1	0	0	0	0	0	0	0	0	0	0	1	0	1	0	0	0	0	0	0	1	0	0	0	0	0	0	0	0	0	0	1	0
3	1	1	2	3	2	2	1	1	2	1	1	2	2	3	3	2	2	2	2	3	1	1	2	3	2	2	1	1	2	1	1	2	2	3	3	2	2	2	2	3	1	1	2	3	2	2	1	1	2
0	0	0	0	1	0	0	0	1	1	0	1	2	1	1	0	0	1	0	0	0	0	0	0	1	0	0	0	1	1	0	1	2	1	1	0	0	1	0	0	0	0	0	0	1	0	0	0	1	1
2	2	0	0	0	1	0	1	1	3	2	0	3	1	3	2	2	3	1	3	2	2	0	0	0	1	0	1	1	3	2	0	3	1	3	2	2	3	1	3	1	1	0	0	0	0	0	0	1	2
0	0	0	0	0	0	0	0	0	1	0	0	0	1	1	1	0	1	0	0	0	0	0	0	0	0	0	0	0	1	0	0	0	1	1	1	0	1	0	0	0	0	0	0	0	0	0	0	0	1
0	0	0	0	0	0	0	0	0	0	0	0	1	0	1	0	0	2	0	1	0	0	0	0	0	0	0	0	0	0	0	0	1	0	1	0	0	2	0	1	0	0	0	0	0	0	0	0	0	0
1	1	1	2	1	2	1	0	1	0	2	1	1	1	2	0	0	0	0	1	1	1	1	2	1	2	1	0	1	0	2	1	1	1	2	0	0	0	0	1	1	1	1	2	1	2	1	0	1	0
0	2	1	3	3	1	2	3	2	0	1	2	1	3	2	2	2	1	2	1	0	2	1	3	3	1	2	3	2	0	1	2	1	3	2	2	2	1	2	1	0	2	1	3	3	1	2	3	2	0
3	2	1	1	4	1	2	2	2	5	1	1	6	0	4	3	2	5	2	3	3	2	1	1	4	1	2	2	2	5	1	1	6	0	4	3	2	5	2	3	3	2	1	1	4	1	2	2	2	5
2	4	3	4	3	3	4	2	4	4	4	4	3	2	4	4	3	4	4	3	2	4	3	4	3	3	4	2	4	4	4	4	3	2	4	4	3	4	4	3	2	4	3	4	3	3	4	2	4	4
1	0	0	1	1	1	1	1	1	1	0	1	1	0	1	1	1	1	1	0	1	0	0	1	1	1	1	1	1	1	0	1	1	0	1	1	1	1	1	0	1	0	0	1	1	1	1	1	1	1
1	0	0	2	2	1	1	1	0	2	1	0	1	1	2	2	1	1	0	1	1	0	0	2	2	1	1	1	0	2	1	0	1	1	2	2	1	1	0	1	1	0	0	2	2	1	1	1	0	2
1	0	0	0	1	0	1	0	0	0	0	0	1	0	0	1	1	1	1	1	1	0	0	0	1	0	1	0	0	0	0	0	1	0	0	1	1	1	1	1	1	0	0	0	1	0	1	0	0	0
6	6	4	6	8	7	4	5	4	7	4	2	7	4	7	12	6	7	6	8	6	6	4	6	8	7	4	5	4	7	4	2	7	4	7	12	6	7	6	8	6	6	4	6	8	7	4	5	4	7
6	3	6	3	7	6	7	7	6	7	5	5	8	6	6	5	5	8	7	5	4	2	4	1	5	4	5	5	4	5	3	3	6	4	4	3	3	6	5	3	3	1	3	0	4	3	4	4	3	4
0	0	0	0	0	0	0	0	0	0	0	0	1	0	0	0	0	0	0	0	0	0	0	0	0	0	0	0	0	0	0	0	1	0	0	0	0	0	0	0	0	0	0	0	0	0	0	0	0	0
1	0	0	1	1	0	0	1	0	1	0	0	1	1	0	0	1	1	0	1	1	0	0	1	1	0	0	1	0	1	0	0	1	1	0	0	1	1	0	1	1	0	0	1	1	0	0	1	0	1
0	0	0	0	0	0	0	0	1	0	1	0	0	0	1	0	0	0	0	1	0	0	0	0	0	0	0	0	1	0	1	0	0	0	1	0	0	0	0	1	0	0	0	0	0	0	0	0	1	0
0	0	0	0	0	0	0	0	1	1	0	1	1	0	0	0	1	1	0	0	0	0	0	0	0	0	0	0	1	1	0	1	1	0	0	0	1	1	0	0	0	0	0	0	0	0	0	0	1	1
10	8	5	7	12	8	7	12	9	11	11	8	15	12	18	16	13	17	14	15	10	8	5	7	12	8	7	12	9	11	11	8	15	12	18	16	13	17	14	15	8	7	3	5	10	6	5	10	7	9
0	0	0	0	0	0	0	0	0	1	0	0	0	0	3	0	0	1	0	0	0	0	0	0	0	0	0	0	0	1	0	0	0	0	3	0	0	1	0	0	0	0	0	0	0	0	0	0	0	1
0	0	0	0	0	0	0	0	1	0	0	0	1	0	0	0	0	1	0	0	0	0	0	0	0	0	0	0	1	0	0	0	1	0	0	0	0	1	0	0	0	0	0	0	0	0	0	0	1	0
0	0	0	0	0	0	0	0	0	1	0	0	1	0	1	0	0	1	0	0	0	0	0	0	0	0	0	0	0	1	0	0	1	0	1	0	0	1	0	0	0	0	0	0	0	0	0	0	0	1
0	0	0	0	0	0	0	0	0	0	0	0	2	0	0	0	0	0	0	0	0	0	0	0	0	0	0	0	0	0	0	0	2	0	0	0	0	0	0	0	0	0	0	0	0	0	0	0	0	0
2	2	0	0	1	0	1	1	0	0	1	0	2	2	2	1	1	1	1	2	2	2	0	0	1	0	1	1	0	0	1	0	2	2	2	1	1	1	1	2	2	2	0	0	1	0	1	1	0	0
1	0	0	0	0	0	1	0	2	0	0	0	2	1	2	1	1	2	1	0	1	0	0	0	0	0	1	0	2	0	0	0	2	1	2	1	1	2	1	0	1	0	0	0	0	0	1	0	2	0
4	3	2	3	4	3	2	3	5	3	3	1	5	4	3	5	2	2	5	5	4	3	2	3	4	3	2	3	5	3	3	1	5	4	3	5	2	2	5	5	4	3	2	3	4	3	2	3	5	3
0	0	0	0	0	0	0	1	0	1	0	0	1	0	1	0	0	1	0	1	0	0	0	0	0	0	0	1	0	1	0	0	1	0	1	0	0	1	0	1	0	0	0	0	0	0	0	1	0	1
7	4	2	4	2	1	3	3	5	5	3	4	7	2	7	5	5	7	4	7	7	4	2	4	2	1	3	3	5	5	3	4	7	2	7	5	5	7	4	7	7	4	2	4	2	1	3	3	5	5
1	1	0	0	1	0	1	2	2	4	2	0	3	2	3	4	2	5	2	2	1	1	0	0	1	0	1	2	2	4	2	0	3	2	3	4	2	5	2	2	1	1	0	0	1	0	1	2	2	4
0	0	0	0	0	0	0	0	0	0	0	0	1	0	1	0	0	0	0	0	0	0	0	0	0	0	0	0	0	0	0	0	1	0	1	0	0	0	0	0	0	0	0	0	0	0	0	0	0	0
0	0	0	0	0	0	0	0	0	0	0	0	2	0	0	0	0	2	0	1	0	0	0	0	0	0	0	0	0	0	0	0	2	0	0	0	0	2	0	1	0	0	0	0	0	0	0	0	0	0
7	5	2	4	7	4	5	5	7	7	3	3	7	6	4	6	5	6	6	5	7	5	2	4	7	4	5	5	7	7	3	3	7	6	4	6	5	6	6	5	5	4	1	2	5	2	4	4	5	6
0	0	0	0	0	0	0	0	0	0	0	0	0	0	1	0	0	0	0	0	0	0	0	0	0	0	0	0	0	0	0	0	0	0	1	0	0	0	0	0	0	0	0	0	0	0	0	0	0	0
6	8	7	8	8	6	8	10	10	9	8	7	7	8	10	8	10	7	9	8	6	8	7	8	8	6	8	10	10	9	8	7	7	8	10	8	10	7	9	8	6	8	7	8	8	6	8	10	10	9
0	0	1	0	1	1	0	0	0	0	0	0	1	0	1	0	0	1	0	0	0	0	1	0	1	1	0	0	0	0	0	0	1	0	1	0	0	1	0	0	0	0	1	0	1	1	0	0	0	0
13	10	8	9	10	9	11	11	12	11	12	9	15	11	12	12	11	13	11	12	11	9	6	7	8	7	9	9	10	9	10	7	13	9	10	10	9	11	9	10	9	7	5	6	7	6	8	8	9	8
0	0	0	0	1	0	0	0	0	0	0	0	0	0	1	1	0	1	0	0	0	0	0	0	1	0	0	0	0	0	0	0	0	0	1	1	0	1	0	0	0	0	0	0	1	0	0	0	0	0
0	0	0	0	0	0	0	0	0	0	0	0	0	0	1	1	0	0	0	0	0	0	0	0	0	0	0	0	0	0	0	0	0	0	1	1	0	0	0	0	0	0	0	0	0	0	0	0	0	0
5	3	0	3	3	2	3	5	4	4	4	1	4	2	5	1	3	6	4	5	5	3	0	3	3	2	3	5	4	4	4	1	4	2	5	1	3	6	4	5	5	3	0	3	3	2	3	5	4	4
0	0	0	0	0	0	0	0	0	0	0	0	0	0	1	0	0	0	0	0	0	0	0	0	0	0	0	0	0	0	0	0	0	0	1	0	0	0	0	0	0	0	0	0	0	0	0	0	0	0
0	0	0	0	0	0	0	0	0	0	0	0	0	0	0	1	1	0	0	0	0	0	0	0	0	0	0	0	0	0	0	0	0	0	0	1	1	0	0	0	0	0	0	0	0	0	0	0	0	0
0	1	0	1	0	1	0	0	1	0	1	0	1	1	1	0	1	0	1	1	0	1	0	1	0	1	0	0	1	0	1	0	1	1	1	0	1	0	1	1	0	1	0	1	0	1	0	0	1	0
1	0	1	0	0	1	0	0	0	0	0	0	2	1	1	1	0	0	1	1	1	0	1	0	0	1	0	0	0	0	0	0	2	1	1	1	0	0	1	1	1	0	1	0	0	1	0	0	0	0
0	0	0	0	1	0	1	1	0	0	0	0	1	1	0	0	0	0	0	0	0	0	0	0	1	0	1	1	0	0	0	0	1	1	0	0	0	0	0	0	0	0	0	0	1	0	1	1	0	0
10	11	11	11	11	10	11	13	10	13	11	11	13	13	11	13	11	11	10	12	0	1	1	1	1	0	1	1	0	1	1	0	1	1	1	1	1	0	0	1	0	1	1	1	1	0	1	1	0	1
7	5	3	3	4	4	1	4	5	7	5	5	10	6	9	6	4	8	4	5	7	5	3	3	4	4	1	4	5	7	5	5	10	6	9	6	4	8	4	5	2	0	0	1	0	0	0	1	1	2
16	12	13	10	13	8	15	15	13	17	11	10	18	10	19	13	18	18	11	17	16	12	13	10	13	8	15	15	13	17	11	10	18	10	19	13	18	18	11	17	0	0	0	0	0	0	0	0	0	0
13	11	9	8	9	5	11	11	9	14	8	6	14	7	17	11	15	15	8	14	0	1	0	0	0	0	0	0	0	1	0	0	0	0	2	1	1	1	1	1	0	1	0	0	0	0	0	0	0	1
20	15	9	12	11	8	14	16	16	16	12	7	20	16	22	16	22	22	12	19	20	15	9	12	11	8	14	16	16	16	12	7	20	16	22	16	22	22	12	19	1	1	0	1	1	0	1	1	1	1
1	1	0	1	1	1	1	0	1	1	0	0	1	0	2	1	1	1	2	2	1	1	0	1	1	1	1	0	1	1	0	0	1	0	2	1	1	1	2	2	1	1	0	1	1	1	1	0	1	1
13	10	4	7	12	9	9	10	11	10	10	7	14	10	13	12	12	12	12	13	13	10	4	7	12	9	9	10	11	10	10	7	14	10	13	12	12	12	12	13	6	4	2	3	6	3	3	3	4	4
5	4	3	4	4	5	4	4	5	5	5	4	5	5	6	6	7	7	6	6	5	4	3	4	4	5	4	4	5	5	5	4	5	5	6	6	7	7	6	6	2	2	2	2	2	2	2	1	2	2
2	1	0	2	2	2	0	2	1	5	1	0	3	2	3	3	0	5	2	3	2	1	0	2	2	2	0	2	1	5	1	0	3	2	3	3	0	5	2	3	2	1	0	2	2	2	0	2	1	5
0	0	0	0	0	0	0	0	1	0	0	0	1	1	1	2	0	1	2	1	0	0	0	0	0	0	0	0	1	0	0	0	1	1	1	2	0	1	2	1	0	0	0	0	0	0	0	0	1	0
0	1	1	0	0	0	1	0	0	0	0	0	2	0	1	0	0	0	0	0	0	1	1	0	0	0	1	0	0	0	0	0	2	0	1	0	0	0	0	0	0	1	1	0	0	0	1	0	0	0
3	4	1	3	3	2	3	5	4	5	4	4	6	4	6	4	3	7	8	7	3	4	1	3	3	2	3	5	4	5	4	4	6	4	6	4	3	7	8	7	3	4	1	3	3	2	3	5	4	5
1	1	0	0	0	1	0	1	0	1	1	0	1	1	1	2	1	3	0	3	0	0	0	0	0	0	0	0	0	0	0	0	0	0	0	1	0	1	0	1	0	0	0	0	0	0	0	0	0	0
1	1	1	1	1	1	1	1	1	1	1	1	1	1	1	1	1	0	0	0	1	1	1	1	1	1	1	1	1	1	1	1	1	1	1	1	1	0	0	0	1	1	1	1	1	1	1	1	1	1
1	0	0	0	1	0	1	0	0	1	1	0	2	0	2	0	2	1	0	0	1	0	0	0	1	0	1	0	0	1	1	0	2	0	2	0	2	1	0	0	1	0	0	0	1	0	1	0	0	1
0	0	0	0	0	0	0	0	0	0	0	0	0	0	1	0	0	0	0	0	0	0	0	0	0	0	0	0	0	0	0	0	0	0	1	0	0	0	0	0	0	0	0	0	0	0	0	0	0	0
3	3	0	1	3	1	2	2	3	2	2	2	4	2	5	2	3	2	3	2	3	3	0	1	3	1	2	2	3	2	2	2	4	2	5	2	3	2	3	2	3	3	0	1	3	1	2	2	3	2
0	0	0	1	0	0	0	0	0	1	0	0	2	2	1	1	0	3	0	0	0	0	0	1	0	0	0	0	0	1	0	0	2	2	1	1	0	3	0	0	0	0	0	1	0	0	0	0	0	1
1	0	0	0	0	0	1	0	0	0	0	0	1	0	2	0	1	2	1	0	1	0	0	0	0	0	1	0	0	0	0	0	1	0	2	0	1	2	1	0	1	0	0	0	0	0	1	0	0	0
0	0	0	0	0	1	1	0	0	2	1	1	0	0	1	1	0	2	0	1	0	0	0	0	0	1	1	0	0	2	1	1	0	0	1	1	0	2	0	1	0	0	0	0	0	1	1	0	0	2
4	3	1	2	2	0	2	2	6	8	2	0	12	2	12	6	7	18	3	5	4	3	1	2	2	0	2	2	6	8	2	0	12	2	12	6	7	18	3	5	4	3	1	2	2	0	2	2	6	8
0	0	0	0	0	0	0	0	0	1	0	0	1	0	1	1	0	1	0	1	0	0	0	0	0	0	0	0	0	1	0	0	1	0	1	1	0	1	0	1	0	0	0	0	0	0	0	0	0	1
0	1	1	1	1	0	0	1	0	4	1	2	0	1	0	2	1	1	0	0	0	1	1	1	1	0	0	1	0	4	1	2	0	1	0	2	1	1	0	0	0	1	1	1	1	0	0	1	0	4
1	2	0	2	0	1	2	1	4	7	2	0	8	0	6	4	3	6	3	5	1	2	0	2	0	1	2	1	4	7	2	0	8	0	6	4	3	6	3	5	1	2	0	2	0	1	2	1	4	7
3	1	0	3	3	2	5	0	3	13	2	1	12	3	16	11	8	10	1	6	3	1	0	3	3	2	5	0	3	13	2	1	12	3	16	11	8	10	1	6	3	1	0	3	3	2	5	0	3	13
0	0	0	0	0	0	0	0	0	1	0	0	1	0	1	0	1	0	0	1	0	0	0	0	0	0	0	0	0	1	0	0	1	0	1	0	1	0	0	1	0	0	0	0	0	0	0	0	0	1
1	1	2	3	2	3	1	2	1	7	3	6	3	4	5	4	1	6	4	5	1	1	2	3	2	3	1	2	1	7	3	6	3	4	5	4	1	6	4	5	1	1	2	3	2	3	1	2	1	7
1	0	1	1	2	0	1	2	2	2	1	1	3	0	5	5	1	4	3	4	1	0	1	1	2	0	1	2	2	2	1	1	3	0	5	5	1	4	3	4	1	0	1	1	2	0	1	2	2	2
0	1	1	1	2	1	1	0	3	2	1	0	3	1	4	3	1	2	1	4	0	0	0	1	1	1	0	0	2	1	0	0	2	0	2	2	0	0	0	2	0	0	0	1	1	1	0	0	2	1
0	0	1	0	0	0	0	2	1	0	0	0	1	0	0	0	0	0	0	0	0	0	1	0	0	0	0	2	1	0	0	0	1	0	0	0	0	0	0	0	0	0	1	0	0	0	0	2	1	0
0	0	0	0	0	0	1	0	1	0	0	0	1	0	0	1	1	2	0	2	0	0	0	0	0	0	1	0	1	0	0	0	1	0	0	1	1	2	0	2	0	0	0	0	0	0	1	0	1	0
0	1	0	1	1	1	2	0	1	0	1	0	0	1	1	0	0	1	1	0	0	1	0	1	1	1	2	0	1	0	1	0	0	1	1	0	0	1	1	0	0	1	0	1	1	1	2	0	1	0
0	0	0	0	0	0	0	0	0	0	0	0	0	0	1	0	0	0	0	0	0	0	0	0	0	0	0	0	0	0	0	0	0	0	1	0	0	0	0	0	0	0	0	0	0	0	0	0	0	0
0	2	0	6	3	1	0	2	4	3	4	0	10	4	8	4	5	7	3	4	0	2	0	6	3	1	0	2	4	3	4	0	10	4	8	4	5	7	3	4	0	2	0	6	3	1	0	2	4	3
0	0	0	0	0	0	0	0	0	0	0	0	1	0	1	0	1	0	0	0	0	0	0	0	0	0	0	0	0	0	0	0	1	0	1	0	1	0	0	0	0	0	0	0	0	0	0	0	0	0
6	2	2	0	5	0	5	1	1	2	0	0	5	3	10	6	4	4	0	2	6	2	2	0	5	0	5	1	1	2	0	0	5	3	10	6	4	4	0	2	4	1	0	0	3	0	3	0	1	1
0	1	1	1	2	2	2	1	1	1	3	1	0	2	1	0	0	1	1	0	0	1	0	1	2	1	1	1	1	0	1	0	0	2	0	0	0	1	1	0	0	0	0	0	1	0	0	0	0	0
5	2	0	3	4	5	4	5	4	4	2	1	6	4	4	4	6	6	3	5	5	2	0	3	4	5	4	5	4	4	2	1	6	4	4	4	6	6	3	5	5	2	0	3	4	5	4	5	4	4
5	3	3	3	4	3	4	6	3	5	6	2	5	3	6	6	4	6	3	4	3	2	1	1	2	1	2	4	1	3	4	0	3	1	4	4	2	4	1	2	3	2	1	1	2	1	2	4	1	3
0	0	0	0	1	0	1	1	3	4	1	0	3	1	1	0	1	3	1	0	0	0	0	0	1	0	1	1	3	4	1	0	3	1	1	0	1	3	1	0	0	0	0	0	1	0	1	1	3	4
0	0	2	0	0	2	0	0	1	0	1	0	0	0	0	0	0	0	0	0	0	0	2	0	0	2	0	0	1	0	1	0	0	0	0	0	0	0	0	0	0	0	2	0	0	2	0	0	1	0
0	1	0	0	0	0	1	0	1	0	0	1	0	0	0	0	0	0	1	0	0	1	0	0	0	0	1	0	1	0	0	1	0	0	0	0	0	0	1	0	0	1	0	0	0	0	1	0	1	0
1	0	1	0	1	0	0	0	1	1	1	0	5	1	1	1	1	1	1	0	1	0	1	0	1	0	0	0	1	1	1	0	5	1	1	1	1	1	1	0	1	0	1	0	1	0	0	0	1	1
7	8	7	10	6	4	5	5	9	8	6	8	4	7	7	8	7	4	10	11	7	8	7	10	6	4	5	5	9	8	6	8	4	7	7	8	7	4	10	11	6	8	7	9	5	4	4	5	9	7
8	6	3	4	7	5	6	7	7	8	7	8	8	5	9	8	9	9	9	8	7	6	3	3	6	5	5	6	6	7	6	8	7	5	8	7	8	8	8	7	7	6	3	3	6	5	5	6	6	7
1	0	0	0	0	1	0	1	0	1	1	0	1	0	0	0	0	0	1	1	1	0	0	0	0	1	0	1	0	1	1	0	1	0	0	0	0	0	1	1	1	0	0	0	0	1	0	1	0	1
2	0	0	1	1	0	1	0	0	0	2	1	2	0	2	0	2	1	1	0	2	0	0	1	1	0	1	0	0	0	2	1	2	0	2	0	2	1	1	0	2	0	0	1	1	0	1	0	0	0
2	1	0	0	2	0	2	0	2	1	0	0	3	2	3	0	2	4	1	4	2	1	0	0	2	0	2	0	2	1	0	0	3	2	3	0	2	4	1	4	2	1	0	0	2	0	2	0	2	1
0	1	1	0	0	1	0	1	0	1	1	0	1	1	2	0	1	1	0	2	0	1	1	0	0	1	0	1	0	1	1	0	1	1	2	0	1	1	0	2	0	1	1	0	0	1	0	1	0	1
0	1	0	2	0	0	1	1	0	1	1	1	0	0	1	1	1	0	1	1	0	1	0	2	0	0	1	1	0	1	1	1	0	0	1	1	1	0	1	1	0	1	0	2	0	0	1	1	0	1
4	5	1	2	5	3	4	4	2	5	1	1	7	3	6	4	4	5	3	6	4	5	1	2	5	3	4	4	2	5	1	1	7	3	6	4	4	5	3	6	4	5	1	2	5	3	4	4	2	5
1	1	0	0	2	0	0	2	2	1	2	2	1	1	1	1	0	2	3	1	1	1	0	0	2	0	0	2	2	1	2	2	1	1	1	1	0	2	3	1	1	1	0	0	2	0	0	2	2	1
0	0	0	0	0	0	0	0	0	0	0	0	1	0	1	0	0	1	0	1	0	0	0	0	0	0	0	0	0	0	0	0	1	0	1	0	0	1	0	1	0	0	0	0	0	0	0	0	0	0
0	0	1	0	0	0	1	0	1	1	0	0	2	1	1	1	1	1	0	0	0	0	1	0	0	0	1	0	1	1	0	0	2	1	1	1	1	1	0	0	0	0	1	0	0	0	1	0	1	1
1	1	1	2	2	1	0	0	2	3	1	0	5	2	2	2	0	7	0	6	1	1	1	2	2	1	0	0	2	3	1	0	5	2	2	2	0	7	0	6	1	1	1	2	2	1	0	0	2	3
0	1	0	0	0	0	0	0	0	2	0	1	0	0	0	1	0	0	0	1	0	1	0	0	0	0	0	0	0	2	0	1	0	0	0	1	0	0	0	1	0	1	0	0	0	0	0	0	0	2
0	0	0	0	0	0	0	0	0	0	0	0	0	0	1	0	0	0	0	0	0	0	0	0	0	0	0	0	0	0	0	0	0	0	1	0	0	0	0	0	0	0	0	0	0	0	0	0	0	0
0	0	0	0	0	0	0	0	0	0	0	0	1	1	0	0	0	1	0	0	0	0	0	0	0	0	0	0	0	0	0	0	1	1	0	0	0	1	0	0	0	0	0	0	0	0	0	0	0	0
0	1	0	0	0	0	0	2	1	1	0	0	2	0	1	2	0	0	1	2	0	1	0	0	0	0	0	2	1	1	0	0	2	0	1	2	0	0	1	2	0	1	0	0	0	0	0	2	1	1
0	1	0	0	0	0	1	0	0	1	0	1	1	0	2	0	0	0	0	3	0	1	0	0	0	0	1	0	0	1	0	1	1	0	2	0	0	0	0	3	0	1	0	0	0	0	1	0	0	1
0	0	1	1	1	3	3	2	1	3	0	2	2	2	2	2	2	2	4	1	0	0	1	1	1	3	3	2	1	3	0	2	2	2	2	2	2	2	4	1	0	0	1	1	1	3	3	2	1	3
0	1	0	1	0	1	0	0	0	0	1	1	1	1	1	0	0	1	0	1	0	1	0	1	0	1	0	0	0	0	1	1	1	1	1	0	0	1	0	1	0	1	0	1	0	1	0	0	0	0
14	12	5	8	10	7	11	13	9	14	10	3	15	13	15	11	14	16	9	14	2	3	0	1	3	3	3	4	1	4	0	0	3	4	2	2	1	3	3	3	2	2	0	1	2	2	1	3	0	4
0	0	0	0	0	0	0	0	0	7	0	3	1	0	0	2	0	2	0	0	0	0	0	0	0	0	0	0	0	7	0	3	1	0	0	2	0	2	0	0	0	0	0	0	0	0	0	0	0	7
0	0	0	0	0	0	0	0	0	0	0	0	0	1	1	0	0	0	0	0	0	0	0	0	0	0	0	0	0	0	0	0	0	1	1	0	0	0	0	0	0	0	0	0	0	0	0	0	0	0
0	0	0	0	0	0	0	0	0	0	0	0	1	0	1	0	0	0	0	0	0	0	0	0	0	0	0	0	0	0	0	0	1	0	1	0	0	0	0	0	0	0	0	0	0	0	0	0	0	0
1	1	0	1	2	1	0	1	1	2	1	1	1	1	3	2	1	2	0	1	1	1	0	1	2	1	0	1	1	2	1	1	1	1	3	2	1	2	0	1	1	1	0	1	2	1	0	1	1	2
6	4	1	3	1	1	4	6	3	10	6	3	15	2	14	10	7	10	3	5	6	4	1	3	1	1	4	6	3	10	6	3	15	2	14	10	7	10	3	5	6	4	1	3	1	1	4	6	3	10
1	0	0	1	3	1	1	1	0	0	0	1	1	1	0	3	1	0	1	2	1	0	0	1	3	1	1	1	0	0	0	1	1	1	0	3	1	0	1	2	1	0	0	1	3	1	1	1	0	0
4	2	1	1	3	1	3	3	0	4	3	0	5	2	1	3	3	4	1	4	4	2	1	1	3	1	3	3	0	4	3	0	5	2	1	3	3	4	1	4	4	2	1	1	3	1	3	3	0	4
18	13	9	9	14	6	15	15	13	16	13	6	19	16	21	14	19	21	11	18	4	4	2	1	5	0	5	4	2	5	3	1	5	4	5	3	3	5	2	5	0	0	0	0	1	0	1	1	1	1
0	0	0	0	0	0	0	0	0	1	0	0	0	0	0	0	0	0	0	0	0	0	0	0	0	0	0	0	0	1	0	0	0	0	0	0	0	0	0	0	0	0	0	0	0	0	0	0	0	1
0	0	0	0	0	0	0	0	0	1	0	0	3	0	1	0	0	0	1	1	0	0	0	0	0	0	0	0	0	1	0	0	3	0	1	0	0	0	1	1	0	0	0	0	0	0	0	0	0	1
1	3	2	3	4	2	1	3	4	6	2	5	2	3	1	4	4	6	3	2	1	3	2	3	4	2	1	3	4	6	2	5	2	3	1	4	4	6	3	2	1	3	2	3	4	2	1	3	4	6
0	1	0	1	0	0	0	0	0	0	0	1	0	0	0	0	0	0	0	1	0	1	0	1	0	0	0	0	0	0	0	1	0	0	0	0	0	0	0	1	0	1	0	1	0	0	0	0	0	0
4	3	2	5	3	4	4	5	3	4	4	1	4	4	3	7	3	6	5	6	4	3	2	5	3	4	4	5	3	4	4	1	4	4	3	7	3	6	5	6	4	3	1	4	2	3	3	4	3	3
5	4	2	2	6	1	6	6	3	5	4	1	8	4	5	4	6	6	4	6	3	2	0	0	2	0	3	3	1	1	1	0	4	1	2	0	2	2	2	2	3	2	0	0	2	0	3	3	1	1
4	3	4	5	8	2	6	5	8	8	6	1	9	5	6	9	4	11	5	9	4	2	3	5	6	2	5	4	7	6	4	1	7	4	5	7	2	8	4	7	3	2	2	4	5	1	4	3	6	5
0	0	0	0	0	0	0	0	1	0	0	0	0	0	0	0	0	2	0	0	0	0	0	0	0	0	0	0	1	0	0	0	0	0	0	0	0	2	0	0	0	0	0	0	0	0	0	0	1	0
0	1	0	0	0	0	0	0	0	1	0	0	3	0	2	0	3	2	0	0	0	1	0	0	0	0	0	0	0	1	0	0	3	0	2	0	3	2	0	0	0	1	0	0	0	0	0	0	0	1
1	1	1	2	2	0	2	2	2	1	3	2	4	1	1	2	0	5	0	2	1	1	1	2	2	0	2	2	2	1	3	2	4	1	1	2	0	5	0	2	1	1	1	2	2	0	2	2	2	1
2	2	2	1	2	2	2	2	1	1	1	1	0	1	2	2	1	1	1	2	2	2	2	1	2	2	2	2	1	1	1	1	0	1	2	2	1	1	1	2	2	2	2	1	2	2	2	2	1	1
1	1	1	1	0	2	0	0	0	1	0	0	0	1	1	1	0	1	0	2	1	1	1	1	0	2	0	0	0	1	0	0	0	1	1	1	0	1	0	2	1	1	1	1	0	2	0	0	0	1
7	10	5	7	6	8	7	7	8	2	4	5	2	6	3	6	7	3	6	1	7	10	5	7	6	8	7	7	8	2	4	5	2	6	3	6	7	3	6	1	7	10	5	7	6	8	7	7	8	2
0	0	0	0	0	0	0	0	0	0	0	0	1	0	1	0	0	1	0	0	0	0	0	0	0	0	0	0	0	0	0	0	1	0	1	0	0	1	0	0	0	0	0	0	0	0	0	0	0	0
1	0	0	0	0	0	0	1	1	0	0	0	2	0	1	0	0	0	1	2	1	0	0	0	0	0	0	1	1	0	0	0	2	0	1	0	0	0	1	2	1	0	0	0	0	0	0	1	1	0
7	9	5	3	6	3	7	6	5	6	5	4	9	7	8	8	7	7	6	9	7	9	5	3	6	3	7	6	5	6	5	4	9	7	8	8	7	7	6	9	7	9	5	3	6	3	7	6	5	6
3	1	1	0	2	1	2	3	1	3	0	2	3	3	3	1	2	2	1	4	3	1	1	0	2	1	2	3	1	3	0	2	3	3	3	1	2	2	1	4	3	1	1	0	2	1	2	3	1	3
0	0	0	0	0	0	1	0	2	2	0	2	6	1	1	3	1	3	1	1	0	0	0	0	0	0	1	0	2	2	0	2	6	1	1	3	1	3	1	1	0	0	0	0	0	0	1	0	2	2
1	1	0	0	0	0	1	0	1	1	1	0	0	1	3	0	2	1	0	0	1	1	0	0	0	0	1	0	1	1	1	0	0	1	3	0	2	1	0	0	1	1	0	0	0	0	1	0	1	1
0	0	0	0	0	0	0	0	0	0	0	0	1	0	1	1	0	1	0	1	0	0	0	0	0	0	0	0	0	0	0	0	1	0	1	1	0	1	0	1	0	0	0	0	0	0	0	0	0	0
0	0	0	0	0	0	0	0	0	0	0	0	1	0	2	0	0	0	0	0	0	0	0	0	0	0	0	0	0	0	0	0	1	0	2	0	0	0	0	0	0	0	0	0	0	0	0	0	0	0
2	0	0	0	1	2	2	1	2	1	1	0	2	1	1	2	3	2	1	2	2	0	0	0	1	2	2	1	2	1	1	0	2	1	1	2	3	2	1	2	2	0	0	0	1	2	2	1	2	1
2	2	2	1	1	2	2	2	4	3	2	2	3	2	3	2	2	3	2	1	2	2	2	1	1	2	2	2	4	3	2	2	3	2	3	2	2	3	2	1	2	2	2	1	1	2	2	2	4	3
0	2	2	1	2	1	1	1	2	2	1	2	4	0	2	0	1	0	0	1	0	2	2	1	2	1	1	1	2	2	1	2	4	0	2	0	1	0	0	1	0	2	2	1	2	1	1	1	2	2
2	1	0	2	3	3	2	3	3	4	1	2	5	4	3	5	1	7	2	4	2	1	0	2	3	3	2	3	3	4	1	2	5	4	3	5	1	7	2	4	2	1	0	2	3	3	2	3	3	4
2	0	1	1	1	0	1	1	0	0	2	0	3	2	3	1	3	1	1	2	1	0	1	1	0	0	0	1	0	0	1	0	3	2	3	1	2	1	1	2	1	0	1	1	0	0	0	1	0	0
2	1	0	1	2	3	4	3	3	0	0	1	2	2	3	4	2	3	1	3	2	1	0	1	2	3	4	3	3	0	0	1	2	2	3	4	2	3	1	3	2	1	0	1	2	3	4	3	3	0
0	0	0	1	0	0	0	0	0	0	0	0	0	0	2	0	0	0	1	1	0	0	0	1	0	0	0	0	0	0	0	0	0	0	2	0	0	0	1	1	0	0	0	1	0	0	0	0	0	0
3	0	1	3	1	1	3	1	1	2	4	1	3	4	4	3	4	3	2	1	3	0	1	3	1	1	3	1	1	2	4	1	3	4	4	3	4	3	2	1	1	0	1	1	1	0	1	1	0	1
2	1	0	2	2	2	2	0	3	2	3	1	3	3	3	1	3	2	2	2	0	1	0	0	2	1	0	0	2	1	1	0	2	1	2	0	2	1	1	1	0	1	0	0	2	1	0	0	2	1
0	0	0	0	0	0	1	1	0	0	0	0	1	0	1	1	1	1	1	1	0	0	0	0	0	0	1	1	0	0	0	0	1	0	1	1	1	1	1	1	0	0	0	0	0	0	1	1	0	0
1	0	0	0	0	0	0	0	0	0	0	0	0	0	0	0	1	1	0	0	1	0	0	0	0	0	0	0	0	0	0	0	0	0	0	0	1	1	0	0	1	0	0	0	0	0	0	0	0	0
0	0	0	0	0	0	0	0	1	2	1	0	1	0	1	1	0	1	0	2	0	0	0	0	0	0	0	0	1	2	1	0	1	0	1	1	0	1	0	2	0	0	0	0	0	0	0	0	1	2
1	1	0	1	1	1	0	1	1	1	0	1	1	0	0	1	0	0	0	1	1	1	0	1	1	1	0	1	1	1	0	1	1	0	0	1	0	0	0	1	1	1	0	1	1	1	0	1	1	1
1	1	1	0	1	1	0	2	0	1	1	1	3	2	1	0	1	1	0	2	1	1	1	0	1	1	0	2	0	1	1	1	3	2	1	0	1	1	0	2	0	0	0	0	0	0	0	0	0	0
2	2	1	2	4	2	1	2	2	4	3	2	4	3	4	1	3	4	1	2	2	2	1	2	4	2	1	2	2	4	3	2	4	3	4	1	3	4	1	2	2	2	1	2	4	2	1	2	2	4
0	0	0	1	0	1	0	0	0	0	0	1	0	0	0	0	0	0	0	0	0	0	0	1	0	1	0	0	0	0	0	1	0	0	0	0	0	0	0	0	0	0	0	1	0	1	0	0	0	0
3	2	1	1	3	1	2	1	1	1	1	1	4	1	3	1	1	2	1	2	2	1	0	0	2	0	1	0	0	0	0	0	3	0	2	0	0	2	0	1	2	1	0	0	2	0	1	0	0	0
0	0	0	0	0	0	0	0	0	0	0	0	0	0	1	0	1	0	0	0	0	0	0	0	0	0	0	0	0	0	0	0	0	0	1	0	1	0	0	0	0	0	0	0	0	0	0	0	0	0
0	1	0	0	0	0	0	0	0	1	0	0	2	0	1	1	1	2	1	2	0	1	0	0	0	0	0	0	0	1	0	0	2	0	1	1	1	2	1	2	0	1	0	0	0	0	0	0	0	1
12	6	4	6	11	2	9	8	8	10	9	2	16	9	13	10	12	16	9	13	12	6	4	6	11	2	9	8	8	10	9	2	16	9	13	10	12	16	9	13	11	4	3	5	8	2	7	6	7	7
8	5	2	6	5	5	6	8	8	9	10	3	11	4	10	9	7	8	13	8	8	5	2	6	5	5	6	8	8	9	10	3	11	4	10	9	7	8	13	8	8	5	2	6	5	5	6	8	8	9
0	0	0	0	0	0	0	0	0	0	0	0	0	0	1	0	0	1	0	0	0	0	0	0	0	0	0	0	0	0	0	0	0	0	1	0	0	1	0	0	0	0	0	0	0	0	0	0	0	0
4	2	0	2	4	2	2	2	5	5	3	0	4	3	4	4	3	5	3	4	4	2	0	2	4	2	2	2	5	5	3	0	4	3	4	4	3	5	3	4	4	2	0	2	4	2	2	2	5	5
1	0	0	0	0	0	0	1	1	2	0	0	1	0	1	0	1	2	1	1	1	0	0	0	0	0	0	1	1	2	0	0	1	0	1	0	1	2	1	1	1	0	0	0	0	0	0	1	1	2
4	3	2	4	4	1	3	2	4	3	2	1	3	3	5	3	3	5	3	3	1	0	0	0	1	0	0	0	0	0	0	0	0	1	0	0	0	1	0	0	1	0	0	0	1	0	0	0	0	0
0	0	0	0	0	0	0	0	0	0	0	0	0	0	1	0	0	0	0	0	0	0	0	0	0	0	0	0	0	0	0	0	0	0	1	0	0	0	0	0	0	0	0	0	0	0	0	0	0	0
1	0	0	2	2	1	2	2	2	2	1	0	2	0	6	3	4	6	1	3	1	0	0	2	2	1	2	2	2	2	1	0	2	0	6	3	4	6	1	3	1	0	0	2	2	1	2	2	2	2
0	0	0	0	0	0	0	0	0	0	0	0	1	0	0	0	0	0	0	0	0	0	0	0	0	0	0	0	0	0	0	0	1	0	0	0	0	0	0	0	0	0	0	0	0	0	0	0	0	0
0	0	0	0	1	1	1	0	0	0	1	0	0	0	1	0	1	0	0	0	0	0	0	0	1	1	1	0	0	0	1	0	0	0	1	0	1	0	0	0	0	0	0	0	1	1	1	0	0	0
0	0	0	0	0	0	0	0	1	0	0	0	2	0	1	1	0	2	0	0	0	0	0	0	0	0	0	0	1	0	0	0	2	0	1	1	0	2	0	0	0	0	0	0	0	0	0	0	1	0
6	4	4	6	6	6	6	6	6	6	5	7	6	6	6	6	6	7	5	6	1	0	0	1	1	1	1	0	1	0	0	1	0	0	1	0	0	1	0	1	1	0	0	1	1	1	1	0	1	0
0	0	0	0	0	0	1	1	1	2	1	0	0	1	0	2	2	1	2	1	0	0	0	0	0	0	1	1	1	2	1	0	0	1	0	2	2	1	2	1	0	0	0	0	0	0	1	1	1	2
1	0	1	1	0	0	1	0	1	1	2	2	3	0	6	2	1	2	0	2	1	0	1	1	0	0	1	0	1	1	2	2	3	0	6	2	1	2	0	2	1	0	1	1	0	0	1	0	1	1
0	1	0	0	1	0	0	0	0	0	0	0	0	0	0	0	0	0	0	0	0	1	0	0	1	0	0	0	0	0	0	0	0	0	0	0	0	0	0	0	0	1	0	0	1	0	0	0	0	0
0	0	0	0	0	0	0	0	0	0	0	0	0	0	0	1	0	0	0	0	0	0	0	0	0	0	0	0	0	0	0	0	0	0	0	1	0	0	0	0	0	0	0	0	0	0	0	0	0	0
0	0	0	0	0	0	0	0	0	0	0	0	1	0	0	0	0	0	0	0	0	0	0	0	0	0	0	0	0	0	0	0	1	0	0	0	0	0	0	0	0	0	0	0	0	0	0	0	0	0
0	1	0	2	0	1	0	1	0	0	0	1	0	0	1	2	1	0	0	2	0	1	0	2	0	1	0	1	0	0	0	1	0	0	1	2	1	0	0	2	0	1	0	2	0	1	0	1	0	0
0	0	0	0	0	1	0	0	0	0	0	0	0	1	0	0	0	0	0	0	0	0	0	0	0	1	0	0	0	0	0	0	0	1	0	0	0	0	0	0	0	0	0	0	0	1	0	0	0	0
15	12	13	9	14	7	14	14	14	16	12	11	18	10	19	12	18	18	11	17	0	1	1	0	1	0	1	1	1	1	1	1	1	1	1	0	1	1	1	1	0	1	1	0	1	0	1	1	1	1
0	0	0	0	0	1	0	0	0	0	0	0	1	0	0	0	0	0	0	0	0	0	0	0	0	1	0	0	0	0	0	0	1	0	0	0	0	0	0	0	0	0	0	0	0	1	0	0	0	0
1	1	1	1	1	1	1	1	1	1	1	1	1	1	1	1	1	1	1	1	1	1	1	1	1	1	1	1	1	1	1	1	1	1	1	1	1	1	1	1	1	1	1	1	1	1	1	1	1	1
0	0	0	0	0	0	0	1	0	0	1	0	2	0	2	0	1	1	1	0	0	0	0	0	0	0	0	1	0	0	1	0	2	0	2	0	1	1	1	0	0	0	0	0	0	0	0	1	0	0
1	1	0	2	0	2	1	1	3	0	1	3	0	0	0	1	0	0	0	1	1	1	0	2	0	2	1	1	3	0	1	3	0	0	0	1	0	0	0	1	1	1	0	2	0	2	1	1	3	0
0	0	0	0	0	0	0	0	1	1	0	0	1	0	1	0	0	1	0	0	0	0	0	0	0	0	0	0	1	1	0	0	1	0	1	0	0	1	0	0	0	0	0	0	0	0	0	0	1	1
1	0	0	0	1	0	0	0	0	1	1	0	1	1	1	1	1	1	1	2	1	0	0	0	1	0	0	0	0	1	1	0	1	1	1	1	1	1	1	2	1	0	0	0	1	0	0	0	0	1
0	1	0	0	0	0	0	0	1	1	0	0	5	1	0	1	3	6	0	1	0	1	0	0	0	0	0	0	1	1	0	0	5	1	0	1	3	6	0	1	0	1	0	0	0	0	0	0	1	1
0	0	0	0	0	1	0	0	1	0	1	1	0	0	0	0	0	0	0	0	0	0	0	0	0	1	0	0	1	0	1	1	0	0	0	0	0	0	0	0	0	0	0	0	0	1	0	0	1	0
0	0	1	0	0	1	0	0	0	0	0	0	0	0	0	1	0	0	0	0	0	0	1	0	0	1	0	0	0	0	0	0	0	0	0	1	0	0	0	0	0	0	1	0	0	1	0	0	0	0
0	0	0	0	0	0	0	0	0	0	0	0	1	0	1	0	0	0	0	0	0	0	0	0	0	0	0	0	0	0	0	0	1	0	1	0	0	0	0	0	0	0	0	0	0	0	0	0	0	0
1	1	0	0	0	1	0	0	1	0	0	1	0	0	2	1	0	1	2	2	1	1	0	0	0	1	0	0	1	0	0	1	0	0	2	1	0	1	2	2	1	1	0	0	0	1	0	0	1	0
0	0	0	0	0	0	0	0	0	0	0	0	0	0	0	0	0	1	0	0	0	0	0	0	0	0	0	0	0	0	0	0	0	0	0	0	0	1	0	0	0	0	0	0	0	0	0	0	0	0
1	1	0	0	0	1	1	0	0	0	0	0	1	0	0	0	0	0	0	0	1	1	0	0	0	1	1	0	0	0	0	0	1	0	0	0	0	0	0	0	1	1	0	0	0	1	1	0	0	0
1	1	1	1	1	1	1	1	1	1	0	1	1	1	1	1	1	1	1	1	1	1	1	1	1	1	1	1	1	1	0	1	1	1	1	1	1	1	1	1	1	1	1	1	1	1	1	1	1	1
0	0	0	0	0	0	1	1	1	0	0	1	0	0	0	0	0	2	0	0	0	0	0	0	0	0	1	1	1	0	0	1	0	0	0	0	0	2	0	0	0	0	0	0	0	0	1	1	1	0
0	0	0	0	1	0	0	0	0	1	0	0	0	0	0	0	0	2	0	1	0	0	0	0	1	0	0	0	0	1	0	0	0	0	0	0	0	2	0	1	0	0	0	0	1	0	0	0	0	1
0	0	0	0	0	0	1	0	0	0	0	0	0	0	0	1	0	0	0	0	0	0	0	0	0	0	1	0	0	0	0	0	0	0	0	1	0	0	0	0	0	0	0	0	0	0	1	0	0	0
0	0	0	0	0	0	0	1	0	0	0	0	1	0	0	1	0	2	0	2	0	0	0	0	0	0	0	1	0	0	0	0	1	0	0	1	0	2	0	2	0	0	0	0	0	0	0	1	0	0
1	0	0	0	0	1	1	0	0	0	0	0	1	1	0	0	0	1	1	0	1	0	0	0	0	1	1	0	0	0	0	0	1	1	0	0	0	1	1	0	1	0	0	0	0	1	1	0	0	0
1	2	0	1	0	1	1	2	1	1	0	3	1	0	1	2	0	0	2	2	1	2	0	1	0	1	1	2	1	1	0	3	1	0	1	2	0	0	2	2	1	2	0	1	0	1	1	2	1	1
1	1	0	0	0	0	0	0	2	1	0	0	1	0	1	0	0	1	0	1	1	1	0	0	0	0	0	0	2	1	0	0	1	0	1	0	0	1	0	1	1	1	0	0	0	0	0	0	2	1
1	0	0	0	1	0	0	0	0	1	0	0	0	1	1	0	2	0	0	0	1	0	0	0	1	0	0	0	0	1	0	0	0	1	1	0	2	0	0	0	1	0	0	0	1	0	0	0	0	1
0	0	0	0	0	0	0	0	0	0	0	0	1	0	1	1	0	1	0	1	0	0	0	0	0	0	0	0	0	0	0	0	1	0	1	1	0	1	0	1	0	0	0	0	0	0	0	0	0	0
1	1	0	1	0	1	1	1	1	1	1	1	2	1	2	1	1	2	2	1	1	1	0	1	0	1	1	1	1	1	1	1	2	1	2	1	1	2	2	1	0	0	0	0	0	0	0	0	0	0
1	2	0	1	1	0	2	1	1	0	1	2	1	1	1	1	2	1	1	2	1	2	0	1	1	0	2	1	1	0	1	2	1	1	1	1	2	1	1	2	1	2	0	1	1	0	2	1	1	0
0	2	0	0	1	2	1	1	1	1	0	1	0	0	1	2	0	0	0	0	0	2	0	0	1	2	1	1	1	1	0	1	0	0	1	2	0	0	0	0	0	2	0	0	1	2	1	1	1	1
1	0	0	0	1	0	1	1	0	2	1	0	4	0	3	2	0	4	0	0	1	0	0	0	1	0	1	1	0	2	1	0	4	0	3	2	0	4	0	0	1	0	0	0	1	0	1	1	0	2
1	0	0	0	0	0	0	3	0	1	0	0	2	0	1	0	0	0	0	1	1	0	0	0	0	0	0	3	0	1	0	0	2	0	1	0	0	0	0	1	1	0	0	0	0	0	0	3	0	1
1	1	0	1	1	0	1	1	2	1	0	0	2	1	2	0	1	2	2	1	0	0	0	0	0	0	0	1	1	0	0	0	1	0	1	0	0	1	1	1	0	0	0	0	0	0	0	1	1	0
1	0	0	0	0	1	0	0	1	1	1	0	1	0	0	0	0	1	1	0	1	0	0	0	0	1	0	0	1	1	1	0	1	0	0	0	0	1	1	0	1	0	0	0	0	1	0	0	1	1
0	0	0	0	0	0	0	0	0	1	0	0	0	0	0	0	0	0	0	0	0	0	0	0	0	0	0	0	0	1	0	0	0	0	0	0	0	0	0	0	0	0	0	0	0	0	0	0	0	1
0	0	0	0	0	0	0	0	0	0	0	0	1	0	0	0	0	1	0	1	0	0	0	0	0	0	0	0	0	0	0	0	1	0	0	0	0	1	0	1	0	0	0	0	0	0	0	0	0	0
1	3	0	3	2	1	2	1	6	6	4	1	12	2	9	2	1	8	8	6	1	3	0	3	2	1	2	1	6	6	4	1	12	2	9	2	1	8	8	6	1	3	0	3	2	1	2	1	6	6
0	0	0	1	0	0	0	0	0	0	0	0	0	0	0	0	0	1	0	1	0	0	0	1	0	0	0	0	0	0	0	0	0	0	0	0	0	1	0	1	0	0	0	1	0	0	0	0	0	0
0	0	1	1	0	1	0	0	1	1	1	1	1	0	1	1	0	1	1	1	0	0	1	1	0	1	0	0	1	1	1	1	1	0	1	1	0	1	1	1	0	0	1	1	0	1	0	0	1	1
0	0	0	0	0	0	0	0	0	1	0	0	3	0	0	0	0	2	0	0	0	0	0	0	0	0	0	0	0	1	0	0	3	0	0	0	0	2	0	0	0	0	0	0	0	0	0	0	0	1
4	2	2	2	1	2	1	1	2	3	3	2	8	2	4	2	3	6	1	4	4	2	2	2	1	2	1	1	2	3	3	2	8	2	4	2	3	6	1	4	4	2	2	2	1	2	1	1	2	3
0	0	0	1	0	0	0	0	1	0	1	0	1	0	0	0	0	1	0	1	0	0	0	1	0	0	0	0	1	0	1	0	1	0	0	0	0	1	0	1	0	0	0	1	0	0	0	0	1	0
0	0	0	1	1	2	2	1	0	0	1	1	0	1	0	0	2	1	0	0	0	0	0	1	1	2	2	1	0	0	1	1	0	1	0	0	2	1	0	0	0	0	0	1	1	2	2	1	0	0
0	0	1	1	0	0	0	0	1	1	1	0	0	1	1	1	0	0	0	1	0	0	1	1	0	0	0	0	1	1	1	0	0	1	1	1	0	0	0	1	0	0	1	1	0	0	0	0	1	1
1	0	0	0	0	0	0	1	0	0	0	0	0	1	1	1	2	1	1	0	1	0	0	0	0	0	0	1	0	0	0	0	0	1	1	1	2	1	1	0	1	0	0	0	0	0	0	1	0	0
0	0	0	0	0	1	0	0	1	1	0	0	1	0	2	1	1	0	1	1	0	0	0	0	0	1	0	0	1	1	0	0	1	0	2	1	1	0	1	1	0	0	0	0	0	1	0	0	1	1
8	7	4	7	9	8	7	7	9	9	5	6	9	6	9	10	7	8	8	8	8	7	4	7	9	8	7	7	9	9	5	6	9	6	9	10	7	8	8	8	8	7	4	7	9	8	7	7	9	9
0	1	0	0	1	0	0	1	0	0	0	1	1	0	0	2	0	0	0	2	0	1	0	0	1	0	0	1	0	0	0	1	1	0	0	2	0	0	0	2	0	1	0	0	1	0	0	1	0	0
1	0	1	1	0	1	2	0	0	3	1	2	4	1	2	2	1	1	1	1	1	0	1	1	0	1	2	0	0	3	1	2	4	1	2	2	1	1	1	1	1	0	1	1	0	1	2	0	0	3
1	0	1	2	0	1	1	1	1	3	0	0	3	3	3	3	4	4	1	2	1	0	1	2	0	1	1	1	1	3	0	0	3	3	3	3	4	4	1	2	1	0	1	2	0	1	1	1	1	3
1	0	0	0	2	0	2	2	2	1	1	0	3	1	1	2	1	1	0	1	1	0	0	0	2	0	2	2	2	1	1	0	3	1	1	2	1	1	0	1	1	0	0	0	2	0	2	2	2	1
0	0	0	0	0	1	1	0	0	0	0	1	0	1	1	0	0	0	1	0	0	0	0	0	0	1	1	0	0	0	0	1	0	1	1	0	0	0	1	0	0	0	0	0	0	1	1	0	0	0
0	3	3	4	2	1	1	2	2	3	0	3	0	3	0	2	0	2	2	2	0	3	3	4	2	1	1	2	2	3	0	3	0	3	0	2	0	2	2	2	0	3	3	4	2	1	1	2	2	3
2	2	0	0	4	0	1	2	4	4	2	0	7	3	5	3	3	5	2	3	2	2	0	0	4	0	1	2	4	4	2	0	7	3	5	3	3	5	2	3	2	2	0	0	4	0	1	2	4	4
16	12	13	10	13	8	14	14	14	16	11	10	18	10	19	13	18	18	11	17	1	0	0	0	1	0	0	0	1	0	0	0	1	0	1	0	1	1	1	1	0	0	0	0	0	0	0	0	0	0
1	0	0	1	1	1	1	0	0	0	1	1	0	1	0	1	0	0	1	1	1	0	0	1	1	1	1	0	0	0	1	1	0	1	0	1	0	0	1	1	1	0	0	1	1	1	1	0	0	0
1	2	1	1	2	1	1	2	1	1	1	1	1	1	1	1	1	1	1	2	1	2	1	1	2	1	1	2	1	1	1	1	1	1	1	1	1	1	1	2	1	2	1	1	2	1	1	2	1	1
0	0	0	0	0	0	0	0	0	1	0	0	1	0	0	1	0	0	0	0	0	0	0	0	0	0	0	0	0	1	0	0	1	0	0	1	0	0	0	0	0	0	0	0	0	0	0	0	0	1
0	1	1	0	0	0	0	0	1	1	1	0	1	2	2	2	2	0	1	3	0	1	1	0	0	0	0	0	1	1	1	0	1	2	2	2	2	0	1	3	0	1	1	0	0	0	0	0	1	1
18	13	10	9	13	6	14	14	13	15	13	6	19	15	21	14	19	21	11	18	0	0	1	0	0	0	0	0	1	0	0	0	1	0	1	1	0	1	0	1	0	0	1	0	0	0	0	0	1	0
1	0	0	0	0	0	0	0	0	0	0	0	1	0	0	1	0	0	0	0	1	0	0	0	0	0	0	0	0	0	0	0	1	0	0	1	0	0	0	0	1	0	0	0	0	0	0	0	0	0
1	0	0	0	0	0	0	1	1	1	1	0	1	0	1	1	0	2	0	2	1	0	0	0	0	0	0	1	1	1	1	0	1	0	1	1	0	2	0	2	1	0	0	0	0	0	0	1	1	1
1	1	1	1	1	1	1	2	1	1	0	0	1	0	1	1	1	1	1	1	1	1	1	1	1	1	1	2	1	1	0	0	1	0	1	1	1	1	1	1	1	1	1	1	1	1	1	2	1	1
0	0	1	1	0	0	1	1	0	1	1	0	0	1	3	0	1	1	0	1	0	0	1	1	0	0	1	1	0	1	1	0	0	1	3	0	1	1	0	1	0	0	1	1	0	0	1	1	0	1
0	0	1	0	0	0	0	0	0	0	0	0	0	0	0	1	0	0	0	1	0	0	1	0	0	0	0	0	0	0	0	0	0	0	0	1	0	0	0	1	0	0	1	0	0	0	0	0	0	0
2	0	0	2	1	0	0	2	0	2	2	0	2	0	1	1	1	2	1	1	2	0	0	2	1	0	0	2	0	2	2	0	2	0	1	1	1	2	1	1	1	0	0	0	0	0	0	1	0	1
0	0	0	0	0	0	0	0	0	0	0	0	1	0	0	0	0	0	0	0	0	0	0	0	0	0	0	0	0	0	0	0	1	0	0	0	0	0	0	0	0	0	0	0	0	0	0	0	0	0
0	1	1	1	0	0	1	0	1	0	1	0	1	1	0	1	1	1	1	1	0	1	1	1	0	0	1	0	1	0	1	0	1	1	0	1	1	1	1	1	0	1	1	1	0	0	1	0	1	0
0	0	1	0	1	1	1	1	1	1	1	1	1	0	0	0	1	1	1	0	0	0	1	0	1	1	1	1	1	1	1	1	1	0	0	0	1	1	1	0	0	0	1	0	1	1	1	1	1	1
1	1	1	1	2	1	1	1	0	1	1	0	1	1	1	1	1	1	0	1	1	1	1	1	2	1	1	1	0	1	1	0	1	1	1	1	1	1	0	1	1	1	1	1	2	1	1	1	0	1
0	0	0	0	0	0	0	0	0	0	0	0	0	0	0	1	0	0	0	0	0	0	0	0	0	0	0	0	0	0	0	0	0	0	0	1	0	0	0	0	0	0	0	0	0	0	0	0	0	0
0	0	0	0	1	0	0	0	0	0	0	0	1	0	1	1	0	1	0	1	0	0	0	0	1	0	0	0	0	0	0	0	1	0	1	1	0	1	0	1	0	0	0	0	1	0	0	0	0	0
2	3	3	6	3	2	2	2	3	2	0	4	2	1	2	3	3	0	3	4	2	3	3	6	3	2	2	2	3	2	0	4	2	1	2	3	3	0	3	4	2	3	3	6	3	2	2	2	3	2
5	2	1	2	2	1	2	2	4	5	4	2	6	3	8	4	5	6	3	7	5	2	1	2	2	1	2	2	4	5	4	2	6	3	8	4	5	6	3	7	5	2	1	2	2	1	2	2	4	5
1	0	0	1	2	1	1	0	0	1	0	3	0	1	0	1	0	0	1	0	1	0	0	1	2	1	1	0	0	1	0	3	0	1	0	1	0	0	1	0	1	0	0	1	2	1	1	0	0	1
1	1	0	0	0	1	0	0	2	3	1	0	1	0	3	1	2	3	1	1	1	1	0	0	0	1	0	0	2	3	1	0	1	0	3	1	2	3	1	1	1	1	0	0	0	1	0	0	2	3
0	0	0	0	0	0	1	0	0	0	0	0	1	0	1	0	0	1	1	0	0	0	0	0	0	0	1	0	0	0	0	0	1	0	1	0	0	1	1	0	0	0	0	0	0	0	1	0	0	0
0	1	0	0	0	1	0	0	0	0	0	0	0	0	1	1	0	1	0	0	0	1	0	0	0	1	0	0	0	0	0	0	0	0	1	1	0	1	0	0	0	1	0	0	0	1	0	0	0	0
0	0	0	0	0	0	0	0	1	1	1	0	1	0	1	0	0	1	1	0	0	0	0	0	0	0	0	0	1	1	1	0	1	0	1	0	0	1	1	0	0	0	0	0	0	0	0	0	1	1
1	1	0	0	1	0	1	2	2	0	0	0	1	0	1	1	1	3	0	1	1	1	0	0	1	0	1	2	2	0	0	0	1	0	1	1	1	3	0	1	1	1	0	0	1	0	1	2	2	0
0	0	0	0	0	1	0	0	0	0	0	0	1	0	2	1	0	1	0	1	0	0	0	0	0	1	0	0	0	0	0	0	1	0	2	1	0	1	0	1	0	0	0	0	0	1	0	0	0	0
0	0	0	0	1	0	0	0	0	0	0	0	0	0	0	1	0	2	0	0	0	0	0	0	1	0	0	0	0	0	0	0	0	0	0	1	0	2	0	0	0	0	0	0	1	0	0	0	0	0
1	1	0	1	0	1	1	1	1	1	1	1	2	1	1	1	2	2	1	2	0	0	0	0	0	0	0	0	0	0	0	0	1	0	0	0	1	1	0	1	0	0	0	0	0	0	0	0	0	0
1	0	0	1	0	0	0	0	0	1	0	0	1	0	2	1	2	1	1	1	1	0	0	1	0	0	0	0	0	1	0	0	1	0	2	1	2	1	1	1	1	0	0	1	0	0	0	0	0	1
1	0	0	0	1	1	1	1	1	0	0	1	0	0	0	0	1	0	1	1	1	0	0	0	1	1	1	1	1	0	0	1	0	0	0	0	1	0	1	1	1	0	0	0	1	1	1	1	1	0
0	0	0	0	0	0	0	0	0	0	0	0	2	0	0	1	0	0	0	0	0	0	0	0	0	0	0	0	0	0	0	0	2	0	0	1	0	0	0	0	0	0	0	0	0	0	0	0	0	0
1	3	2	4	3	3	4	2	3	5	4	4	5	1	2	4	2	3	2	3	1	3	2	4	3	3	4	2	3	5	4	4	5	1	2	4	2	3	2	3	1	3	2	4	3	3	4	2	3	5
6	8	5	6	6	6	5	4	5	4	4	6	5	4	5	7	7	4	6	8	6	8	5	6	6	6	5	4	5	4	4	6	5	4	5	7	7	4	6	8	6	8	5	6	6	6	5	4	5	4
0	0	0	1	0	0	0	0	1	1	0	1	0	0	0	0	0	0	1	1	0	0	0	1	0	0	0	0	1	1	0	1	0	0	0	0	0	0	1	1	0	0	0	1	0	0	0	0	1	1
1	1	0	1	0	1	0	1	1	0	0	1	0	0	1	1	0	0	0	1	1	1	0	1	0	1	0	1	1	0	0	1	0	0	1	1	0	0	0	1	1	1	0	1	0	1	0	1	1	0
0	0	0	0	0	1	0	0	0	0	0	0	0	0	1	1	0	1	0	0	0	0	0	0	0	1	0	0	0	0	0	0	0	0	1	1	0	1	0	0	0	0	0	0	0	1	0	0	0	0
0	0	0	0	0	0	0	0	0	0	0	1	0	0	0	0	0	0	0	2	0	0	0	0	0	0	0	0	0	0	0	1	0	0	0	0	0	0	0	2	0	0	0	0	0	0	0	0	0	0
0	0	0	0	0	0	1	1	1	0	0	0	0	0	1	0	1	1	1	1	0	0	0	0	0	0	1	1	1	0	0	0	0	0	1	0	1	1	1	1	0	0	0	0	0	0	1	1	1	0
0	0	0	0	0	0	0	0	0	0	0	0	1	0	0	0	0	0	0	0	0	0	0	0	0	0	0	0	0	0	0	0	1	0	0	0	0	0	0	0	0	0	0	0	0	0	0	0	0	0
0	0	0	0	0	0	0	0	0	0	0	0	0	0	0	0	0	0	0	1	0	0	0	0	0	0	0	0	0	0	0	0	0	0	0	0	0	0	0	1	0	0	0	0	0	0	0	0	0	0
0	0	0	0	0	0	0	0	0	0	0	0	0	0	1	1	0	2	0	0	0	0	0	0	0	0	0	0	0	0	0	0	0	0	1	1	0	2	0	0	0	0	0	0	0	0	0	0	0	0
0	0	0	0	0	0	1	0	0	0	0	0	0	0	0	0	0	0	0	0	0	0	0	0	0	0	1	0	0	0	0	0	0	0	0	0	0	0	0	0	0	0	0	0	0	0	1	0	0	0
0	0	0	0	0	0	0	0	1	1	0	1	0	0	1	1	0	0	0	0	0	0	0	0	0	0	0	0	1	1	0	1	0	0	1	1	0	0	0	0	0	0	0	0	0	0	0	0	1	1
1	1	0	1	1	0	1	1	2	2	1	0	2	0	2	1	2	3	1	1	1	1	0	1	1	0	1	1	2	2	1	0	2	0	2	1	2	3	1	1	1	1	0	1	1	0	1	1	2	2
0	0	0	0	0	0	0	0	0	1	0	0	0	0	0	0	0	0	0	0	0	0	0	0	0	0	0	0	0	1	0	0	0	0	0	0	0	0	0	0	0	0	0	0	0	0	0	0	0	1
0	0	0	0	0	0	0	0	0	0	0	0	1	0	0	0	0	0	0	0	0	0	0	0	0	0	0	0	0	0	0	0	1	0	0	0	0	0	0	0	0	0	0	0	0	0	0	0	0	0
0	0	0	0	0	1	0	0	1	0	0	0	0	0	0	0	1	0	0	0	0	0	0	0	0	1	0	0	1	0	0	0	0	0	0	0	1	0	0	0	0	0	0	0	0	1	0	0	1	0
1	1	1	0	1	1	1	1	1	1	0	0	0	0	0	1	0	1	1	0	1	1	1	0	1	1	1	1	1	1	0	0	0	0	0	1	0	1	1	0	1	1	1	0	1	1	1	1	1	1
0	0	0	0	0	0	0	0	0	1	0	0	1	0	1	0	1	0	0	0	0	0	0	0	0	0	0	0	0	1	0	0	1	0	1	0	1	0	0	0	0	0	0	0	0	0	0	0	0	1
2	1	0	0	1	0	1	1	1	2	0	1	1	1	1	1	1	2	1	1	2	1	0	0	1	0	1	1	1	2	0	1	1	1	1	1	1	2	1	1	2	1	0	0	1	0	1	1	1	2
3	2	2	3	3	1	2	2	3	4	2	2	3	2	1	4	1	2	1	5	3	2	2	3	3	1	2	2	3	4	2	2	3	2	1	4	1	2	1	5	3	2	2	3	3	1	2	2	3	4
0	0	0	0	0	0	0	0	1	1	0	0	1	0	0	1	0	1	0	1	0	0	0	0	0	0	0	0	1	1	0	0	1	0	0	1	0	1	0	1	0	0	0	0	0	0	0	0	1	1
6	6	6	8	5	12	9	1	6	4	6	10	3	4	5	6	10	1	8	3	6	6	6	8	5	12	9	1	6	4	6	10	3	4	5	6	10	1	8	3	6	6	6	8	5	12	9	1	6	4
1	1	0	0	0	0	2	1	1	1	0	0	2	0	1	2	2	2	0	2	1	1	0	0	0	0	2	1	1	1	0	0	2	0	1	2	2	2	0	2	1	1	0	0	0	0	2	1	1	1
[truncated: 128 more columns]

## Sheet: Mascot - SRF and Vitreous
SI Table 3. Mascot search results for both SRF and vitreous humor samples.				SRF1							SRF2							SRF3							SRF4							SRF5							SRF6							SRF7
Accession Nr	Accession	Name	Mass kDa	Score	Matches	Significant Matches	Significant Sequences	Coverage %	Unique Peptides	emPAI	Score	Matches	Significant Matches	Significant Sequences	Coverage %	Unique Peptides	emPAI	Score	Matches	Significant Matches	Significant Sequences	Coverage %	Unique Peptides	emPAI	Score	Matches	Significant Matches	Significant Sequences	Coverage %	Unique Peptides	emPAI	Score	Matches	Significant Matches	Significant Sequences	Coverage %	Unique Peptides	emPAI	Score	Matches	Significant Matches	Significant Sequences	Coverage %	Unique Peptides	emPAI	Score	Matches	Significant Matches	Significant Sequences
P61604	CH10_HUMAN	10 kDa heat shock protein, mitochondrial	10.932
P31946	1433B_HUMAN	14-3-3 protein beta/alpha	28.082
P62258	1433E_HUMAN	14-3-3 protein epsilon	29.174
Q04917	1433F_HUMAN	14-3-3 protein eta	28.219
P61981	1433G_HUMAN	14-3-3 protein gamma	28.303
P27348	1433T_HUMAN	14-3-3 protein theta	27.764
P63104	1433Z_HUMAN	14-3-3 protein zeta/delta	27.745
Q99460	PSMD1_HUMAN	26S proteasome non-ATPase regulatory subunit 1	105.836
O00232	PSD12_HUMAN	26S proteasome non-ATPase regulatory subunit 12	52.904
Q9UNM6	PSD13_HUMAN	26S proteasome non-ATPase regulatory subunit 13	42.945
Q13200	PSMD2_HUMAN	26S proteasome non-ATPase regulatory subunit 2	100.2
P17980	PRS6A_HUMAN	26S proteasome regulatory subunit 6A	49.204
Q9BUT1	BDH2_HUMAN	3-hydroxybutyrate dehydrogenase type 2	26.724
P62249	RS16_HUMAN	40S ribosomal protein S16	16.445
P62269	RS18_HUMAN	40S ribosomal protein S18	17.719
P62851	RS25_HUMAN	40S ribosomal protein S25	13.742
P62857	RS28_HUMAN	40S ribosomal protein S28	7.841
P61247	RS3A_HUMAN	40S ribosomal protein S3a	29.945
P08865	RSSA_HUMAN	40S ribosomal protein SA	32.854
P80404	GABT_HUMAN	4-aminobutyrate aminotransferase, mitochondrial	56.439
P49189	AL9A1_HUMAN	4-trimethylaminobutyraldehyde dehydrogenase	53.802
P10809	CH60_HUMAN	60 kDa heat shock protein, mitochondrial	61.055
P10155	RO60_HUMAN	60 kDa SS-A/Ro ribonucleoprotein	60.671
Q8NHW5	RLA0L_HUMAN	60S acidic ribosomal protein P0-like	34.364
P62424	RL7A_HUMAN	60S ribosomal protein L7a	29.996
P52209	6PGD_HUMAN	6-phosphogluconate dehydrogenase, decarboxylating	53.14
O95336	6PGL_HUMAN	6-phosphogluconolactonase	27.547
P08253	MMP2_HUMAN	72 kDa type IV collagenase	73.882
Q13510	ASAH1_HUMAN	Acid ceramidase	44.66
P39687	AN32A_HUMAN	Acidic leucine-rich nuclear phosphoprotein 32 family member A	28.585
Q9BTT0	AN32E_HUMAN	Acidic leucine-rich nuclear phosphoprotein 32 family member E	30.692
Q99798	ACON_HUMAN	Aconitate hydratase, mitochondrial	85.425
P68032	ACTC_HUMAN	Actin, alpha cardiac muscle 1	42.019
P60709	ACTB_HUMAN	Actin, cytoplasmic 1	41.737	138	9	8	7	18.9	8	0.87	127	8	6	4	17.6	6	0.43	66	5	3	3	14.1	5	0.31	72	3	2	2	7.7	3	0.2	129	10	9	7	23.5	8	0.87	78	5	5	5	13.9	5	0.56	38	2	1	1
P61160	ARP2_HUMAN	Actin-related protein 2	44.761	34	2	1	1	2.8	2	0.09
P59998	ARPC4_HUMAN	Actin-related protein 2/3 complex subunit 4	19.667
Q9P1U1	ARP3B_HUMAN	Actin-related protein 3B	47.608
P53999	TCP4_HUMAN	Activated RNA polymerase II transcriptional coactivator p15	14.395
O14561	ACPM_HUMAN	Acyl carrier protein, mitochondrial	17.417
P13798	ACPH_HUMAN	Acylamino-acid-releasing enzyme	81.225
P07108	ACBP_HUMAN	Acyl-CoA-binding protein	10.044
P07741	APT_HUMAN	Adenine phosphoribosyltransferase	19.608
P23526	SAHH_HUMAN	Adenosylhomocysteinase	47.716
P00568	KAD1_HUMAN	Adenylate kinase isoenzyme 1	21.635
Q01518	CAP1_HUMAN	Adenylyl cyclase-associated protein 1	51.901
P12235	ADT1_HUMAN	ADP/ATP translocase 1	33.064
P05141	ADT2_HUMAN	ADP/ATP translocase 2	32.852
P12236	ADT3_HUMAN	ADP/ATP translocase 3	32.866
P84077	ARF1_HUMAN	ADP-ribosylation factor 1	20.697
P18085	ARF4_HUMAN	ADP-ribosylation factor 4	20.511
P84085	ARF5_HUMAN	ADP-ribosylation factor 5	20.53
P36405	ARL3_HUMAN	ADP-ribosylation factor-like protein 3	20.456
P43652	AFAM_HUMAN	Afamin	69.069	130	10	9	6	11.4	7	0.38	218	11	8	6	14.9	9	0.38	376	17	16	11	21.4	11	0.8	297	15	12	10	19.9	12	0.7	91	6	3	3	8.2	5	0.17	294	11	10	7	14.5	8	0.45	159	14	9	5
O43488	ARK72_HUMAN	Aflatoxin B1 aldehyde reductase member 2	39.589
Q02952	AKA12_HUMAN	A-kinase anchor protein 12	191.482
P49588	SYAC_HUMAN	Alanine--tRNA ligase, cytoplasmic	106.81
P11766	ADHX_HUMAN	Alcohol dehydrogenase class-3	39.724
P51648	AL3A2_HUMAN	Aldehyde dehydrogenase family 3 member A2	54.848
P05091	ALDH2_HUMAN	Aldehyde dehydrogenase, mitochondrial	56.381
P14550	AK1A1_HUMAN	Aldo-keto reductase family 1 member A1	36.573
P15121	ALDR_HUMAN	Aldo-keto reductase family 1 member B1	35.853
Q04828	AK1C1_HUMAN	Aldo-keto reductase family 1 member C1	36.788
P42330	AK1C3_HUMAN	Aldo-keto reductase family 1 member C3	36.853
Q96C23	GALM_HUMAN	Aldose 1-epimerase	37.766
P02763	A1AG1_HUMAN	Alpha-1-acid glycoprotein 1	23.512	549	21	21	7	33.8	5	2	470	22	20	7	35.3	5	2	459	18	15	7	33.8	5	2	431	16	15	8	41.3	6	2.5	360	16	14	7	33.8	5	2	485	15	15	7	33.8	5	2	658	24	20	8
P19652	A1AG2_HUMAN	Alpha-1-acid glycoprotein 2	23.603	215	13	10	4	32.3	4	0.87	159	10	8	4	21.9	2	0.87	247	11	10	5	26.4	3	1.18	236	12	12	6	26.9	4	1.55	166	10	8	4	21.9	2	0.87	312	14	13	6	32.8	5	1.55	207	10	9	5
P01011	AACT_HUMAN	Alpha-1-antichymotrypsin	47.651	1185	51	47	17	44.7	19	2.81	476	28	22	12	34	15	1.57	1047	48	40	16	39.7	17	2.52	1199	49	43	16	43.7	17	2.52	820	30	28	15	35.2	17	2.26	936	41	37	15	38.8	15	2.25	1829	69	65	18
P01009	A1AT_HUMAN	Alpha-1-antitrypsin	46.737	1806	74	68	24	57.4	25	5.87	1092	59	47	20	58.4	23	3.99	1367	71	59	24	64.1	27	5.88	1689	77	68	27	67.9	29	7.75	1231	65	55	22	62.9	25	4.86	1600	79	64	21	56.2	25	4.4	1184	61	52	22
P04217	A1BG_HUMAN	Alpha-1B-glycoprotein	54.254	395	21	19	10	27.7	11	1.13	154	15	11	9	26.1	11	0.86	354	20	18	12	31.1	12	1.44	569	30	24	12	40.2	15	1.62	174	16	12	9	28.1	11	0.99	451	23	18	10	26.9	11	0.99	456	22	19	11
P08697	A2AP_HUMAN	Alpha-2-antiplasmin	54.566	77	4	2	2	5.9	3	0.15	69	2	1	1	4.3	2	0.07								215	8	6	4	14.1	5	0.32								52	2	2	2	4.3	2	0.15	81	3	3	2
P02765	FETUA_HUMAN	Alpha-2-HS-glycoprotein	39.325	326	15	14	7	24.3	7	0.93	115	8	7	5	18.5	6	0.6	318	17	15	8	30.5	9	1.12	571	25	21	10	40.3	10	1.8	156	8	6	5	24	7	0.6	420	19	19	7	27.8	7	0.93	267	13	11	7
P01023	A2MG_HUMAN	Alpha-2-macroglobulin	163.291	1359	66	59	37	33.6	39	1.34	620	39	37	28	25.7	29	0.91	632	33	30	27	25	28	0.86	457	28	26	19	16.8	20	0.55	1815	93	81	42	41.1	46	1.63	1103	54	51	33	30.5	33	1.14	387	25	20	16
O43707	ACTN4_HUMAN	Alpha-actinin-4	104.854
P35611	ADDA_HUMAN	Alpha-adducin	80.955
P49419	AL7A1_HUMAN	Alpha-aminoadipic semialdehyde dehydrogenase	58.487
P61163	ACTZ_HUMAN	Alpha-centractin	42.614
P02489	CRYAA_HUMAN	Alpha-crystallin A chain	19.909
P02511	CRYAB_HUMAN	Alpha-crystallin B chain	20.159
P06733	ENOA_HUMAN	Alpha-enolase	47.169								144	5	5	4	12.2	3	0.37
Q16352	AINX_HUMAN	Alpha-internexin	55.391
P54920	SNAA_HUMAN	Alpha-soluble NSF attachment protein	33.233
P37840	SYUA_HUMAN	Alpha-synuclein	14.46
P05067	A4_HUMAN	Amyloid-beta precursor protein	86.943								59	3	2	2	3.2	2	0.09															95	8	6	5	9.4	6	0.24
P51693	APLP1_HUMAN	Amyloid-like protein 1	72.176								64	2	1	1	3.5	2	0.05															56	2	2	2	3.2	2	0.11
Q06481	APLP2_HUMAN	Amyloid-like protein 2	86.956	57	2	2	2	2.1	2	0.09	126	7	3	3	10.5	6	0.14															284	14	13	10	16.6	10	0.54	123	7	5	5	9.6	6	0.24
P01019	ANGT_HUMAN	Angiotensinogen	53.154	297	10	10	5	14	5	0.42	131	9	7	5	15.1	6	0.42	334	11	10	7	18.6	7	0.64	203	9	9	7	15.3	7	0.64	314	11	10	6	18.4	7	0.53	350	9	9	6	16.7	6	0.53	233	7	6	4
P04083	ANXA1_HUMAN	Annexin A1	38.714
P08758	ANXA5_HUMAN	Annexin A5	35.937
P08133	ANXA6_HUMAN	Annexin A6	75.873
P01008	ANT3_HUMAN	Antithrombin-III	52.602	189	14	11	8	26.5	10	0.76	173	12	9	6	22.2	9	0.53	126	5	4	4	9.9	4	0.33	198	11	8	7	27.2	10	0.64	168	7	6	5	12.9	5	0.43	408	23	18	14	41.2	16	1.7	221	14	13	10
O94973	AP2A2_HUMAN	AP-2 complex subunit alpha-2	103.96
P02647	APOA1_HUMAN	Apolipoprotein A-I	30.778	1707	61	59	20	69.7	20	10.4	1546	69	60	22	73.8	23	13.55	2110	88	78	23	71.5	26	15.45	2179	87	77	25	72.3	27	19.95	1485	66	58	21	69.3	23	11.88	2282	91	84	23	70.8	24	15.41	1960	85	72	22
P02652	APOA2_HUMAN	Apolipoprotein A-II	11.175	554	23	21	5	41	5	5.88	196	13	7	4	41	5	3.99	634	26	24	7	64	7	12.09	1131	41	38	8	69	8	23.88	268	14	11	4	41	4	3.99	459	21	20	5	41	5	5.88	659	32	27	6
P06727	APOA4_HUMAN	Apolipoprotein A-IV	45.399	607	35	27	19	50.3	21	3.83	422	26	20	13	49.7	19	1.94	798	36	31	19	47.5	20	3.83	563	30	26	18	51.5	20	3.44	406	29	21	15	54.3	21	2.47	797	38	37	25	58.1	25	6.93	346	17	12	8
P04114	APOB_HUMAN	Apolipoprotein B-100	515.605
P02654	APOC1_HUMAN	Apolipoprotein C-I	9.332	52	2	2	2	21.7	2	1.17																																				78	4	3	3
P02656	APOC3_HUMAN	Apolipoprotein C-III	10.852															99	3	3	2	27.3	2	0.95	111	2	2	2	27.3	2	0.95
P05090	APOD_HUMAN	Apolipoprotein D	21.276	99	4	4	3	16.9	3	0.99	160	11	9	7	34.9	7	3.73	188	16	11	5	34.9	7	2.35	105	6	4	2	17.5	4	0.68	147	9	8	5	23.3	5	1.82	150	10	10	6	28	6	2.34	103	6	6	4
P02649	APOE_HUMAN	Apolipoprotein E	36.154	850	34	29	15	58	17	3.71	295	15	13	10	31.2	10	1.81	765	25	24	14	51.4	15	3.25	569	23	22	14	49.5	15	3.25	1063	38	33	16	64.7	18	4.23	788	27	24	14	49.5	14	3.25	729	30	25	17
P00966	ASSY_HUMAN	Argininosuccinate synthase	46.53
P36575	ARRC_HUMAN	Arrestin-C	42.778
O43776	SYNC_HUMAN	Asparagine--tRNA ligase, cytoplasmic	62.943
P17174	AATC_HUMAN	Aspartate aminotransferase, cytoplasmic	46.248
P00505	AATM_HUMAN	Aspartate aminotransferase, mitochondrial	47.518
P14868	SYDC_HUMAN	Aspartate--tRNA ligase, cytoplasmic	57.136
Q15121	PEA15_HUMAN	Astrocytic phosphoprotein PEA-15	15.04
P24539	AT5F1_HUMAN	ATP synthase F(0) complex subunit B1, mitochondrial	28.909
P25705	ATPA_HUMAN	ATP synthase subunit alpha, mitochondrial	59.751
P06576	ATPB_HUMAN	ATP synthase subunit beta, mitochondrial	56.56
O75947	ATP5H_HUMAN	ATP synthase subunit d, mitochondrial	18.491
P48047	ATPO_HUMAN	ATP synthase subunit O, mitochondrial	23.277
O43681	ASNA_HUMAN	ATPase ASNA1	38.793
P17858	PFKAL_HUMAN	ATP-dependent 6-phosphofructokinase, liver type	85.018
P08237	PFKAM_HUMAN	ATP-dependent 6-phosphofructokinase, muscle type	85.183
Q01813	PFKAP_HUMAN	ATP-dependent 6-phosphofructokinase, platelet type	85.596
Q08211	DHX9_HUMAN	ATP-dependent RNA helicase A	140.958
O00148	DX39A_HUMAN	ATP-dependent RNA helicase DDX39A	49.13
O43491	E41L2_HUMAN	Band 4.1-like protein 2	112.588
P50895	BCAM_HUMAN	Basal cell adhesion molecule	67.405
P15291	B4GT1_HUMAN	Beta-1,4-galactosyltransferase 1	43.92																													48	2	2	2	4.8	2	0.19
O43505	B4GA1_HUMAN	Beta-1,4-glucuronyltransferase 1	47.119	121	4	4	3	9.4	3	0.27	138	6	6	3	8.2	3	0.27	47	2	2	2	4.3	2	0.17	71	3	3	3	8.2	3	0.27	161	9	8	6	15.7	6	0.61	74	2	2	2	6	2	0.17	44	2	1	1
P02749	APOH_HUMAN	Beta-2-glycoprotein 1	38.298	99	5	4	3	11.3	4	0.33	84	9	6	4	14.2	4	0.46	176	10	9	8	35.9	9	1.14	243	14	12	8	27.5	8	1.35	129	4	4	3	7	3	0.33	112	9	6	5	27.5	8	0.61	128	9	7	5
P61769	B2MG_HUMAN	Beta-2-microglobulin	13.715	145	6	6	5	42.9	5	2.75	105	4	3	2	21.8	3	0.7	69	2	2	2	16.8	2	0.7	100	4	4	3	31.9	3	1.21	133	4	4	3	21.8	3	1.21	130	3	3	2	16.8	2	0.7	71	3	2	2
Q562R1	ACTBL_HUMAN	Beta-actin-like protein 2	42.003
Q96KN2	CNDP1_HUMAN	Beta-Ala-His dipeptidase	56.706
P49407	ARRB1_HUMAN	Beta-arrestin-1	47.066
P53672	CRBA2_HUMAN	Beta-crystallin A2	22.096
P05813	CRBA1_HUMAN	Beta-crystallin A3	25.15
P53673	CRBA4_HUMAN	Beta-crystallin A4	22.374
P53674	CRBB1_HUMAN	Beta-crystallin B1	28.023
P43320	CRBB2_HUMAN	Beta-crystallin B2	23.38
P26998	CRBB3_HUMAN	Beta-crystallin B3	24.252
P13929	ENOB_HUMAN	Beta-enolase	46.987
P06865	HEXA_HUMAN	Beta-hexosaminidase subunit alpha	60.703
Q16143	SYUB_HUMAN	Beta-synuclein	14.288
P34913	HYES_HUMAN	Bifunctional epoxide hydrolase 2	62.616
P53004	BIEA_HUMAN	Biliverdin reductase A	33.428
P43251	BTD_HUMAN	Biotinidase	61.133								59	2	2	2	4.2	2	0.13
P80723	BASP1_HUMAN	Brain acid soluble protein 1	22.693
Q8IZJ3	CPMD8_HUMAN	C3 and PZP-like alpha-2-macroglobulin domain-containing protein 8	206.702
P19022	CADH2_HUMAN	Cadherin-2	99.809																													41	3	3	2	2.9	2	0.08
Q96JP9	CDHR1_HUMAN	Cadherin-related family member 1	93.595	117	5	4	4	7.6	5	0.18	51	2	1	1	2.1	2	0.04															240	9	9	6	8.6	6	0.27	71	2	2	2	2.1	2	0.08
P05937	CALB1_HUMAN	Calbindin	30.025
P48539	PCP4_HUMAN	Calmodulin regulator protein PCP4	6.791
P0DP23	CALM1_HUMAN	Calmodulin-1	16.838
P27824	CALX_HUMAN	Calnexin	67.568
P04632	CPNS1_HUMAN	Calpain small subunit 1	28.316
Q15417	CNN3_HUMAN	Calponin-3	36.414
P27797	CALR_HUMAN	Calreticulin	48.142
P22676	CALB2_HUMAN	Calretinin	31.54
O94985	CSTN1_HUMAN	Calsyntenin-1	109.793								96	7	4	4	6	6	0.15															125	9	6	6	10.5	9	0.23	41	2	1	1	1.5	2	0.03
P17612	KAPCA_HUMAN	cAMP-dependent protein kinase catalytic subunit alpha	40.59
P22694	KAPCB_HUMAN	cAMP-dependent protein kinase catalytic subunit beta	40.623
P13861	KAP2_HUMAN	cAMP-dependent protein kinase type II-alpha regulatory subunit	45.518
P00915	CAH1_HUMAN	Carbonic anhydrase 1	28.87
P00918	CAH2_HUMAN	Carbonic anhydrase 2	29.246
P07451	CAH3_HUMAN	Carbonic anhydrase 3	29.557
P16152	CBR1_HUMAN	Carbonyl reductase [NADPH] 1	30.375
Q96IY4	CBPB2_HUMAN	Carboxypeptidase B2	48.424
P16870	CBPE_HUMAN	Carboxypeptidase E	53.151	43	3	2	2	7.1	3	0.15	75	5	4	4	17	5	0.33															71	5	4	4	16	5	0.33
Q9Y646	CBPQ_HUMAN	Carboxypeptidase Q	51.888																													68	2	2	2	4.2	2	0.16
Q9NQ79	CRAC1_HUMAN	Cartilage acidic protein 1	71.421																													63	3	2	2	4.2	3	0.11	48	2	2	2	2.9	2	0.11
P07858	CATB_HUMAN	Cathepsin B	37.822
P07339	CATD_HUMAN	Cathepsin D	44.552	381	24	24	15	43	15	2.5	125	9	7	5	17.2	7	0.52	348	19	16	11	37.9	13	1.51	345	18	16	11	29.9	12	1.5	679	40	32	14	43	15	2.22	306	18	18	11	31.3	11	1.5	491	23	21	13
P16070	CD44_HUMAN	CD44 antigen	81.538
Q9BY67	CADM1_HUMAN	Cell adhesion molecule 1	48.509
Q8N3J6	CADM2_HUMAN	Cell adhesion molecule 2	47.554
P60953	CDC42_HUMAN	Cell division control protein 42 homolog	21.259
P29762	RABP1_HUMAN	Cellular retinoic acid-binding protein 1	15.566
P00450	CERU_HUMAN	Ceruloplasmin	122.205	1273	54	50	28	32.9	29	1.37	764	43	35	20	24.3	23	0.97	674	33	28	18	26	21	0.74	976	46	39	24	34	26	1.09	898	55	49	25	30.5	26	1.23	944	45	37	22	27.4	23	1.03	934	56	48	28
P36222	CH3L1_HUMAN	Chitinase-3-like protein 1	42.625	277	11	9	7	25.8	8	0.85	140	6	5	5	20.4	6	0.55	187	7	7	6	23	6	0.69	174	6	5	5	22.2	6	0.55	212	7	5	4	22.7	6	0.42	150	3	3	2	9.1	2	0.19	235	8	8	6
P10645	CMGA_HUMAN	Chromogranin-A	50.688
O75390	CISY_HUMAN	Citrate synthase, mitochondrial	51.712
O60641	AP180_HUMAN	Clathrin coat assembly protein AP180	92.502
Q00610	CLH1_HUMAN	Clathrin heavy chain 1	191.615
P10909	CLUS_HUMAN	Clusterin	52.495	1301	51	45	18	39.4	19	2.34	779	37	29	14	37.9	16	1.7	1070	43	42	15	36.3	15	1.7	1090	44	41	15	35.6	17	1.7	1484	63	52	17	37.9	18	2.12	833	38	32	14	35.9	15	1.7	1107	49	43	16
Q15846	CLUL1_HUMAN	Clusterin-like protein 1	54.215																													58	3	2	2	6.7	3	0.15
Q14019	COTL1_HUMAN	Coactosin-like protein	15.945
P12259	FA5_HUMAN	Coagulation factor V	251.703
P00748	FA12_HUMAN	Coagulation factor XII	67.792															55	2	1	1	2.8	2	0.06	59	3	1	1	4.1	3	0.06															47	3	1	1
P23528	COF1_HUMAN	Cofilin-1	18.502
Q9Y281	COF2_HUMAN	Cofilin-2	18.737
Q14011	CIRBP_HUMAN	Cold-inducible RNA-binding protein	18.648
P02458	CO2A1_HUMAN	Collagen alpha-1(II) chain	141.785
P20849	CO9A1_HUMAN	Collagen alpha-1(IX) chain	91.869																													87	3	3	2	2.5	2	0.09
P12109	CO6A1_HUMAN	Collagen alpha-1(VI) chain	108.529
P02746	C1QB_HUMAN	Complement C1q subcomponent subunit B	26.722	46	2	1	1	8.7	2	0.15																																				41	2	1	1
P02747	C1QC_HUMAN	Complement C1q subcomponent subunit C	25.774	69	2	2	2	8.6	2	0.33								53	2	2	2	8.6	2	0.33								75	3	3	2	9	2	0.33								81	4	3	3
P00736	C1R_HUMAN	Complement C1r subcomponent	80.119
P09871	C1S_HUMAN	Complement C1s subcomponent	76.684																													33	2	1	1	2.8	2	0.05
P06681	CO2_HUMAN	Complement C2	83.268															73	4	3	2	4.5	3	0.09	56	3	2	2	2.9	2	0.09								38	2	1	1	3.1	2	0.05	53	2	2	2
P01024	CO3_HUMAN	Complement C3	187.148	1514	73	64	48	36.3	52	1.63	1459	70	63	42	32.7	46	1.33	1332	66	57	40	34.9	47	1.24	1801	105	89	58	45.2	64	2.21	1298	70	62	43	34.9	49	1.38	2080	101	89	55	43.7	62	2.02	1345	79	69	48
P0C0L4	CO4A_HUMAN	Complement C4-A	192.771	1308	60	54	38	26.4	3	1.1	751	53	42	30	23.3	2	0.8	662	39	30	24	20.2	31	0.6	740	39	33	28	23.2	2	0.73								1214	59	49	34	26.4	2	0.94	798	41	34	25
P0C0L5	CO4B_HUMAN	Complement C4-B	192.793	1316	59	53	37	26	2	1.06																																				841	42	36	26
P01031	CO5_HUMAN	Complement C5	188.305	42	2	2	2	0.9	2	0.04								62	2	2	2	1.5	2	0.04	61	6	4	4	3	6	0.08								51	3	2	2	1.6	3	0.04	69	3	3	3
P13671	CO6_HUMAN	Complement component C6	104.786
P10643	CO7_HUMAN	Complement component C7	93.518															97	4	3	3	5.7	4	0.12	55	4	1	1	4.7	4	0.04	101	2	2	2	3.1	2	0.08
P07358	CO8B_HUMAN	Complement component C8 beta chain	67.047
P07360	CO8G_HUMAN	Complement component C8 gamma chain	22.277																																											85	2	2	2
P02748	CO9_HUMAN	Complement component C9	63.173	222	10	10	9	18.6	9	0.69	75	2	2	2	3.6	2	0.12	178	6	6	6	13.4	6	0.42	180	8	8	6	15.2	6	0.42	98	4	3	3	8.1	4	0.19	292	10	10	7	15	7	0.5	124	7	4	4
P00751	CFAB_HUMAN	Complement factor B	85.533	294	17	15	12	19.8	14	0.69	305	17	13	11	18.2	14	0.61	405	18	17	15	20.4	15	0.92	358	18	16	14	23.3	15	0.84	342	16	14	10	16.1	12	0.55	277	18	15	13	17.9	15	0.76	232	14	14	11
P00746	CFAD_HUMAN	Complement factor D	27.033
P08603	CFAH_HUMAN	Complement factor H	139.096	105	5	5	5	4.5	4	0.14	100	5	4	3	3.5	4	0.08	99	2	2	2	2.2	2	0.05	115	6	5	5	5.4	5	0.14								98	5	4	4	4.3	5	0.11	151	10	8	6
Q03591	FHR1_HUMAN	Complement factor H-related protein 1	37.651																													79	2	2	2	6.4	2	0.21								166	5	5	4
P05156	CFAI_HUMAN	Complement factor I	65.75	195	6	6	5	9.3	5	0.32	79	6	4	4	10.1	5	0.25	150	6	6	5	9.3	5	0.32	124	5	4	4	7.5	4	0.25	172	10	9	6	11.5	6	0.39	164	6	6	5	9.8	5	0.32	157	3	3	2
Q12860	CNTN1_HUMAN	Contactin-1	113.32																													68	2	1	1	2.1	2	0.03
Q13098	CSN1_HUMAN	COP9 signalosome complex subunit 1	55.537
Q9BT78	CSN4_HUMAN	COP9 signalosome complex subunit 4	46.269
O75367	H2AY_HUMAN	Core histone macro-H2A.1	39.617
P08185	CBG_HUMAN	Corticosteroid-binding globulin	45.141	96	3	3	3	7.4	3	0.28								83	4	3	3	12.8	4	0.28	91	7	6	5	17.8	6	0.51								61	5	3	3	10.1	4	0.28	47	2	1	1
P12277	KCRB_HUMAN	Creatine kinase B-type	42.644								141	8	5	4	24.9	7	0.42															128	4	4	4	14.2	4	0.42
P12532	KCRU_HUMAN	Creatine kinase U-type, mitochondrial	47.037
Q13363	CTBP1_HUMAN	C-terminal-binding protein 1	47.535
Q86VP6	CAND1_HUMAN	Cullin-associated NEDD8-dissociated protein 1	136.376
P04080	CYTB_HUMAN	Cystatin-B	11.14
P01034	CYTC_HUMAN	Cystatin-C	15.799	368	19	17	8	46.6	8	6.97	388	17	15	5	34.9	6	2.99	265	14	11	7	46.6	8	5.33	191	10	8	6	46.6	7	2.99	464	24	22	7	47.3	8	5.33	373	14	14	6	46.6	6	4.02	159	12	10	7
P99999	CYC_HUMAN	Cytochrome c	11.749
P21399	ACOC_HUMAN	Cytoplasmic aconitate hydratase	98.399
Q14204	DYHC1_HUMAN	Cytoplasmic dynein 1 heavy chain 1	532.408
P28838	AMPL_HUMAN	Cytosol aminopeptidase	56.166
Q96KP4	CNDP2_HUMAN	Cytosolic non-specific dipeptidase	52.878
O43175	SERA_HUMAN	D-3-phosphoglycerate dehydrogenase	56.651
P30046	DOPD_HUMAN	D-dopachrome decarboxylase	12.712
Q9UBP4	DKK3_HUMAN	Dickkopf-related protein 3	38.39	484	19	18	8	30.9	8	1.14	311	13	9	4	19.1	5	0.46	293	14	13	7	24.3	7	0.95	189	10	9	4	14	4	0.46	579	27	25	8	34.3	9	1.35	307	14	13	5	19.1	5	0.61	197	12	9	6
P09622	DLDH_HUMAN	Dihydrolipoyl dehydrogenase, mitochondrial	54.177
P36957	ODO2_HUMAN	Dihydrolipoyllysine-residue succinyltransferase component of 2-oxoglutarate dehydrogenase complex, mitochondrial	48.755
P09417	DHPR_HUMAN	Dihydropteridine reductase	25.79
Q14194	DPYL1_HUMAN	Dihydropyrimidinase-related protein 1	62.184
Q16555	DPYL2_HUMAN	Dihydropyrimidinase-related protein 2	62.294
Q14195	DPYL3_HUMAN	Dihydropyrimidinase-related protein 3	61.963
O14531	DPYL4_HUMAN	Dihydropyrimidinase-related protein 4	61.878
Q9BPU6	DPYL5_HUMAN	Dihydropyrimidinase-related protein 5	61.421
P27695	APEX1_HUMAN	DNA-(apurinic or apyrimidinic site) lyase	35.555
O75937	DNJC8_HUMAN	DnaJ homolog subfamily C member 8	29.842
Q14203	DCTN1_HUMAN	Dynactin subunit 1	141.695
Q13561	DCTN2_HUMAN	Dynactin subunit 2	44.231
Q05193	DYN1_HUMAN	Dynamin-1	97.408
Q96JB1	DYH8_HUMAN	Dynein heavy chain 8, axonemal	514.664
Q96FJ2	DYL2_HUMAN	Dynein light chain 2, cytoplasmic	10.35
O95834	EMAL2_HUMAN	Echinoderm microtubule-associated protein-like 2	70.679
Q13822	ENPP2_HUMAN	Ectonucleotide pyrophosphatase/phosphodiesterase family member 2	98.994	101	8	6	6	11.9	8	0.25	64	4	2	2	4.9	3	0.08	132	4	2	2	5.9	4	0.08								213	11	7	7	17.1	11	0.3								69	5	2	2
Q12805	FBLN3_HUMAN	EGF-containing fibulin-like extracellular matrix protein 1	54.641	274	14	11	7	23.1	9	0.7	80	6	4	3	14.4	5	0.22	128	6	4	2	12.2	4	0.14	94	4	2	2	9.3	3	0.14	115	11	8	8	26.6	10	0.7	143	6	5	5	14.4	6	0.39	145	10	5	4
Q15717	ELAV1_HUMAN	ELAV-like protein 1	36.092
P38117	ETFB_HUMAN	Electron transfer flavoprotein subunit beta	27.844
P68104	EF1A1_HUMAN	Elongation factor 1-alpha 1	50.141
Q05639	EF1A2_HUMAN	Elongation factor 1-alpha 2	50.47
P24534	EF1B_HUMAN	Elongation factor 1-beta	24.764
P29692	EF1D_HUMAN	Elongation factor 1-delta	31.122
P26641	EF1G_HUMAN	Elongation factor 1-gamma	50.119
P13639	EF2_HUMAN	Elongation factor 2	95.338
P49411	EFTU_HUMAN	Elongation factor Tu, mitochondrial	49.542
Q99962	SH3G2_HUMAN	Endophilin-A1	39.962
P11021	BIP_HUMAN	Endoplasmic reticulum chaperone BiP	72.333
P14625	ENPL_HUMAN	Endoplasmin	92.469
P60842	IF4A1_HUMAN	Eukaryotic initiation factor 4A-I	46.154
Q14240	IF4A2_HUMAN	Eukaryotic initiation factor 4A-II	46.402
Q15056	IF4H_HUMAN	Eukaryotic translation initiation factor 4H	27.385
P43003	EAA1_HUMAN	Excitatory amino acid transporter 1	59.572
P55060	XPO2_HUMAN	Exportin-2	110.417
Q16610	ECM1_HUMAN	Extracellular matrix protein 1	60.674																																											61	2	1	1
P08294	SODE_HUMAN	Extracellular superoxide dismutase [Cu-Zn]	25.851
P15311	EZRI_HUMAN	Ezrin	69.413
P47755	CAZA2_HUMAN	F-actin-capping protein subunit alpha-2	32.949
P47756	CAPZB_HUMAN	F-actin-capping protein subunit beta	31.35
Q96AE4	FUBP1_HUMAN	Far upstream element-binding protein 1	67.56
Q92945	FUBP2_HUMAN	Far upstream element-binding protein 2	73.115
Q16658	FSCN1_HUMAN	Fascin	54.53
Q01469	FABP5_HUMAN	Fatty acid-binding protein 5	15.164
P15090	FABP4_HUMAN	Fatty acid-binding protein, adipocyte	14.719
O15540	FABP7_HUMAN	Fatty acid-binding protein, brain	14.889
P05413	FABPH_HUMAN	Fatty acid-binding protein, heart	14.858
P02671	FIBA_HUMAN	Fibrinogen alpha chain	94.973	98	2	2	2	2.4	2	0.08	58	2	2	2	2.3	2	0.08	101	8	4	3	6	6	0.13	47	2	1	1	1.7	2	0.04								131	6	6	5	6.4	5	0.22	46	4	1	1
P02675	FIBB_HUMAN	Fibrinogen beta chain	55.928	128	5	5	4	9	4	0.31	116	4	2	2	7.3	4	0.14	187	8	6	5	15.3	7	0.4	133	6	3	3	10.2	5	0.22								281	11	10	9	24.8	9	0.82	67	3	2	2
P02679	FIBG_HUMAN	Fibrinogen gamma chain	51.512								125	9	7	5	14.8	6	0.44	227	9	8	5	15.9	6	0.44	64	3	3	3	8.2	3	0.24								227	10	8	7	23	9	0.66	69	3	3	2
P02751	FINC_HUMAN	Fibronectin	262.625	335	23	19	14	8.7	17	0.22								87	4	3	3	2	4	0.04								51	2	1	1	1	2	0.01	44	2	2	2	1.1	2	0.03	164	8	6	5
P23142	FBLN1_HUMAN	Fibulin-1	77.214	40	3	2	2	3	2	0.1								36	2	1	1	2.8	2	0.05	38	2	1	1	3	2	0.05															55	2	2	2
P21333	FLNA_HUMAN	Filamin-A	280.739
Q12934	BFSP1_HUMAN	Filensin	74.544
P30043	BLVRB_HUMAN	Flavin reductase (NADPH)	22.119
Q12841	FSTL1_HUMAN	Follistatin-related protein 1	34.986
Q8N475	FSTL5_HUMAN	Follistatin-related protein 5	95.751
Q13642	FHL1_HUMAN	Four and a half LIM domains protein 1	36.263
P04075	ALDOA_HUMAN	Fructose-bisphosphate aldolase A	39.42
P09972	ALDOC_HUMAN	Fructose-bisphosphate aldolase C	39.456																													58	3	2	1	6.6	2	0.1
P09382	LEG1_HUMAN	Galectin-1	14.716
P17931	LEG3_HUMAN	Galectin-3	26.152
Q08380	LG3BP_HUMAN	Galectin-3-binding protein	65.331	132	8	8	7	13.2	7	0.49	120	7	6	4	9.6	5	0.26	60	2	2	2	4.3	2	0.12	80	2	2	2	4.3	2	0.12	211	13	10	7	19.1	10	0.49	129	5	5	5	11.5	5	0.33	125	3	3	3
Q3ZCW2	LEGL_HUMAN	Galectin-related protein	18.986
P07315	CRGC_HUMAN	Gamma-crystallin C	20.879
P22914	CRYGS_HUMAN	Gamma-crystallin S	21.007
P09104	ENOG_HUMAN	Gamma-enolase	47.269								226	9	8	5	18.7	5	0.48															157	4	4	3	9.7	3	0.27
O76070	SYUG_HUMAN	Gamma-synuclein	13.331
P06396	GELS_HUMAN	Gelsolin	85.698	510	17	16	11	18.8	12	0.62	313	16	15	10	18.5	11	0.55	300	13	11	9	14.1	10	0.49	474	22	16	12	23.3	16	0.69	447	19	17	12	19.2	13	0.69	406	15	14	9	15.7	10	0.49	381	16	15	11
P60983	GMFB_HUMAN	Glia maturation factor beta	16.713
P14136	GFAP_HUMAN	Glial fibrillary acidic protein	49.88
P46926	GNPI1_HUMAN	Glucosamine-6-phosphate isomerase 1	32.669
P11413	G6PD_HUMAN	Glucose-6-phosphate 1-dehydrogenase	59.257
P06744	G6PI_HUMAN	Glucose-6-phosphate isomerase	63.147
P14314	GLU2B_HUMAN	Glucosidase 2 subunit beta	59.425
P00367	DHE3_HUMAN	Glutamate dehydrogenase 1, mitochondrial	61.398
P15104	GLNA_HUMAN	Glutamine synthetase	42.064
P22352	GPX3_HUMAN	Glutathione peroxidase 3	25.552	125	10	7	4	24.3	5	0.78	138	7	4	2	18.1	3	0.34	42	4	3	3	18.6	4	0.54	86	7	5	3	21.7	4	0.54	169	13	9	6	35	7	1.76	91	7	4	4	35	7	0.78	88	6	5	4
P00390	GSHR_HUMAN	Glutathione reductase, mitochondrial	56.257
O43813	LANC1_HUMAN	Glutathione S-transferase LANCL1	45.283
P09488	GSTM1_HUMAN	Glutathione S-transferase Mu 1	25.712
P28161	GSTM2_HUMAN	Glutathione S-transferase Mu 2	25.745
P21266	GSTM3_HUMAN	Glutathione S-transferase Mu 3	26.56
P78417	GSTO1_HUMAN	Glutathione S-transferase omega-1	27.566
P09211	GSTP1_HUMAN	Glutathione S-transferase P	23.356
P48637	GSHB_HUMAN	Glutathione synthetase	52.385
P04406	G3P_HUMAN	Glyceraldehyde-3-phosphate dehydrogenase	36.053
P35573	GDE_HUMAN	Glycogen debranching enzyme	174.764
P11216	PYGB_HUMAN	Glycogen phosphorylase, brain form	96.696
P06737	PYGL_HUMAN	Glycogen phosphorylase, liver form	97.149
P46976	GLYG_HUMAN	Glycogenin-1	39.384
Q9HC38	GLOD4_HUMAN	Glyoxalase domain-containing protein 4	34.793
Q9UBQ7	GRHPR_HUMAN	Glyoxylate reductase/hydroxypyruvate reductase	35.668
P62826	RAN_HUMAN	GTP-binding nuclear protein Ran	24.423
P63096	GNAI1_HUMAN	Guanine nucleotide-binding protein G(i) subunit alpha-1	40.361
P62873	GBB1_HUMAN	Guanine nucleotide-binding protein G(I)/G(S)/G(T) subunit beta-1	37.377								87	6	4	4	16.2	5	0.48															158	7	7	4	12.9	4	0.48
P09471	GNAO_HUMAN	Guanine nucleotide-binding protein G(o) subunit alpha	40.051
P11488	GNAT1_HUMAN	Guanine nucleotide-binding protein G(t) subunit alpha-1	40.041								61	7	4	4	24.9	7	0.45															88	10	7	6	25.1	8	0.74
P63211	GBG1_HUMAN	Guanine nucleotide-binding protein G(T) subunit gamma-T1	8.496								48	5	4	3	43.2	4	2.47															47	2	1	1	24.3	2	0.51
Q16774	KGUA_HUMAN	Guanylate kinase	21.726
P00738	HPT_HUMAN	Haptoglobin	45.205	161	6	5	4	12.1	5	0.39	597	37	28	14	46.8	17	2.43	284	22	16	11	33.5	14	1.47	519	28	23	19	44.3	19	3.75								348	19	17	14	40.6	15	2.15	663	35	29	19
P00739	HPTR_HUMAN	Haptoglobin-related protein	39.03
O43301	HS12A_HUMAN	Heat shock 70 kDa protein 12A	74.978
P0DMV8	HS71A_HUMAN	Heat shock 70 kDa protein 1A	70.052
P34932	HSP74_HUMAN	Heat shock 70 kDa protein 4	94.331
P17066	HSP76_HUMAN	Heat shock 70 kDa protein 6	71.028
P11142	HSP7C_HUMAN	Heat shock cognate 71 kDa protein	70.898
P04792	HSPB1_HUMAN	Heat shock protein beta-1	22.783
O14558	HSPB6_HUMAN	Heat shock protein beta-6	17.136
P07900	HS90A_HUMAN	Heat shock protein HSP 90-alpha	84.66
P08238	HS90B_HUMAN	Heat shock protein HSP 90-beta	83.264
Q9Y5Z4	HEBP2_HUMAN	Heme-binding protein 2	22.875
P69905	HBA_HUMAN	Hemoglobin subunit alpha	15.258								94	2	2	2	16.9	2	0.62															228	14	12	6	71.1	7	3.23	105	3	3	2	16.9	2	0.62
P68871	HBB_HUMAN	Hemoglobin subunit beta	15.998								105	6	4	3	36.7	4	0.99															390	19	16	8	68.7	9	5.25	173	8	6	6	53.7	6	2.95
P02042	HBD_HUMAN	Hemoglobin subunit delta	16.055
P02790	HEMO_HUMAN	Hemopexin	51.676	645	30	26	10	31.2	12	1.21	475	31	23	12	37.7	14	1.55	596	33	26	12	36.4	13	1.55	572	30	25	11	37.7	14	1.37	426	23	18	10	31.4	12	1.05	544	36	29	13	37.7	14	1.74	503	31	24	13
P05546	HEP2_HUMAN	Heparin cofactor 2	57.071	53	3	1	1	4.6	3	0.07	51	3	2	2	4.6	3	0.14	53	6	3	3	10.4	6	0.22	41	5	2	2	8.4	5	0.14	43	4	2	2	6.4	4	0.14	56	4	3	3	6.4	4	0.22	55	4	2	2
P51858	HDGF_HUMAN	Hepatoma-derived growth factor	26.788
Q5SSJ5	HP1B3_HUMAN	Heterochromatin protein 1-binding protein 3	61.207
Q99729	ROAA_HUMAN	Heterogeneous nuclear ribonucleoprotein A/B	36.225
Q13151	ROA0_HUMAN	Heterogeneous nuclear ribonucleoprotein A0	30.841
P09651	ROA1_HUMAN	Heterogeneous nuclear ribonucleoprotein A1	38.747
Q32P51	RA1L2_HUMAN	Heterogeneous nuclear ribonucleoprotein A1-like 2	34.225
P51991	ROA3_HUMAN	Heterogeneous nuclear ribonucleoprotein A3	39.595
Q14103	HNRPD_HUMAN	Heterogeneous nuclear ribonucleoprotein D0	38.434
O14979	HNRDL_HUMAN	Heterogeneous nuclear ribonucleoprotein D-like	46.438
P31943	HNRH1_HUMAN	Heterogeneous nuclear ribonucleoprotein H	49.229
P31942	HNRH3_HUMAN	Heterogeneous nuclear ribonucleoprotein H3	36.926
P61978	HNRPK_HUMAN	Heterogeneous nuclear ribonucleoprotein K	50.976
P14866	HNRPL_HUMAN	Heterogeneous nuclear ribonucleoprotein L	64.133
P52272	HNRPM_HUMAN	Heterogeneous nuclear ribonucleoprotein M	77.516
O43390	HNRPR_HUMAN	Heterogeneous nuclear ribonucleoprotein R	70.943
Q00839	HNRPU_HUMAN	Heterogeneous nuclear ribonucleoprotein U	90.584
P22626	ROA2_HUMAN	Heterogeneous nuclear ribonucleoproteins A2/B1	37.43
P07910	HNRPC_HUMAN	Heterogeneous nuclear ribonucleoproteins C1/C2	33.67
P19367	HXK1_HUMAN	Hexokinase-1	102.486
P09429	HMGB1_HUMAN	High mobility group protein B1	24.894
P04196	HRG_HUMAN	Histidine-rich glycoprotein	59.578	204	7	7	6	13.9	6	0.45	109	5	3	3	10.1	4	0.21	199	10	8	7	18.5	9	0.55	392	18	14	8	21.7	10	0.65	241	10	10	7	15.4	7	0.55	259	13	11	9	22.9	11	0.75	257	13	10	7
P07305	H10_HUMAN	Histone H1.0	20.863
P16403	H12_HUMAN	Histone H1.2	21.365
Q92522	H1X_HUMAN	Histone H1x	22.487
P04908	H2A1B_HUMAN	Histone H2A type 1-B/E	14.135
Q6FI13	H2A2A_HUMAN	Histone H2A type 2-A	14.095
P33778	H2B1B_HUMAN	Histone H2B type 1-B	13.95
P62807	H2B1C_HUMAN	Histone H2B type 1-C/E/F/G/I	13.906
P06899	H2B1J_HUMAN	Histone H2B type 1-J	13.904
Q16695	H31T_HUMAN	Histone H3.1t	15.508
P84243	H33_HUMAN	Histone H3.3	15.328
Q6NXT2	H3C_HUMAN	Histone H3.3C	15.214
P62805	H4_HUMAN	Histone H4	11.367
P50502	F10A1_HUMAN	Hsc70-interacting protein	41.332
Q16543	CDC37_HUMAN	Hsp90 co-chaperone Cdc37	44.468
Q16775	GLO2_HUMAN	Hydroxyacylglutathione hydrolase, mitochondrial	33.806
P00492	HPRT_HUMAN	Hypoxanthine-guanine phosphoribosyltransferase	24.579
Q9Y6R7	FCGBP_HUMAN	IgGFc-binding protein	572.017	476	24	23	18	4.1	19	0.12								266	13	13	11	2.3	11	0.07	89	4	4	4	0.8	4	0.03	230	15	12	11	2.9	13	0.07	87	4	4	4	0.9	4	0.03	213	14	13	10
P0DOX2	IGA2_HUMAN	Immunoglobulin alpha-2 heavy chain	48.935								133	4	4	3	8.1	2	0.25																													277	11	10	5
P0DOX3	IGD_HUMAN	Immunoglobulin delta heavy chain	56.224
P0DOX5	IGG1_HUMAN	Immunoglobulin gamma-1 heavy chain	49.33	1014	45	43	12	39.2	5	2.1	710	43	37	11	34.3	5	1.87	1644	73	62	12	39.2	5	2.1	973	46	42	12	39.2	5	1.87	1440	68	61	12	39.2	5	2.1	1315	52	45	11	34.3	5	1.87	1584	74	63	13
P01876	IGHA1_HUMAN	Immunoglobulin heavy constant alpha 1	37.655	329	9	9	6	20.4	4	0.79	341	13	9	6	19.5	5	0.79	707	26	24	11	45.9	7	1.92	509	20	19	9	33.4	5	1.4	290	14	12	7	27.5	5	0.98	216	8	8	5	15.3	5	0.63	425	16	16	7
P01859	IGHG2_HUMAN	Immunoglobulin heavy constant gamma 2	35.901	801	40	35	9	36.2	3	1.79	396	35	27	8	28.2	2	1.52	628	44	35	9	30.7	3	1.52	422	28	24	8	27.9	4	1.27	820	54	45	10	38.7	4	2.1	395	28	24	9	30.7	3	1.79	747	50	39	9
P01860	IGHG3_HUMAN	Immunoglobulin heavy constant gamma 3	41.287	598	41	35	12	36.3	4	2.17	335	39	28	11	36.3	4	1.91	719	56	43	13	41.9	5	2.47								719	57	50	13	41.9	5	3.53	491	31	22	9	27.9	2	1.43	978	71	52	14
P01861	IGHG4_HUMAN	Immunoglobulin heavy constant gamma 4	35.941	490	20	19	8	34.3	2	1.53	165	16	12	6	27.5	2	1.06	467	24	21	8	34.3	2	1.28								663	29	26	8	36.7	3	1.53	516	23	22	9	38.2	4	1.8	619	30	24	10
P01871	IGHM_HUMAN	Immunoglobulin heavy constant mu	49.307															80	7	5	5	18.1	7	0.46
P01742	HV169_HUMAN	Immunoglobulin heavy variable 1-69	12.659															66	2	2	2	15.4	2	0.77																						74	2	2	2
P01764	HV323_HUMAN	Immunoglobulin heavy variable 3-23	12.582	68	3	3	2	18.8	2	0.77
P01768	HV330_HUMAN	Immunoglobulin heavy variable 3-30	12.947																													71	4	2	2	24.8	3	0.75
P0DP02	HVC33_HUMAN	Immunoglobulin heavy variable 3-30-3	12.989
P0DP04	HV43D_HUMAN	Immunoglobulin heavy variable 3-43D	13.017
A0A0A0MS15	HV349_HUMAN	Immunoglobulin heavy variable 3-49	13.056																																											41	2	2	2
P01780	HV307_HUMAN	Immunoglobulin heavy variable 3-7	12.943
A0A0B4J1Y9	HV372_HUMAN	Immunoglobulin heavy variable 3-72	13.203															55	2	1	1	15.1	2	0.32								63	2	2	2	15.1	2	0.73
A0A0B4J1X5	HV374_HUMAN	Immunoglobulin heavy variable 3-74	12.84
A0A0C4DH34	HV428_HUMAN	Immunoglobulin heavy variable 4-28	13.124															78	3	2	1	12.8	2	0.32
A0A0C4DH38	HV551_HUMAN	Immunoglobulin heavy variable 5-51	12.675																																											86	3	2	1
P01591	IGJ_HUMAN	Immunoglobulin J chain	18.099															104	2	2	2	12.6	2	0.49
P01834	IGKC_HUMAN	Immunoglobulin kappa constant	11.609	1012	32	30	5	80.4	2	3.64	576	25	22	5	79.4	5	3.64	1493	44	37	5	80.4	2	3.64								1104	38	35	6	80.4	2	5.31								1626	53	45	6
P0DOX7	IGK_HUMAN	Immunoglobulin kappa light chain	23.379	759	18	17	6	44.9	2	1.57								1076	31	26	7	53.7	2	2.01								932	26	24	6	44.9	2	1.57	542	16	16	6	44.9	2	1.57	1351	40	38	8
P01602	KV105_HUMAN	Immunoglobulin kappa variable 1-5	12.782
A0A0C4DH68	KV224_HUMAN	Immunoglobulin kappa variable 2-24	13.079																																											54	3	2	2
KV229_HUMAN	KV229_HUMAN	Immunoglobulin kappa variable 2-29	13.085															108	2	2	2	16.7	2	0.74
A0A0A0MRZ7	KVD26_HUMAN	Immunoglobulin kappa variable 2D-26	13.297
P01619	KV320_HUMAN	Immunoglobulin kappa variable 3-20	12.557								109	2	2	2	21.6	2	0.78								132	3	3	3	27.6	3	1.38	130	3	3	3	27.6	3	1.38	139	3	2	2	27.6	3	0.78	162	4	4	3
A0A087WSY6	KVD15_HUMAN	Immunoglobulin kappa variable 3D-15	12.534																													38	2	1	1	13.9	2	0.34
A0A0C4DH25	KVD20_HUMAN	Immunoglobulin kappa variable 3D-20	12.515
A0A0C4DH55	KVD07_HUMAN	Immunoglobulin kappa variable 3D-7	13.148
P06312	KV401_HUMAN	Immunoglobulin kappa variable 4-1	13.38
P0DOY2	IGLC2_HUMAN	Immunoglobulin lambda constant 2	11.294															553	20	17	5	63.2	2	3.92	387	15	13	5	74.5	2	3.91															755	28	24	5
IGLC6_HUMAN	IGLC6_HUMAN	Immunoglobulin lambda constant 6	11.441																													327	19	12	3	53.8	2	1.6
P01714	LV319_HUMAN	Immunoglobulin lambda variable 3-19	12.042
P0DOX8	IGL1_HUMAN	Immunoglobulin lambda-1 light chain	22.83	275	8	7	3	21.3	2	0.62								366	15	13	5	30.1	2	1.24								288	12	10	4	26.4	2	0.91								485	19	15	5
Q14974	IMB1_HUMAN	Importin subunit beta-1	97.17
Q15181	IPYR_HUMAN	Inorganic pyrophosphatase	32.66
P20839	IMDH1_HUMAN	Inosine-5'-monophosphate dehydrogenase 1	55.406
P29218	IMPA1_HUMAN	Inositol monophosphatase 1	30.189
P18065	IBP2_HUMAN	Insulin-like growth factor-binding protein 2	34.814
P24592	IBP6_HUMAN	Insulin-like growth factor-binding protein 6	25.322	74	2	2	2	10.4	2	0.33	86	2	2	2	10.4	2	0.33															89	2	2	2	10.4	2	0.33	78	2	2	2	10.4	2	0.33
P35858	ALS_HUMAN	Insulin-like growth factor-binding protein complex acid labile subunit	66.035																						60	2	1	1	4	2	0.06															40	2	1	1
Q9Y287	ITM2B_HUMAN	Integral membrane protein 2B	30.338
P19827	ITIH1_HUMAN	Inter-alpha-trypsin inhibitor heavy chain H1	101.389	69	3	3	3	3.5	3	0.12	86	6	5	4	5.3	4	0.16	138	5	4	4	5.5	4	0.16	213	13	10	8	12.4	9	0.35	69	2	2	2	2.4	2	0.08	233	7	6	6	10.8	7	0.25	201	10	9	9
P19823	ITIH2_HUMAN	Inter-alpha-trypsin inhibitor heavy chain H2	106.463	120	11	7	5	11.9	9	0.19	155	9	8	8	11.9	9	0.33	100	10	6	6	11.4	10	0.24	176	12	10	9	12.3	11	0.38	86	6	4	4	6.1	5	0.15	312	18	15	11	15.4	13	0.48	134	9	6	6
Q06033	ITIH3_HUMAN	Inter-alpha-trypsin inhibitor heavy chain H3	99.849
Q14624	ITIH4_HUMAN	Inter-alpha-trypsin inhibitor heavy chain H4	103.357	130	9	6	6	8.7	8	0.25	154	8	7	6	7.3	7	0.25	74	2	2	2	2.8	2	0.08	171	7	7	7	9.8	7	0.29	103	7	4	4	7.2	6	0.16	176	9	7	7	10.6	9	0.29	79	5	2	2
Q12905	ILF2_HUMAN	Interleukin enhancer-binding factor 2	43.062
Q12906	ILF3_HUMAN	Interleukin enhancer-binding factor 3	95.338
Q17R60	IMPG1_HUMAN	Interphotoreceptor matrix proteoglycan 1	89.387	92	5	5	5	7.2	5	0.23	91	6	5	5	8.7	6	0.23	64	3	2	2	2.5	2	0.09								225	13	10	8	13.2	10	0.4	34	2	1	1	2.8	2	0.04
Q9BZV3	IMPG2_HUMAN	Interphotoreceptor matrix proteoglycan 2	138.621
O75874	IDHC_HUMAN	Isocitrate dehydrogenase [NADP] cytoplasmic	46.659
P29622	KAIN_HUMAN	Kallistatin	48.542															58	2	2	2	5.4	2	0.17	138	5	5	5	12.9	5	0.47	60	3	2	2	4.7	2	0.17	57	2	2	2	4.7	2	0.17	53	2	2	2
P13645	K1C10_HUMAN	Keratin, type I cytoskeletal 10	58.827	225	9	7	6	11.6	6	0.47	99	4	4	4	6.8	3	0.29															330	14	9	8	21.1	11	0.67	79	4	3	3	7.5	4	0.21	261	10	8	8
P02533	K1C14_HUMAN	Keratin, type I cytoskeletal 14	51.561
P08779	K1C16_HUMAN	Keratin, type I cytoskeletal 16	51.268
P05783	K1C18_HUMAN	Keratin, type I cytoskeletal 18	48.058
P35527	K1C9_HUMAN	Keratin, type I cytoskeletal 9	62.064	106	3	3	3	5.5	2	0.2	131	4	3	3	6.9	3	0.2															237	8	6	5	15.4	6	0.35	107	3	3	3	6.6	3	0.2	289	13	11	10
P04264	K2C1_HUMAN	Keratin, type II cytoskeletal 1	66.039	139	5	5	5	7.8	3	0.33	183	8	6	6	14.6	7	0.41	78	2	2	2	3.3	2	0.12	47	2	1	1	3.4	2	0.06	446	22	21	15	25.3	14	1.35	121	5	4	4	8.7	5	0.26	387	26	17	14
P35908	K22E_HUMAN	Keratin, type II cytoskeletal 2 epidermal	65.433								109	3	3	3	5.5	2	0.19															240	13	12	8	15.3	7	0.58								199	8	6	5
P19013	K2C4_HUMAN	Keratin, type II cytoskeletal 4	57.285
P13647	K2C5_HUMAN	Keratin, type II cytoskeletal 5	62.378
P02538	K2C6A_HUMAN	Keratin, type II cytoskeletal 6A	60.045
P05787	K2C8_HUMAN	Keratin, type II cytoskeletal 8	53.704
Q14894	CRYM_HUMAN	Ketimine reductase mu-crystallin	33.776
Q07666	KHDR1_HUMAN	KH domain-containing, RNA-binding, signal transduction-associated protein 1	48.227
P33176	KINH_HUMAN	Kinesin-1 heavy chain	109.685
P01042	KNG1_HUMAN	Kininogen-1	71.957	185	8	8	6	10.9	6	0.36	133	7	7	6	11.5	6	0.36	162	8	8	5	7.5	5	0.3	345	14	13	8	13.4	8	0.51	146	7	6	5	10.9	6	0.3	176	8	6	4	6.2	4	0.23	214	9	8	6
Q04760	LGUL_HUMAN	Lactoylglutathione lyase	20.778
Q9Y2S2	CRYL1_HUMAN	Lambda-crystallin homolog	35.419
P42167	LAP2B_HUMAN	Lamina-associated polypeptide 2, isoforms beta/gamma	50.67
P20700	LMNB1_HUMAN	Lamin-B1	66.408
Q03252	LMNB2_HUMAN	Lamin-B2	67.689
Q14767	LTBP2_HUMAN	Latent-transforming growth factor beta-binding protein 2	195.052
P02750	A2GL_HUMAN	Leucine-rich alpha-2-glycoprotein	38.178	154	13	9	7	23.9	8	0.98	100	8	7	7	19.6	7	0.98	102	7	4	3	17	6	0.34	138	8	6	5	24.2	7	0.63	83	5	4	3	7.8	3	0.34	217	13	9	6	28	9	0.8	60	6	3	3
P30740	ILEU_HUMAN	Leukocyte elastase inhibitor	42.742
P09960	LKHA4_HUMAN	Leukotriene A-4 hydrolase	69.285
Q13449	LSAMP_HUMAN	Limbic system-associated membrane protein	37.393
P31025	LCN1_HUMAN	Lipocalin-1	19.25
P18428	LBP_HUMAN	Lipopolysaccharide-binding protein	53.384	49	2	1	1	4.6	2	0.07
P23141	EST1_HUMAN	Liver carboxylesterase 1	62.521
P00338	LDHA_HUMAN	L-lactate dehydrogenase A chain	36.689								82	2	2	2	6.6	2	0.23								95	2	2	2	6.6	2	0.23	135	3	3	2	6.6	2	0.23
P07195	LDHB_HUMAN	L-lactate dehydrogenase B chain	36.638
P24666	PPAC_HUMAN	Low molecular weight phosphotyrosine protein phosphatase	18.042
P98164	LRP2_HUMAN	Low-density lipoprotein receptor-related protein 2	521.958																													57	3	2	2	0.7	3	0.01
P51884	LUM_HUMAN	Lumican	38.429	61	4	2	2	9.5	3	0.21	58	2	1	1	6.5	2	0.1	82	5	5	5	20.7	5	0.62	114	5	5	5	17.8	5	0.62	86	4	2	2	15.1	4	0.21	57	2	2	2	8.6	2	0.21	54	3	1	1
P05455	LA_HUMAN	Lupus La protein	46.837
Q7Z4W1	DCXR_HUMAN	L-xylulose reductase	25.913
P61626	LYSC_HUMAN	Lysozyme C	16.537
P14174	MIF_HUMAN	Macrophage migration inhibitory factor	12.476
P40121	CAPG_HUMAN	Macrophage-capping protein	38.499
Q14168	MPP2_HUMAN	MAGUK p55 subfamily member 2	64.581
P40925	MDHC_HUMAN	Malate dehydrogenase, cytoplasmic	36.426
P40926	MDHM_HUMAN	Malate dehydrogenase, mitochondrial	35.503
O15173	PGRC2_HUMAN	Membrane-associated progesterone receptor component 2	23.818
P01033	TIMP1_HUMAN	Metalloproteinase inhibitor 1	23.171								57	2	1	1	11.1	2	0.17															82	2	2	2	11.1	2	0.37	77	2	2	2	11.1	2	0.37
Q13228	SBP1_HUMAN	Methanethiol oxidase	52.391
P51608	MECP2_HUMAN	Methyl-CpG-binding protein 2	52.441
Q02252	MMSA_HUMAN	Methylmalonate-semialdehyde dehydrogenase [acylating], mitochondrial	57.84
P46821	MAP1B_HUMAN	Microtubule-associated protein 1B	270.634
P11137	MTAP2_HUMAN	Microtubule-associated protein 2	199.526
P27816	MAP4_HUMAN	Microtubule-associated protein 4	121.005
Q96JE9	MAP6_HUMAN	Microtubule-associated protein 6	86.505
P10636	TAU_HUMAN	Microtubule-associated protein tau	78.928
Q9H492	MLP3A_HUMAN	Microtubule-associated proteins 1A/1B light chain 3A	14.272
Q9GZQ8	MLP3B_HUMAN	Microtubule-associated proteins 1A/1B light chain 3B	14.688
P28482	MK01_HUMAN	Mitogen-activated protein kinase 1	41.39
P27361	MK03_HUMAN	Mitogen-activated protein kinase 3	43.136
P26038	MOES_HUMAN	Moesin	67.82
P08571	CD14_HUMAN	Monocyte differentiation antigen CD14	40.076	227	9	7	4	17.1	5	0.45								73	6	5	4	14.9	4	0.45								110	4	4	4	14.9	4	0.45								61	3	1	1
Q99972	MYOC_HUMAN	Myocilin	56.972	46	4	2	2	7.3	4	0.14	54	4	2	2	7.7	4	0.14	40	3	1	1	6.2	3	0.07								83	2	2	2	3.6	2	0.14	44	3	2	2	5.2	3	0.14
P02144	MYG_HUMAN	Myoglobin	17.184
P29966	MARCS_HUMAN	Myristoylated alanine-rich C-kinase substrate	31.555
O94760	DDAH1_HUMAN	N(G),N(G)-dimethylarginine dimethylaminohydrolase 1	31.122
O95865	DDAH2_HUMAN	N(G),N(G)-dimethylarginine dimethylaminohydrolase 2	29.644
O14745	NHRF1_HUMAN	Na(+)/H(+) exchange regulatory cofactor NHE-RF1	38.868
Q9UJ70	NAGK_HUMAN	N-acetyl-D-glucosamine kinase	37.376
Q96PD5	PGRP2_HUMAN	N-acetylmuramoyl-L-alanine amidase	62.217															61	2	1	1	4	2	0.06	91	4	3	3	8.7	3	0.2	70	2	2	2	3.8	2	0.13	40	2	1	1	3.6	2	0.06
P48163	MAOX_HUMAN	NADP-dependent malic enzyme	64.15
P61081	UBC12_HUMAN	NEDD8-conjugating enzyme Ubc12	20.9
P48681	NEST_HUMAN	Nestin	177.439
P13591	NCAM1_HUMAN	Neural cell adhesion molecule 1	94.574
O00533	NCHL1_HUMAN	Neural cell adhesion molecule L1-like protein	135.071								74	2	2	2	1.7	2	0.06
Q92823	NRCAM_HUMAN	Neuronal cell adhesion molecule	143.89
P51674	GPM6A_HUMAN	Neuronal membrane glycoprotein M6-a	31.21
O15240	VGF_HUMAN	Neurosecretory protein VGF	67.258
Q99574	NEUS_HUMAN	Neuroserpin	46.427
Q14697	GANAB_HUMAN	Neutral alpha-glucosidase AB	106.874
P05114	HMGN1_HUMAN	Non-histone chromosomal protein HMG-14	10.659
Q15233	NONO_HUMAN	Non-POU domain-containing octamer-binding protein	54.232
P61916	NPC2_HUMAN	NPC intracellular cholesterol transporter 2	16.57	84	4	4	3	23.2	3	1.4																						52	3	2	2	16.6	2	0.55
Q9Y266	NUDC_HUMAN	Nuclear migration protein nudC	38.243
Q02818	NUCB1_HUMAN	Nucleobindin-1	53.879
P19338	NUCL_HUMAN	Nucleolin	76.614
P06748	NPM_HUMAN	Nucleophosmin	32.575
P15531	NDKA_HUMAN	Nucleoside diphosphate kinase A	17.149
Q99733	NP1L4_HUMAN	Nucleosome assembly protein 1-like 4	42.823
Q9NTK5	OLA1_HUMAN	Obg-like ATPase 1	44.744
P23515	OMGP_HUMAN	Oligodendrocyte-myelin glycoprotein	49.608
Q9UBM4	OPT_HUMAN	Opticin	37.261	125	5	4	4	18.4	5	0.49	65	2	1	1	5.1	2	0.1	74	6	4	3	14.2	4	0.35	54	5	4	4	11.7	5	0.49	109	7	4	4	14.5	4	0.49	209	6	6	4	16.3	4	0.49	103	3	3	3
P10451	OSTP_HUMAN	Osteopontin	35.423	264	10	7	4	32.5	7	0.53	110	4	3	2	9.6	2	0.24	107	2	2	2	9.6	2	0.24	101	2	2	2	9.6	2	0.24	368	16	12	7	32.5	8	1.09	171	4	4	3	15.6	3	0.37
Q86UD1	OAF_HUMAN	Out at first protein homolog	30.688	35	2	1	1	7.3	2	0.13															91	3	3	3	10.6	3	0.43	53	2	2	2	6.6	2	0.27
O75781	PALM_HUMAN	Paralemmin-1	42.076
Q8WXF1	PSPC1_HUMAN	Paraspeckle component 1	58.744
P20962	PTMS_HUMAN	Parathymosin	11.53
O75475	PSIP1_HUMAN	PC4 and SFRS1-interacting protein	60.103
P62937	PPIA_HUMAN	Peptidyl-prolyl cis-trans isomerase A	18.012
P23284	PPIB_HUMAN	Peptidyl-prolyl cis-trans isomerase B	23.743
Q00688	FKBP3_HUMAN	Peptidyl-prolyl cis-trans isomerase FKBP3	25.177
P23942	PRPH2_HUMAN	Peripherin-2	39.186
Q06830	PRDX1_HUMAN	Peroxiredoxin-1	22.11								63	2	2	2	10.6	2	0.4															60	2	2	2	11.1	2	0.4
P32119	PRDX2_HUMAN	Peroxiredoxin-2	21.892
P30044	PRDX5_HUMAN	Peroxiredoxin-5, mitochondrial	22.086
P30041	PRDX6_HUMAN	Peroxiredoxin-6	25.035
Q13515	BFSP2_HUMAN	Phakinin	45.88
Q9NSD9	SYFB_HUMAN	Phenylalanine--tRNA ligase beta subunit	66.116
P20941	PHOS_HUMAN	Phosducin	28.246
Q00325	MPCP_HUMAN	Phosphate carrier protein, mitochondrial	40.095
P30086	PEBP1_HUMAN	Phosphatidylethanolamine-binding protein 1	21.057
Q00169	PIPNA_HUMAN	Phosphatidylinositol transfer protein alpha isoform	31.806
P36871	PGM1_HUMAN	Phosphoglucomutase-1	61.449
Q96G03	PGM2_HUMAN	Phosphoglucomutase-2	68.283
P00558	PGK1_HUMAN	Phosphoglycerate kinase 1	44.615
P18669	PGAM1_HUMAN	Phosphoglycerate mutase 1	28.804
P55058	PLTP_HUMAN	Phospholipid transfer protein	54.739	334	14	14	9	18.5	9	0.85	75	2	1	1	3.4	2	0.07	159	6	6	3	7.1	3	0.23	112	3	3	3	6.5	3	0.23	101	6	4	3	9.5	5	0.23								167	9	6	5
Q96FC7	PHIPL_HUMAN	Phytanoyl-CoA hydroxylase-interacting protein-like	42.486
P36955	PEDF_HUMAN	Pigment epithelium-derived factor	46.312	1119	42	39	14	38.5	15	2.1	768	38	33	14	36.6	15	2.1	946	42	36	15	40.4	17	2.37	1110	45	40	16	47.4	17	2.65	1624	61	54	17	46.2	17	2.96	974	38	35	15	45.7	16	2.36	931	45	40	16
P03952	KLKB1_HUMAN	Plasma kallikrein	71.37																																											55	2	1	1
P05155	IC1_HUMAN	Plasma protease C1 inhibitor	55.154	418	16	15	9	21.4	10	0.84	201	11	9	6	16.6	7	0.5	255	12	10	8	20.4	9	0.72	247	12	11	8	19.4	9	0.72	290	16	14	10	20.2	10	0.98	172	12	10	9	21	10	0.84	249	16	11	8
P05154	IPSP_HUMAN	Plasma serine protease inhibitor	45.675
P00747	PLMN_HUMAN	Plasminogen	90.569	114	7	5	4	7.5	6	0.18	74	3	3	3	3.8	3	0.13	212	16	13	11	20.2	14	0.63	281	15	14	13	18.6	14	0.69	48	3	2	2	2	2	0.08	109	8	7	6	9.6	7	0.28	172	16	12	10
P68402	PA1B2_HUMAN	Platelet-activating factor acetylhydrolase IB subunit beta	25.569
Q15102	PA1B3_HUMAN	Platelet-activating factor acetylhydrolase IB subunit gamma	25.734
Q15149	PLEC_HUMAN	Plectin	531.791
Q6UX71	PXDC2_HUMAN	Plexin domain-containing protein 2	59.583
Q15365	PCBP1_HUMAN	Poly(rC)-binding protein 1	37.498
Q15366	PCBP2_HUMAN	Poly(rC)-binding protein 2	38.58
P57721	PCBP3_HUMAN	Poly(rC)-binding protein 3	39.465
P11940	PABP1_HUMAN	Polyadenylate-binding protein 1	70.671
Q9UKA9	PTBP2_HUMAN	Polypyrimidine tract-binding protein 2	57.491
P02545	LMNA_HUMAN	Prelamin-A/C	74.139
Q92841	DDX17_HUMAN	Probable ATP-dependent RNA helicase DDX17	80.272
Q9H3G5	CPVL_HUMAN	Probable serine carboxypeptidase CPVL	54.164
P07737	PROF1_HUMAN	Profilin-1	15.054
P35080	PROF2_HUMAN	Profilin-2	15.046
Q8WUM4	PDC6I_HUMAN	Programmed cell death 6-interacting protein	96.023
P35232	PHB_HUMAN	Prohibitin	29.804
Q07954	LRP1_HUMAN	Prolow-density lipoprotein receptor-related protein 1	504.606
O43490	PROM1_HUMAN	Prominin-1	97.202																													71	2	2	2	3.1	2	0.08
P07602	SAP_HUMAN	Prosaposin	58.113	133	4	4	3	5.2	3	0.21	42	2	1	1	3.2	2	0.06	88	2	2	2	3.2	2	0.13								206	11	9	7	15.1	8	0.55	68	2	1	1	3.2	2	0.06
Q14914	PTGR1_HUMAN	Prostaglandin reductase 1	35.87
P41222	PTGDS_HUMAN	Prostaglandin-H2 D-isomerase	21.029	539	18	15	5	43.2	6	1.4	372	9	9	3	21.1	3	0.69	382	16	15	5	39.5	5	1.4	359	13	11	4	39.5	5	1.02	476	20	18	5	43.2	6	1.4	466	12	11	5	39.5	5	1.4	430	14	14	4
Q9UHG2	PCSK1_HUMAN	ProSAAS	27.372																													120	3	3	3	13.8	3	0.5
Q06323	PSME1_HUMAN	Proteasome activator complex subunit 1	28.723
P25786	PSA1_HUMAN	Proteasome subunit alpha type-1	29.556
P25788	PSA3_HUMAN	Proteasome subunit alpha type-3	28.433
P25789	PSA4_HUMAN	Proteasome subunit alpha type-4	29.484
P28066	PSA5_HUMAN	Proteasome subunit alpha type-5	26.411
P60900	PSA6_HUMAN	Proteasome subunit alpha type-6	27.399
O14818	PSA7_HUMAN	Proteasome subunit alpha type-7	27.887
P20618	PSB1_HUMAN	Proteasome subunit beta type-1	26.489
P49721	PSB2_HUMAN	Proteasome subunit beta type-2	22.836
P28070	PSB4_HUMAN	Proteasome subunit beta type-4	29.204
P28074	PSB5_HUMAN	Proteasome subunit beta type-5	28.48
P28072	PSB6_HUMAN	Proteasome subunit beta type-6	25.358
Q99436	PSB7_HUMAN	Proteasome subunit beta type-7	29.965
Q96IU4	ABHEB_HUMAN	Protein ABHD14B	22.346
P02760	AMBP_HUMAN	Protein AMBP	38.999	86	6	5	3	14.8	4	0.33	116	7	7	5	17	5	0.6	104	7	6	5	17.9	5	0.6	138	7	5	4	16.5	5	0.46	50	3	3	2	5.7	2	0.21	102	8	7	5	17.9	5	0.6	138	6	6	5
O60888	CUTA_HUMAN	Protein CutA	19.116
P07237	PDIA1_HUMAN	Protein disulfide-isomerase	57.116
P30101	PDIA3_HUMAN	Protein disulfide-isomerase A3	56.782
Q15084	PDIA6_HUMAN	Protein disulfide-isomerase A6	48.121
Q92520	FAM3C_HUMAN	Protein FAM3C	24.68	69	2	2	2	12.3	2	0.35																						100	3	3	3	15.9	3	0.56
P17252	KPCA_HUMAN	Protein kinase C alpha type	76.75
Q9BY11	PACN1_HUMAN	Protein kinase C and casein kinase substrate in neurons protein 1	50.966
O14910	LIN7A_HUMAN	Protein lin-7 homolog A	25.997
Q9NUP9	LIN7C_HUMAN	Protein lin-7 homolog C	21.834
Q92597	NDRG1_HUMAN	Protein NDRG1	42.835
Q9UN36	NDRG2_HUMAN	Protein NDRG2	40.798
P06703	S10A6_HUMAN	Protein S100-A6	10.18
P06702	S10A9_HUMAN	Protein S100-A9	13.242
P0DME0	SETLP_HUMAN	Protein SETSIP	34.882
Q13432	U119A_HUMAN	Protein unc-119 homolog A	26.962
Q99497	PARK7_HUMAN	Protein/nucleic acid deglycase DJ-1	19.891
P22061	PIMT_HUMAN	Protein-L-isoaspartate(D-aspartate) O-methyltransferase	24.636
P00734	THRB_HUMAN	Prothrombin	70.037	44	2	1	1	4.5	2	0.05								75	5	4	4	8.5	5	0.24	98	7	5	5	10.8	6	0.3								119	5	5	4	6.6	4	0.24	88	4	3	2
P06454	PTMA_HUMAN	Prothymosin alpha	12.203
P00491	PNPH_HUMAN	Purine nucleoside phosphorylase	32.118
P55786	PSA_HUMAN	Puromycin-sensitive aminopeptidase	103.276
A6NEC2	PSAL_HUMAN	Puromycin-sensitive aminopeptidase-like protein	53.747
P0C7P4	UCRIL_HUMAN	Putative cytochrome b-c1 complex subunit Rieske-like protein 1	30.815
B2RPK0	HGB1A_HUMAN	Putative high mobility group protein B1-like 1	24.238
Q5JXB2	UE2NL_HUMAN	Putative ubiquitin-conjugating enzyme E2 N-like	17.377
O00764	PDXK_HUMAN	Pyridoxal kinase	35.102
P14618	KPYM_HUMAN	Pyruvate kinase PKM	57.937								64	3	2	2	5.6	3	0.14								63	2	2	2	4.5	2	0.14	63	2	2	2	4	2	0.14
Q08257	QOR_HUMAN	Quinone oxidoreductase	35.207
P31150	GDIA_HUMAN	Rab GDP dissociation inhibitor alpha	50.583
P50395	GDIB_HUMAN	Rab GDP dissociation inhibitor beta	50.663
P63000	RAC1_HUMAN	Ras-related C3 botulinum toxin substrate 1	21.45
P62491	RB11A_HUMAN	Ras-related protein Rab-11A	24.394
P62820	RAB1A_HUMAN	Ras-related protein Rab-1A	22.678
Q9H0U4	RAB1B_HUMAN	Ras-related protein Rab-1B	22.171
Q15286	RAB35_HUMAN	Ras-related protein Rab-35	23.025
P20336	RAB3A_HUMAN	Ras-related protein Rab-3A	24.984
P20339	RAB5A_HUMAN	Ras-related protein Rab-5A	23.659
P20340	RAB6A_HUMAN	Ras-related protein Rab-6A	23.593
P51149	RAB7A_HUMAN	Ras-related protein Rab-7a	23.49
P61006	RAB8A_HUMAN	Ras-related protein Rab-8A	23.668
P23471	PTPRZ_HUMAN	Receptor-type tyrosine-protein phosphatase zeta	254.587																													41	2	2	2	1	2	0.03
P35243	RECO_HUMAN	Recoverin	23.13
O75787	RENR_HUMAN	Renin receptor	39.008
Q9BSG5	RTBDN_HUMAN	Retbindin	24.615
Q9NQC3	RTN4_HUMAN	Reticulon-4	129.931
P00352	AL1A1_HUMAN	Retinal dehydrogenase 1	54.862
P12271	RLBP1_HUMAN	Retinaldehyde-binding protein 1	36.474
P78363	ABCA4_HUMAN	Retinal-specific phospholipid-transporting ATPase ABCA4	255.944
Q8IZV5	RDH10_HUMAN	Retinol dehydrogenase 10	38.087
P09455	RET1_HUMAN	Retinol-binding protein 1	15.85
P10745	RET3_HUMAN	Retinol-binding protein 3	135.363	2338	107	97	42	50.2	42	2.41	2764	124	114	39	44.7	41	2.14	311	18	14	12	16.3	14	0.4	1769	77	70	32	40.3	35	1.51	4822	200	183	48	55.9	49	3.39	2223	99	88	39	48.2	42	2.14
P02753	RET4_HUMAN	Retinol-binding protein 4	23.01	110	6	4	3	24.9	4	0.61	67	2	1	1	10.4	2	0.17	278	11	7	2	24.4	5	0.38	327	14	12	5	29.9	5	1.22	119	3	2	2	19.9	3	0.38	105	6	4	4	29.9	5	0.89	192	8	6	3
O15537	XLRS1_HUMAN	Retinoschisin	25.592
P52565	GDIR1_HUMAN	Rho GDP-dissociation inhibitor 1	23.207
P08100	OPSD_HUMAN	Rhodopsin	38.893	146	2	2	2	8	2	0.21	411	15	15	4	14.9	4	0.46															446	22	17	3	14.9	4	0.33	142	5	2	2	10.6	3	0.21
P08134	RHOC_HUMAN	Rho-related GTP-binding protein RhoC	22.006
P13489	RINI_HUMAN	Ribonuclease inhibitor	49.973
P07998	RNAS1_HUMAN	Ribonuclease pancreatic	17.644
O00584	RNT2_HUMAN	Ribonuclease T2	29.481	70	2	2	2	6.6	2	0.28
P60891	PRPS1_HUMAN	Ribose-phosphate pyrophosphokinase 1	34.834
P38159	RBMX_HUMAN	RNA-binding motif protein, X chromosome	42.332
P35637	FUS_HUMAN	RNA-binding protein FUS	53.426
P16499	PDE6A_HUMAN	Rod cGMP-specific 3',5'-cyclic phosphodiesterase subunit alpha	99.547								71	4	3	3	4.4	2	0.12
P35913	PDE6B_HUMAN	Rod cGMP-specific 3',5'-cyclic phosphodiesterase subunit beta	98.336								79	4	4	4	5	2	0.16															88	6	6	6	6.9	4	0.26
Q03395	ROM1_HUMAN	Rod outer segment membrane protein 1	37.205																													47	2	2	2	7.1	2	0.22
Q5TZA2	CROCC_HUMAN	Rootletin	228.523
P31153	METK2_HUMAN	S-adenosylmethionine synthase isoform type-2	43.661
P10523	ARRS_HUMAN	S-arrestin	45.12	35	3	1	1	9.1	3	0.09	218	13	9	8	32.1	11	0.94															499	23	19	11	45.9	13	1.49
Q92503	S14L1_HUMAN	SEC14-like protein 1	81.25
O76054	S14L2_HUMAN	SEC14-like protein 2	46.145
Q12765	SCRN1_HUMAN	Secernin-1	46.382
P13521	SCG2_HUMAN	Secretogranin-2	70.941
Q8WXD2	SCG3_HUMAN	Secretogranin-3	53.005																													50	4	3	3	7.3	4	0.24
O75326	SEM7A_HUMAN	Semaphorin-7A	74.824	45	2	1	1	3.3	2	0.05	66	3	3	3	5.4	3	0.16															112	4	4	4	7.2	4	0.22
Q9NVA2	SEP11_HUMAN	Septin-11	49.398
Q15019	SEPT2_HUMAN	Septin-2	41.487
O43236	SEPT4_HUMAN	Septin-4	55.098
Q14141	SEPT6_HUMAN	Septin-6	49.717
Q16181	SEPT7_HUMAN	Septin-7	50.68
Q92599	SEPT8_HUMAN	Septin-8	55.756
Q9UHD8	SEPT9_HUMAN	Septin-9	65.401
Q92743	HTRA1_HUMAN	Serine protease HTRA1	51.287
Q07955	SRSF1_HUMAN	Serine/arginine-rich splicing factor 1	27.745
P84103	SRSF3_HUMAN	Serine/arginine-rich splicing factor 3	19.33
Q16629	SRSF7_HUMAN	Serine/arginine-rich splicing factor 7	27.367
O15075	DCLK1_HUMAN	Serine/threonine-protein kinase DCLK1	82.224
P30153	2AAA_HUMAN	Serine/threonine-protein phosphatase 2A 65 kDa regulatory subunit A alpha isoform	65.309
Q15257	PTPA_HUMAN	Serine/threonine-protein phosphatase 2A activator	40.668
P67775	PP2AA_HUMAN	Serine/threonine-protein phosphatase 2A catalytic subunit alpha isoform	35.594
P62140	PP1B_HUMAN	Serine/threonine-protein phosphatase PP1-beta catalytic subunit	37.187
P49591	SYSC_HUMAN	Serine--tRNA ligase, cytoplasmic	58.777
P02787	TRFE_HUMAN	Serotransferrin	77.064	3203	156	138	46	66.3	47	9.85	3080	170	128	39	58	44	6.78	4050	183	167	48	68.2	51	10.95	3890	181	157	51	67	54	12.77	4318	217	185	47	64.2	49	10.95	3264	163	141	44	59.9	46	8.86	2956	167	131	44
P35237	SPB6_HUMAN	Serpin B6	42.622
P50453	SPB9_HUMAN	Serpin B9	42.404
P02768	ALBU_HUMAN	Serum albumin	69.367	21491	1030	900	56	82.8	60	25.72	15175	864	722	58	79	59	25.75	25745	1234	1082	58	83.4	60	35.81	28274	1261	1125	67	86	69	52.24	16135	872	743	54	82.6	59	25.75	22177	1063	932	57	83.9	59	30.3	20819	1103	921	58
P0DJI8	SAA1_HUMAN	Serum amyloid A-1 protein	13.532
SAA2_HUMAN	SAA2_HUMAN	Serum amyloid A-2 protein	13.519
P35542	SAA4_HUMAN	Serum amyloid A-4 protein	14.747	92	4	3	2	14.6	2	0.64															82	4	4	3	21.5	3	1.1								60	2	1	1	15.4	2	0.28
P27169	PON1_HUMAN	Serum paraoxonase/arylesterase 1	39.731																						54	6	3	3	20.6	6	0.33
P10768	ESTD_HUMAN	S-formylglutathione hydrolase	31.463
O75368	SH3L1_HUMAN	SH3 domain-binding glutamic acid-rich-like protein	12.774
Q99519	NEUR1_HUMAN	Sialidase-1	45.467
P37108	SRP14_HUMAN	Signal recognition particle 14 kDa protein	14.57
P49458	SRP09_HUMAN	Signal recognition particle 9 kDa protein	10.112
P62316	SMD2_HUMAN	Small nuclear ribonucleoprotein Sm D2	13.527
P62318	SMD3_HUMAN	Small nuclear ribonucleoprotein Sm D3	13.916
P14678	RSMB_HUMAN	Small nuclear ribonucleoprotein-associated proteins B and B'	24.61
P61956	SUMO2_HUMAN	Small ubiquitin-related modifier 2	10.871
P05023	AT1A1_HUMAN	Sodium/potassium-transporting ATPase subunit alpha-1	112.896
P13637	AT1A3_HUMAN	Sodium/potassium-transporting ATPase subunit alpha-3	111.749
Q9Y6X4	F169A_HUMAN	Soluble lamin-associated protein of 75 kDa	74.955
P11166	GTR1_HUMAN	Solute carrier family 2, facilitated glucose transporter member 1	54.084
Q00796	DHSO_HUMAN	Sorbitol dehydrogenase	38.325
P30626	SORCN_HUMAN	Sorcin	21.676
Q9UMY4	SNX12_HUMAN	Sorting nexin-12	19.73
O60493	SNX3_HUMAN	Sorting nexin-3	18.762
Q14515	SPRL1_HUMAN	SPARC-like protein 1	75.208	52	2	2	2	3	2	0.1	54	2	1	1	3	2	0.05															94	4	4	3	6.2	3	0.16
Q13813	SPTN1_HUMAN	Spectrin alpha chain, non-erythrocytic 1	284.539
Q01082	SPTB2_HUMAN	Spectrin beta chain, non-erythrocytic 1	274.609
P63208	SKP1_HUMAN	S-phase kinase-associated protein 1	18.658
Q13838	DX39B_HUMAN	Spliceosome RNA helicase DDX39B	48.991
P26368	U2AF2_HUMAN	Splicing factor U2AF 65 kDa subunit	53.501
P23246	SFPQ_HUMAN	Splicing factor, proline- and glutamine-rich	76.149
Q9HCB6	SPON1_HUMAN	Spondin-1	90.973
P16949	STMN1_HUMAN	Stathmin	17.303
P38646	GRP75_HUMAN	Stress-70 protein, mitochondrial	73.68
P31948	STIP1_HUMAN	Stress-induced-phosphoprotein 1	62.639
P00441	SODC_HUMAN	Superoxide dismutase [Cu-Zn]	15.936
Q9HCJ6	VAT1L_HUMAN	Synaptic vesicle membrane protein VAT-1 homolog-like	45.899
O15061	SYNEM_HUMAN	Synemin	172.768
Q13277	STX3_HUMAN	Syntaxin-3	33.155
P61764	STXB1_HUMAN	Syntaxin-binding protein 1	67.569
P17987	TCPA_HUMAN	T-complex protein 1 subunit alpha	60.344
P78371	TCPB_HUMAN	T-complex protein 1 subunit beta	57.488
P50991	TCPD_HUMAN	T-complex protein 1 subunit delta	57.924
P48643	TCPE_HUMAN	T-complex protein 1 subunit epsilon	59.671
Q99832	TCPH_HUMAN	T-complex protein 1 subunit eta	59.367
P49368	TCPG_HUMAN	T-complex protein 1 subunit gamma	60.534
P50990	TCPQ_HUMAN	T-complex protein 1 subunit theta	59.621
P40227	TCPZ_HUMAN	T-complex protein 1 subunit zeta	58.024
Q08629	TICN1_HUMAN	Testican-1	49.124
P05452	TETN_HUMAN	Tetranectin	22.537	45	2	2	2	11.9	2	0.38	78	2	2	2	11.9	2	0.38	101	3	3	3	14.9	3	0.63	139	5	4	4	29.7	5	0.92								124	2	2	2	11.9	2	0.38	120	2	2	2
P10599	THIO_HUMAN	Thioredoxin	11.737
P30048	PRDX3_HUMAN	Thioredoxin-dependent peroxide reductase, mitochondrial	27.693
Q86V81	THOC4_HUMAN	THO complex subunit 4	26.888
P26639	SYTC_HUMAN	Threonine--tRNA ligase, cytoplasmic	83.435
P62328	TYB4_HUMAN	Thymosin beta-4	5.053
P05543	THBG_HUMAN	Thyroxine-binding globulin	46.325	72	4	4	3	8.7	3	0.27	39	2	1	1	5.3	2	0.08	68	7	3	2	12.8	5	0.18	101	4	4	3	7.7	3	0.27	69	2	2	2	5.8	2	0.18	53	4	3	3	9.4	4	0.27	48	4	2	2
P37837	TALDO_HUMAN	Transaldolase	37.54
Q969E4	TCAL3_HUMAN	Transcription elongation factor A protein-like 3	22.502
Q13263	TIF1B_HUMAN	Transcription intermediary factor 1-beta	88.55
Q00577	PURA_HUMAN	Transcriptional activator protein Pur-alpha	34.911
Q96QR8	PURB_HUMAN	Transcriptional activator protein Pur-beta	33.241
Q15582	BGH3_HUMAN	Transforming growth factor-beta-induced protein ig-h3	74.681															52	4	2	1	5.9	3	0.05								33	2	1	1	3.7	2	0.05
P61586	RHOA_HUMAN	Transforming protein RhoA	21.768
Q01995	TAGL_HUMAN	Transgelin	22.611
P37802	TAGL2_HUMAN	Transgelin-2	22.391
Q9UI15	TAGL3_HUMAN	Transgelin-3	22.473
P55072	TERA_HUMAN	Transitional endoplasmic reticulum ATPase	89.322
P29401	TKT_HUMAN	Transketolase	67.878
P13693	TCTP_HUMAN	Translationally-controlled tumor protein	19.595
Q15631	TSN_HUMAN	Translin	26.183
P02766	TTHY_HUMAN	Transthyretin	15.887	400	15	15	7	59.9	7	4.02	200	10	8	5	72.8	7	2.17	342	12	11	7	68.7	8	4.03	331	13	12	7	69.4	8	4.02	436	13	10	7	68.7	8	4.02	266	11	7	4	68.7	7	1.51	312	11	10	5
P40939	ECHA_HUMAN	Trifunctional enzyme subunit alpha, mitochondrial	83
P60174	TPIS_HUMAN	Triosephosphate isomerase	30.791								81	2	2	2	8.7	2	0.27
O14773	TPP1_HUMAN	Tripeptidyl-peptidase 1	61.248
P29144	TPP2_HUMAN	Tripeptidyl-peptidase 2	138.35
Q9Y3I0	RTCB_HUMAN	tRNA-splicing ligase RtcB homolog	55.21
P09493	TPM1_HUMAN	Tropomyosin alpha-1 chain	32.709
P06753	TPM3_HUMAN	Tropomyosin alpha-3 chain	32.819
P67936	TPM4_HUMAN	Tropomyosin alpha-4 chain	28.522
P23381	SYWC_HUMAN	Tryptophan--tRNA ligase, cytoplasmic	53.165
Q71U36	TBA1A_HUMAN	Tubulin alpha-1A chain	50.136								92	3	2	2	5.1	2	0.16
P68363	TBA1B_HUMAN	Tubulin alpha-1B chain	50.152
P68366	TBA4A_HUMAN	Tubulin alpha-4A chain	49.924
P07437	TBB5_HUMAN	Tubulin beta chain	49.671
Q13885	TBB2A_HUMAN	Tubulin beta-2A chain	49.907
Q9BVA1	TBB2B_HUMAN	Tubulin beta-2B chain	49.953
Q13509	TBB3_HUMAN	Tubulin beta-3 chain	50.433
P04350	TBB4A_HUMAN	Tubulin beta-4A chain	49.586
P68371	TBB4B_HUMAN	Tubulin beta-4B chain	49.831
Q9BUF5	TBB6_HUMAN	Tubulin beta-6 chain	49.857
O94811	TPPP_HUMAN	Tubulin polymerization-promoting protein	23.694
Q99426	TBCB_HUMAN	Tubulin-folding cofactor B	27.326
O75347	TBCA_HUMAN	Tubulin-specific chaperone A	12.855
P09012	SNRPA_HUMAN	U1 small nuclear ribonucleoprotein A	31.28
P45974	UBP5_HUMAN	Ubiquitin carboxyl-terminal hydrolase 5	95.786
P09936	UCHL1_HUMAN	Ubiquitin carboxyl-terminal hydrolase isozyme L1	24.824
Q96FW1	OTUB1_HUMAN	Ubiquitin thioesterase OTUB1	31.284
P62979	RS27A_HUMAN	Ubiquitin-40S ribosomal protein S27a	17.965
P61088	UBE2N_HUMAN	Ubiquitin-conjugating enzyme E2 N	17.138
Q13404	UB2V1_HUMAN	Ubiquitin-conjugating enzyme E2 variant 1	16.495
P22314	UBA1_HUMAN	Ubiquitin-like modifier-activating enzyme 1	117.849
P54725	RD23A_HUMAN	UV excision repair protein RAD23 homolog A	39.609
P54727	RD23B_HUMAN	UV excision repair protein RAD23 homolog B	43.171
Q6EMK4	VASN_HUMAN	Vasorin	71.713	158	5	5	4	8	4	0.23	108	3	3	2	4.6	2	0.11	165	4	4	3	6.5	3	0.17	189	4	4	2	4.6	2	0.11	143	4	3	2	5.3	3	0.11	80	3	2	2	6.5	3	0.11	152	4	4	3
P13611	CSPG2_HUMAN	Versican core protein	372.82
Q9NZ01	TECR_HUMAN	Very-long-chain enoyl-CoA reductase	36.034
P46459	NSF_HUMAN	Vesicle-fusing ATPase	82.594
O75396	SC22B_HUMAN	Vesicle-trafficking protein SEC22b	24.593
P08670	VIME_HUMAN	Vimentin	53.652								87	4	4	4	8.8	4	0.32
P02774	VTDB_HUMAN	Vitamin D-binding protein	52.964	389	33	25	16	37.3	20	2.02	336	29	22	17	32.7	17	2.24	484	34	29	20	53.8	23	2.99	845	44	39	25	62.9	28	4.63	225	18	12	9	29.3	15	0.86	482	28	23	14	29.7	16	1.63	418	30	22	14
P07225	PROS_HUMAN	Vitamin K-dependent protein S	75.123	55	2	2	2	3.6	2	0.1																						91	2	2	2	2.7	2	0.1								60	4	3	3
P04004	VTNC_HUMAN	Vitronectin	54.306	131	11	8	6	13.6	6	0.51	69	4	3	3	9.4	4	0.23	263	11	10	5	13.2	5	0.41	239	19	13	8	19	10	0.73	122	7	6	4	11.5	5	0.32	161	10	6	3	12.6	7	0.23	141	8	7	4
P21796	VDAC1_HUMAN	Voltage-dependent anion-selective channel protein 1	30.773
P45880	VDAC2_HUMAN	Voltage-dependent anion-selective channel protein 2	31.567
P38606	VATA_HUMAN	V-type proton ATPase catalytic subunit A	68.304
P21281	VATB2_HUMAN	V-type proton ATPase subunit B, brain isoform	56.501
P15313	VATB1_HUMAN	V-type proton ATPase subunit B, kidney isoform	56.833
P36543	VATE1_HUMAN	V-type proton ATPase subunit E 1	26.145
Q9UI12	VATH_HUMAN	V-type proton ATPase subunit H	55.883
Q15904	VAS1_HUMAN	V-type proton ATPase subunit S1	52.026	63	2	2	2	4.9	2	0.16																						100	3	3	3	7.7	3	0.24
O75083	WDR1_HUMAN	WD repeat-containing protein 1	66.194
Q9Y5W5	WIF1_HUMAN	Wnt inhibitory factor 1	41.528																													39	3	2	2	11.9	3	0.19
P13010	XRCC5_HUMAN	X-ray repair cross-complementing protein 5	82.705
P12956	XRCC6_HUMAN	X-ray repair cross-complementing protein 6	69.843
P25311	ZA2G_HUMAN	Zinc-alpha-2-glycoprotein	34.259								105	4	4	4	16.4	4	0.55	98	7	5	5	22.8	6	0.72	202	7	6	6	27.5	6	0.92								159	6	6	4	17.1	4	0.72	103	5	4	3
[truncated: 262 more columns]
