# Supplementary material for: Protein Composition of the Subretinal Fluid Suggests Selective Diffusion of Vitreous Proteins in Retinal Detachment
Source: Transl Vis Sci Technol. 2020 Oct 14;9(11):16. doi: 10.1167/tvst.9.11.16 (PMC7571286; doi:10.1167/tvst.9.11.16)
Supplement: Supplement 5 [file tvst-9-11-16_s005.xlsx]

## Sheet: SRF1_VH subanalysis
SI Table 4. SRF subgroup analysis to vitreous humor.
SRF subgroup 1 (SRF1)					Vitreous humor																				Potential contaminants	Student's T-test Significant SRF1_VH	Student's T-test significant	Mol. weight [kDa]	Count SRF	Count VH	Student's T-test p-value SRF1_VH	Student's T-test q-value SRF1_VH	Student's T-test Difference SRF1_VH	Student's T-test Test statistic SRF1_VH	Majority protein IDs
SRF2	SRF6	SRF21	SRF22	SRF25	VH1	VH2	VH3	VH4	VH5	VH6	VH7	VH8	VH9	VH10	VH11	VH12	VH13	VH14	VH15	VH16	VH17	VH18	VH19	VH20
18.3101	17.3868	18.6115	18.0738	17.6364	NaN	NaN	15.1268	14.411	NaN	NaN	NaN	NaN	NaN	NaN	15.479	15.1394	NaN	17.8493	NaN	NaN	NaN	13.9718	NaN	NaN		+	SRF1_VH	23.063	23	6	0.00243059	0.00729177	2.67417	4.16472	B9A064
21.1799	19.3356	19.784	20.2561	20.3137	18.3664	NaN	NaN	17.9595	NaN	NaN	NaN	NaN	NaN	NaN	NaN	18.5485	NaN	NaN	17.2298	NaN	17.5854	17.6149	NaN	NaN	+	+	SRF1_VH	24.409	22	6	0.000128367	0.000727416	2.2898	6.37926	P00761
19.3362	19.1966	19.3431	19.0781	19.338	17.4477	18.3822	18.8872	18.0136	18.3272	18.6909	18.075	17.4776	18.2753	16.4561	17.7876	18.5107	16.4337	17.8695	16.9747	17.4262	17.6147	16.6308	17.931	16.9833		+	SRF1_VH	122.2	24	20	0.000107941	0.000688125	1.54867	4.66252	P00450
15.6949	16.551	16.8651	15.6724	16.4011	14.7378	15.6744	15.9501	15.4244	14.8167	15.7396	15.2699	14.4904	14.8571	13.7367	14.4281	15.6245	13.7829	15.2157	13.9537	14.6502	14.3844	14.3681	14.8263	14.0683		+	SRF1_VH	53.154	23	20	0.000184887	0.000857205	1.43693	4.4467	P01019
18.5982	19.1264	18.8376	19.5252	18.7964	17.7448	17.8642	14.9464	17.8981	16.798	19.6562	16.8814	16.8676	17.4486	16.3017	17.4692	18.2675	16.7798	17.1745	16.5857	17.6031	17.6069	16.4834	18.1522	17.8366		+	SRF1_VH	163.29	24	20	0.000977052	0.00332198	1.65848	3.77704	P01023
19.5124	20.2186	20.55	19.3785	20.0133	17.2788	18.3749	17.9807	17.223	17.377	18.1637	17.3241	16.7628	18.2387	16.5493	18.3322	17.7989	15.6563	19.1797	16.409	16.463	18.2318	15.8558	17.842	15.8462		+	SRF1_VH	11.765	23	20	9.76554e-06	0.000124511	2.59016	5.63622	P01834
21.3738	22.0192	22.1047	21.2014	21.9152	20.1443	21.1623	20.9649	19.8496	20.3339	20.3267	20.2937	20.1341	19.739	17.8792	20.4243	19.4467	18.0362	20.0712	16.8036	19.0988	19.7338	18.3995	19.6278	18.3366		+	SRF1_VH	30.777	24	20	0.00032246	0.00137046	2.18254	4.22365	P02647
18.7613	18.8712	18.5651	17.6101	19.2791	17.5826	18.3117	17.0443	16.2439	16.2973	17.6325	16.0432	17.2172	16.7328	14.4515	17.9687	16.0595	15.062	16.7338	13.5941	16.3854	16.8192	14.7206	16.7301	15.2142		+	SRF1_VH	11.175	24	20	0.000590976	0.00215284	2.27515	3.98014	P02652
19.4633	19.4254	19.1888	18.7509	19.6921	17.1302	17.0699	16.3147	16.6307	16.0991	16.1025	16.3767	15.5174	16.2191	14.7278	17.0378	16.8071	15.1616	16.3869	14.5483	15.856	16.5795	15.543	16.5153	15.6609		+	SRF1_VH	39.34	24	20	3.05459e-09	1.55784e-07	3.18988	9.2827	P02765
16.369	16.5162	16.8526	16.6829	16.9326	15.4936	15.1174	16.395	15.1331	15.9377	15.2742	15.9063	14.5313	NaN	NaN	15.3855	15.2126	NaN	15.6906	NaN	14.3332	15.5294	NaN	15.2489	14.9894		+	SRF1_VH	54.305	23	15	4.14715e-05	0.000352508	1.32546	5.37573	P04004
14.8436	16.4945	16.7614	16.1793	16.3082	14.2586	14.8871	NaN	NaN	15.0094	14.4334	14.497	NaN	NaN	NaN	14.19	14.2699	NaN	14.6371	NaN	NaN	14.134	NaN	14.411	NaN		+	SRF1_VH	59.578	23	10	2.9401e-05	0.00029989	1.64462	6.25672	P04196
17.6562	17.6695	17.8536	17.7307	17.7818	16.8382	17.5424	17.3628	17.0241	17.0023	17.3775	16.9342	16.3062	16.4099	15.4157	16.2461	17.0978	14.9179	16.5228	15.831	16.3772	16.5423	15.1363	16.6276	15.4382		+	SRF1_VH	55.154	23	20	0.00109678	0.00349598	1.29084	3.73015	P05155
18.1759	17.4736	17.664	17.6141	18.1094	17.0098	17.5219	17.0028	17.2936	17.551	17.224	17.6148	17.2209	17.1764	16.7492	16.9876	17.6202	16.5272	17.2768	16.8833	17.337	16.5523	16.3266	16.9692	17.0795	+	+	SRF1_VH	85.696	24	20	0.000571715	0.00215284	0.711182	3.99349	P06396
17.8602	18.1626	17.7907	19.3943	19.1413	16.6673	17.3237	14.8288	17.7885	16.6836	15.7875	16.4871	17.0871	16.8231	16.6033	16.2996	16.2116	15.7323	16.5985	16.4435	15.949	16.569	15.6807	16.6081	16.4843		+	SRF1_VH	44.552	24	20	2.68982e-06	4.57269e-05	2.037	6.17216	P07339
22.2476	21.0485	21.5073	23.107	21.057	19.8674	20.0403	19.2669	20.1062	19.3707	19.7302	19.2126	20.0021	19.5396	19.1573	19.5081	20.0525	19.1279	18.8463	19.4512	19.7923	19.271	19.6223	20.8007	20.3664		+	SRF1_VH	135.36	24	20	1.26506e-07	3.22591e-06	2.13687	7.50334	P10745
16.5675	17.1624	16.1387	15.9388	16.3477	14.3249	14.8277	14.6558	14.8827	14.7666	15.9199	14.6979	14.4164	14.9019	NaN	14.6297	NaN	NaN	NaN	NaN	12.7301	13.621	NaN	14.8446	NaN		+	SRF1_VH	106.46	23	13	8.61478e-05	0.000627648	1.87569	5.20856	P19823
15.6484	16.05	15.453	14.5751	14.1914	11.9043	13.3902	NaN	NaN	13.241	15.1159	13.4236	13.1904	13.6997	NaN	13.9373	13.7777	NaN	12.8347	NaN	13.0803	12.1527	12.6382	13.7661	12.7651	+	+	SRF1_VH	101.39	23	15	0.000153735	0.000784048	1.92242	4.76813	P19827
NaN	NaN	NaN	NaN	NaN	NaN	NaN	12.1435	NaN	NaN	NaN	NaN	NaN	NaN	NaN	NaN	NaN	NaN	NaN	NaN	NaN	NaN	NaN	NaN	NaN				12.466	1	1	NaN	NaN	0	NaN	A0A075B6K0
NaN	NaN	NaN	NaN	NaN	NaN	NaN	12.4038	NaN	NaN	NaN	NaN	NaN	NaN	NaN	NaN	NaN	NaN	NaN	NaN	NaN	NaN	NaN	NaN	NaN				12.332	1	1	NaN	NaN	0	NaN	A0A075B6K5
NaN	NaN	NaN	NaN	NaN	NaN	NaN	NaN	NaN	NaN	NaN	NaN	NaN	14.5167	NaN	NaN	NaN	NaN	NaN	NaN	NaN	NaN	NaN	NaN	NaN				13.085	1	1	NaN	NaN	0	NaN	A2NJV5
NaN	NaN	NaN	NaN	NaN	NaN	NaN	NaN	NaN	NaN	NaN	NaN	NaN	NaN	NaN	NaN	NaN	NaN	NaN	NaN	NaN	NaN	NaN	NaN	NaN				12.926	1	0	NaN	NaN	0	NaN	A0A0B4J1V0
NaN	NaN	NaN	NaN	NaN	NaN	NaN	NaN	NaN	NaN	NaN	NaN	NaN	NaN	NaN	NaN	NaN	NaN	NaN	NaN	NaN	NaN	NaN	NaN	NaN				13.203	2	0	NaN	NaN	0	NaN	A0A0B4J1Y9
11.5208	NaN	NaN	NaN	NaN	NaN	NaN	NaN	NaN	NaN	NaN	NaN	NaN	NaN	NaN	NaN	NaN	NaN	NaN	NaN	NaN	NaN	NaN	NaN	NaN				12.674	1	0	NaN	NaN	0	NaN	A0A0C4DH38
NaN	14.285	NaN	NaN	NaN	NaN	NaN	NaN	NaN	NaN	NaN	NaN	NaN	NaN	NaN	NaN	NaN	NaN	NaN	NaN	NaN	NaN	NaN	NaN	NaN				13.148	7	0	NaN	NaN	0	NaN	A0A0C4DH55
NaN	NaN	NaN	NaN	NaN	NaN	NaN	NaN	NaN	NaN	NaN	NaN	NaN	NaN	NaN	NaN	NaN	NaN	NaN	NaN	NaN	NaN	NaN	NaN	NaN				13.079	0	0	NaN	NaN	0	NaN	A0A0C4DH68
NaN	NaN	NaN	NaN	NaN	NaN	NaN	NaN	NaN	NaN	NaN	NaN	NaN	NaN	NaN	NaN	NaN	NaN	NaN	NaN	NaN	NaN	NaN	NaN	NaN				12.822	1	0	NaN	NaN	0	NaN	A0A0J9YX35
NaN	NaN	NaN	NaN	NaN	18.222	19.2983	20.4273	19.4535	19.3683	18.1759	19.6027	20.3961	19.3476	23.7879	17.8295	23.2842	19.9049	19.8464	19.1322	22.3766	18.4373	21.5314	19.2313	19.7089				19.909	1	20	NaN	NaN	0	NaN	A0A140G945
NaN	NaN	NaN	NaN	NaN	NaN	NaN	NaN	NaN	NaN	NaN	NaN	NaN	NaN	NaN	NaN	NaN	NaN	NaN	NaN	NaN	NaN	NaN	NaN	NaN	+			77.456	1	0	NaN	NaN	0	NaN	P23142
NaN	NaN	NaN	NaN	NaN	NaN	NaN	NaN	NaN	NaN	NaN	NaN	NaN	NaN	NaN	NaN	NaN	NaN	NaN	NaN	NaN	NaN	NaN	NaN	NaN	+			51.621	0	0	NaN	NaN	0	NaN	P02533
13.0856	NaN	NaN	NaN	14.0772	NaN	NaN	NaN	NaN	NaN	NaN	NaN	NaN	NaN	NaN	NaN	NaN	NaN	NaN	NaN	NaN	NaN	NaN	NaN	NaN	+			60.044	6	0	NaN	NaN	0	NaN	P02538
26.6055	26.7987	26.8018	26.1327	26.875	26.0886	25.3696	26.5096	25.7328	26.4222	25.9804	26.2575	25.9543	25.5467	24.3575	26.1182	25.9775	23.3611	25.9517	24.1901	24.5239	25.6734	24.5658	26.3348	24.4026	+			69.366	24	20	0.00929827	0.0175634	1.17685	2.83892	P02768
NaN	18.0181	NaN	NaN	17.5852	NaN	NaN	NaN	NaN	NaN	NaN	NaN	15.4392	NaN	NaN	14.86	NaN	NaN	NaN	NaN	NaN	NaN	NaN	15.3746	NaN	+			69.293	11	3	NaN	NaN	0	NaN	P02769
NaN	NaN	NaN	NaN	NaN	NaN	NaN	NaN	NaN	NaN	NaN	NaN	NaN	NaN	NaN	NaN	NaN	NaN	NaN	NaN	NaN	NaN	NaN	NaN	NaN	+			59.998	0	0	NaN	NaN	0	NaN	P04259
15.9878	14.4422	14.3963	14.2056	NaN	NaN	NaN	NaN	NaN	NaN	NaN	NaN	NaN	NaN	NaN	NaN	NaN	NaN	NaN	NaN	NaN	NaN	NaN	NaN	NaN	+			51.267	18	0	NaN	NaN	0	NaN	P08779
15.5874	14.1311	15.5025	NaN	NaN	NaN	NaN	NaN	NaN	NaN	NaN	NaN	10.825	NaN	NaN	NaN	NaN	NaN	NaN	NaN	NaN	NaN	NaN	NaN	NaN	+			58.826	15	1	NaN	NaN	0	NaN	P13645
NaN	NaN	NaN	NaN	NaN	NaN	NaN	NaN	NaN	NaN	NaN	NaN	NaN	NaN	NaN	NaN	NaN	NaN	NaN	NaN	NaN	NaN	NaN	NaN	NaN	+			62.378	1	0	NaN	NaN	0	NaN	P13647
13.4498	12.8267	NaN	NaN	11.9486	NaN	NaN	NaN	NaN	NaN	NaN	NaN	NaN	NaN	NaN	NaN	NaN	NaN	NaN	NaN	NaN	NaN	NaN	NaN	11.5068	+			62.129	13	1	NaN	NaN	0	NaN	P35527
NaN	NaN	NaN	NaN	NaN	NaN	NaN	NaN	NaN	NaN	NaN	NaN	NaN	NaN	NaN	NaN	NaN	NaN	NaN	NaN	NaN	NaN	NaN	NaN	NaN	+			65.432	0	0	NaN	NaN	0	NaN	P35908
NaN	NaN	NaN	NaN	NaN	NaN	NaN	NaN	NaN	NaN	NaN	NaN	NaN	NaN	NaN	NaN	NaN	NaN	NaN	NaN	NaN	NaN	NaN	NaN	NaN	+			46.228	0	0	NaN	NaN	0	NaN	Q95121
NaN	NaN	NaN	NaN	NaN	NaN	NaN	NaN	NaN	NaN	NaN	NaN	NaN	NaN	NaN	NaN	NaN	NaN	NaN	NaN	NaN	NaN	NaN	NaN	NaN				135.07	1	0	NaN	NaN	0	NaN	O00533
NaN	NaN	NaN	NaN	NaN	NaN	NaN	NaN	NaN	NaN	NaN	NaN	NaN	NaN	NaN	NaN	NaN	NaN	NaN	NaN	NaN	NaN	NaN	NaN	NaN				32.444	1	0	NaN	NaN	0	NaN	O00560
NaN	NaN	NaN	NaN	NaN	NaN	13.2791	NaN	NaN	NaN	NaN	NaN	NaN	13.0344	NaN	NaN	NaN	NaN	12.8443	NaN	12.6995	NaN	NaN	NaN	NaN				61.247	1	4	NaN	NaN	0	NaN	O14773
15.0301	NaN	NaN	NaN	NaN	NaN	NaN	NaN	14.7937	13.8899	14.2795	NaN	NaN	14.3372	14.1133	NaN	NaN	NaN	NaN	NaN	14.7192	14.0826	NaN	NaN	14.9099				47.119	10	8	NaN	NaN	0	NaN	O43505
13.9407	NaN	NaN	NaN	NaN	10.9209	NaN	NaN	NaN	NaN	NaN	NaN	NaN	NaN	NaN	NaN	NaN	NaN	NaN	NaN	NaN	NaN	NaN	NaN	NaN				74.823	8	1	NaN	NaN	0	NaN	O75326
14.5909	13.6884	NaN	15.4278	13.8587	NaN	15.9465	13.9653	15.3631	15.0178	14.8759	14.6039	14.7582	14.8715	15.2893	14.4108	15.4554	NaN	14.5023	NaN	NaN	14.5355	NaN	14.392	15.195				109.79	15	15	NaN	NaN	0	NaN	O94985
NaN	NaN	NaN	NaN	NaN	17.8141	17.0244	16.7233	17.039	17.5419	16.9639	17.5681	18.167	17.8382	18.1779	17.7697	16.5075	18.9697	17.8832	18.2797	18.0461	18.441	19.027	17.955	18.5829				36.688	2	20	NaN	NaN	0	NaN	P00338
NaN	NaN	NaN	NaN	NaN	18.558	17.9816	17.4467	17.8188	18.2257	17.6585	18.0261	18.5712	18.2479	18.6156	18.067	16.8982	19.2754	17.6357	18.4843	18.2682	18.5072	18.8434	18.3136	18.6412				44.614	1	20	NaN	NaN	0	NaN	P00558
NaN	13.8282	14.2132	NaN	NaN	14.3913	14.9104	14.4809	14.1793	14.6124	14.4821	NaN	NaN	13.5486	12.3877	NaN	NaN	NaN	14.2283	NaN	NaN	NaN	NaN	14.2229	NaN				70.036	7	10	NaN	NaN	0	NaN	P00734
21.2389	18.7111	14.1615	14.4735	18.5695	15.5203	13.9197	20.213	21.1481	18.7242	21.0399	18.895	15.4888	18.5616	15.7331	16.7365	17.0658	18.2481	16.8977	14.3319	14.379	18.8998	10.6745	15.2429	11.0247				45.205	22	20	0.596183	0.620517	0.793679	0.537356	P00738
14.722	14.6206	NaN	15.3409	15.6265	14.107	14.3168	14.8742	13.9815	14.6017	14.3741	14.604	14.2043	13.817	NaN	14.4528	14.2796	NaN	14.0268	NaN	NaN	13.8197	NaN	13.6306	NaN				90.568	22	14	NaN	NaN	0	NaN	P00747
NaN	12.9194	NaN	NaN	NaN	NaN	NaN	NaN	NaN	NaN	NaN	NaN	NaN	NaN	NaN	NaN	NaN	NaN	NaN	NaN	NaN	NaN	NaN	NaN	NaN				67.791	7	0	NaN	NaN	0	NaN	P00748
17.4039	17.1744	17.1901	16.362	16.8132	15.1118	15.7351	16.9769	16.1097	16.3459	17.2386	16.1101	15.9965	16.2132	14.5217	16.1646	15.932	14.5993	16.8165	14.4435	15.5932	16.2522	14.201	16.0008	14.7605				85.532	24	20	0.00604666	0.0140173	1.23256	3.02352	P00751
NaN	NaN	NaN	NaN	NaN	18.3287	18.9861	17.7783	18.3978	18.2948	18.7773	18.5921	18.6043	19.2833	19.1199	18.5126	17.9381	19.6899	18.5885	19.3605	19.2461	19.0669	19.3341	18.6904	19.0116				29.246	1	20	NaN	NaN	0	NaN	P00918
16.5713	17.5053	17.7793	17.1571	17.6817	16.4164	16.4329	16.7775	15.8641	17.4094	16.628	17.2056	16.1507	15.9911	12.7781	15.551	15.8101	13.8633	15.9049	14.4158	15.0391	15.6795	14.6446	15.6658	14.1297				52.602	24	20	0.00423797	0.0108068	1.72106	3.17355	P01008
21.9428	21.9236	22.0678	21.5714	22.1869	21.739	22.0416	23.4665	22.1389	22.6496	22.8599	22.3535	21.832	21.4093	20.9488	21.9457	21.4643	20.4477	22.2611	20.553	20.6703	21.4623	21.1301	21.5359	20.3831				46.736	24	20	0.481459	0.51155	0.273879	0.71557	P01009
19.6274	19.8731	19.7147	19.6346	20.3551	18.6716	20.0887	20.5107	20.0091	20.3874	20.7705	20.2335	19.5133	18.9898	18.4546	18.843	20.1138	18.1061	19.9185	18.5942	19.1644	19.2283	18.1255	19.1592	17.5245				47.65	24	20	0.22683	0.262916	0.520638	1.24179	P01011
20.0921	19.8856	20.1015	19.7626	19.5675	18.7855	19.2265	20.5135	19.2165	19.2331	20.2985	19.0894	18.6317	18.7969	15.6343	19.3139	18.6954	17.2243	19.4358	16.7649	18.2921	19.1288	17.2465	19.0523	16.9759				187.15	24	20	0.0282704	0.041194	1.30408	2.34094	P01024
NaN	NaN	NaN	NaN	NaN	NaN	NaN	NaN	NaN	NaN	NaN	NaN	NaN	NaN	NaN	NaN	NaN	NaN	NaN	NaN	NaN	NaN	NaN	NaN	NaN				23.171	1	0	NaN	NaN	0	NaN	P01033
18.536	17.9327	17.9064	19.2073	18.3327	17.2706	18.7867	17.1951	18.9225	17.4825	17.6369	16.9239	17.6718	18.1388	17.8013	17.7111	18.6491	16.6338	17.7103	17.6287	17.5293	16.7483	16.2923	18.0093	17.9544				15.799	24	20	0.0340663	0.0469562	0.748196	2.25345	P01034
15.948	16.8691	17.0394	16.1997	16.4796	15.7503	15.6875	16.021	15.5462	16.7907	15.9921	16.8229	15.1973	15.6162	14.0911	15.5448	15.2591	13.8453	15.804	NaN	14.8548	15.5418	14.7494	16.0058	13.9966				71.957	24	19	0.0111502	0.0196089	1.07994	2.77078	P01042
NaN	NaN	NaN	NaN	NaN	NaN	NaN	NaN	NaN	NaN	12.7284	NaN	NaN	NaN	NaN	NaN	NaN	NaN	NaN	NaN	NaN	NaN	NaN	NaN	NaN				18.098	1	1	NaN	NaN	0	NaN	P01591
NaN	NaN	NaN	NaN	NaN	NaN	NaN	NaN	NaN	NaN	11.443	NaN	NaN	NaN	NaN	NaN	NaN	NaN	NaN	NaN	NaN	NaN	NaN	NaN	NaN				12.848	1	1	NaN	NaN	0	NaN	P01594
14.987	14.7915	14.5303	14.8611	15.5274	NaN	NaN	NaN	14.56	NaN	NaN	NaN	NaN	14.9096	14.0543	15.7228	NaN	NaN	NaN	NaN	NaN	NaN	NaN	NaN	NaN				12.557	20	4	NaN	NaN	0	NaN	P01619
NaN	NaN	NaN	NaN	NaN	NaN	NaN	NaN	NaN	NaN	NaN	NaN	NaN	NaN	NaN	NaN	NaN	NaN	13.6096	NaN	NaN	NaN	NaN	NaN	NaN				12.042	1	1	NaN	NaN	0	NaN	P01714
NaN	NaN	NaN	NaN	NaN	NaN	NaN	NaN	NaN	NaN	NaN	NaN	NaN	NaN	NaN	NaN	NaN	NaN	NaN	NaN	NaN	NaN	NaN	NaN	NaN				12.659	1	0	NaN	NaN	0	NaN	P01742
NaN	14.7943	14.4638	13.6738	15.2801	NaN	NaN	NaN	NaN	14.3547	14.5989	NaN	NaN	NaN	NaN	NaN	NaN	NaN	NaN	NaN	NaN	NaN	NaN	NaN	NaN				12.947	15	2	NaN	NaN	0	NaN	P0DP03
NaN	NaN	NaN	NaN	NaN	NaN	NaN	NaN	NaN	NaN	NaN	NaN	NaN	NaN	NaN	NaN	NaN	NaN	NaN	NaN	NaN	NaN	NaN	NaN	NaN				12.506	0	0	NaN	NaN	0	NaN	P01766
NaN	NaN	NaN	NaN	NaN	NaN	NaN	NaN	NaN	NaN	NaN	NaN	NaN	NaN	NaN	NaN	NaN	NaN	13.8289	NaN	NaN	NaN	NaN	NaN	NaN				12.943	6	1	NaN	NaN	0	NaN	P01780
20.7981	21.6188	21.1497	21.0927	21.1853	21.1579	21.3009	20.8377	20.2247	20.23	21.3264	19.8531	20.0643	20.7739	19.6216	21.414	20.5898	18.4405	21.9709	19.3256	19.2498	20.4213	18.6895	20.8719	18.7068				36.105	24	20	0.0584167	0.0744813	0.915388	1.99163	P01857
17.6462	17.9835	19.0332	17.7729	17.8534	NaN	17.5684	17.2687	15.9031	16.4463	17.1188	16.6318	16.2516	17.1166	NaN	17.367	NaN	NaN	19.2553	16.7755	NaN	18.2686	NaN	16.0766	14.9974				35.9	23	14	0.0372841	0.0500392	1.12602	2.25936	P01859
17.5198	17.0712	18.1506	17.6229	17.9679	16.2889	17.2918	16.5719	16.8244	16.1425	17.1768	16.0285	15.9495	16.9092	15.12	16.8137	16.4349	13.9222	19.0647	15.6693	14.891	17.1064	14.9447	16.5878	14.8097				41.287	24	20	0.0117534	0.0199808	1.43907	2.73678	P01860
15.3881	16.6481	16.9034	14.4984	15.5271	13.9379	14.72	NaN	NaN	12.6629	14.561	NaN	NaN	16.7171	NaN	15.3837	NaN	NaN	17.2971	NaN	NaN	15.1217	NaN	15.9729	NaN				35.94	19	9	0.389753	0.432118	0.640302	0.892342	P01861
NaN	NaN	NaN	NaN	13.0537	NaN	NaN	NaN	NaN	NaN	NaN	NaN	NaN	NaN	NaN	NaN	NaN	NaN	NaN	NaN	NaN	NaN	NaN	NaN	NaN				49.439	1	0	NaN	NaN	0	NaN	P01871
18.3273	17.714	19.1862	16.0365	17.0893	16.9327	17.7977	16.8172	17.5455	16.7867	19.2045	16.5788	14.9817	17.5698	16.6364	19.0041	17.3137	14.4788	NaN	16.1132	16.0626	17.8874	13.2841	16.6405	15.0258				37.654	23	19	0.176176	0.208953	1.00429	1.39757	P01876
NaN	NaN	NaN	NaN	NaN	NaN	NaN	NaN	NaN	NaN	NaN	NaN	NaN	NaN	NaN	NaN	NaN	NaN	NaN	NaN	NaN	NaN	NaN	NaN	NaN				36.591	1	0	NaN	NaN	0	NaN	P01877
NaN	NaN	NaN	NaN	NaN	NaN	NaN	NaN	NaN	NaN	NaN	NaN	10.9706	NaN	NaN	NaN	NaN	NaN	NaN	NaN	NaN	NaN	NaN	NaN	NaN				16.055	0	1	NaN	NaN	0	NaN	P02042
NaN	NaN	NaN	NaN	NaN	16.3778	17.886	19.1252	18.1097	18.4441	16.8366	18.4468	19.1282	17.0824	23.1993	17.0521	22.3043	18.4191	18.7979	17.6153	21.2227	16.297	20.8841	17.5755	18.8193				20.159	1	20	NaN	NaN	0	NaN	P02511
18.0505	18.0778	18.032	18.7537	18.5175	18.2605	18.4564	17.6785	18.97	18.0105	18.438	17.7015	18.2011	18.6175	17.6704	18.0649	19.3368	16.8402	17.9483	17.5476	18.3853	17.647	16.276	17.9309	18.5926				36.154	24	20	0.430897	0.467569	0.257588	0.801761	P02649
NaN	NaN	NaN	NaN	NaN	NaN	NaN	NaN	NaN	NaN	NaN	NaN	NaN	NaN	NaN	NaN	NaN	NaN	NaN	NaN	NaN	NaN	NaN	NaN	NaN				9.3318	2	0	NaN	NaN	0	NaN	P02654
NaN	NaN	NaN	NaN	NaN	NaN	NaN	NaN	NaN	NaN	NaN	NaN	NaN	12.5817	NaN	NaN	NaN	NaN	NaN	NaN	NaN	NaN	NaN	NaN	NaN				10.852	3	1	NaN	NaN	0	NaN	P02656
14.1286	15.0279	NaN	NaN	NaN	14.1832	NaN	16.3626	15.3095	15.1509	18.1674	15.0015	14.7189	12.4615	14.1372	15.3379	15.4323	14.2299	15.6498	14.2911	14.5983	15.6679	13.8181	14.678	13.8186				94.972	6	19	NaN	NaN	0	NaN	P02671
15.901	16.0522	NaN	15.0513	NaN	14.5663	NaN	15.4902	NaN	NaN	17.3807	NaN	NaN	NaN	NaN	15.7954	NaN	NaN	14.1951	NaN	NaN	15.7857	NaN	NaN	NaN				55.928	17	6	NaN	NaN	0	NaN	P02675
NaN	16.2818	14.4293	14.3007	15.1003	15.2097	NaN	16.0455	NaN	14.5172	18.1098	14.0773	14.4192	14.2458	NaN	15.8855	NaN	13.61	14.5403	NaN	14.4491	16.4374	NaN	13.9756	11.8588				51.511	19	14	NaN	NaN	0	NaN	P02679
12.8323	13.3076	NaN	NaN	14.3455	NaN	NaN	NaN	NaN	NaN	NaN	NaN	NaN	NaN	NaN	NaN	NaN	NaN	NaN	NaN	NaN	NaN	NaN	NaN	NaN				25.773	10	0	NaN	NaN	0	NaN	P02747
NaN	13.8321	14.8987	NaN	NaN	13.9785	NaN	15.9897	15.9357	15.5814	14.8131	15.5194	14.9602	14.8426	13.6287	14.8486	14.9136	13.8926	15.6799	NaN	14.1998	14.0434	13.5716	14.4302	NaN				63.173	13	17	NaN	NaN	0	NaN	P02748
16.2518	16.0749	16.2628	16.4212	16.3277	14.7539	NaN	15.9556	15.8681	15.8567	15.7544	16.1632	15.4867	15.6866	NaN	14.6645	15.6247	NaN	15.2503	NaN	15.4072	14.8381	14.4137	15.5821	14.0111				38.298	23	16	0.00374646	0.010615	0.935388	3.30223	P02749
16.1855	16.3477	15.7814	15.8283	15.421	16.0204	17.4026	18.1779	16.7367	18.1803	18.0518	18.1825	17.1443	17.1428	15.6134	16.6206	16.9893	15.7634	17.4778	13.3273	15.9578	16.3592	15.7216	16.5508	14.5035				38.177	22	20	0.248616	0.281764	-0.683398	-1.18372	P02750
NaN	NaN	14.764	NaN	NaN	NaN	NaN	NaN	NaN	NaN	11.674	NaN	NaN	NaN	NaN	NaN	NaN	NaN	NaN	NaN	NaN	NaN	NaN	NaN	NaN				262.62	11	1	NaN	NaN	0	NaN	P02751
NaN	14.8753	15.3339	14.3103	NaN	NaN	NaN	NaN	NaN	15.4209	NaN	15.2861	NaN	13.3089	NaN	NaN	NaN	NaN	NaN	NaN	NaN	NaN	NaN	NaN	NaN				23.01	21	3	NaN	NaN	0	NaN	P02753
13.6304	14.3472	NaN	14.7444	NaN	13.3888	13.1561	14.7227	12.9622	16.8407	14.4615	16.9468	12.6121	13.9069	12.2868	NaN	15.7942	12.6767	14.1076	12.3112	12.776	13.3273	NaN	14.5942	12.4556				38.999	18	18	NaN	NaN	0	NaN	P02760
18.313	19.3714	19.8809	18.5425	18.8879	18.3034	20.0246	20.2059	19.637	20.5367	20.1176	20.5047	18.8906	19.186	17.6804	18.8968	19.806	17.8731	19.9479	18.1861	18.1794	19.1076	18.4235	19.3611	16.5623				23.511	23	20	0.886495	0.904225	-0.0723917	-0.144333	P02763
16.0614	16.7863	16.0126	16.752	17.1678	14.9323	17.0725	16.2954	16.8921	15.4083	15.0148	15.2534	15.5711	15.8204	15.6538	15.7606	17.0241	14.1532	15.7048	15.2403	14.5116	NaN	14.0762	15.9551	16.2666				15.887	23	19	0.0312132	0.0442187	0.945142	2.30144	P02766
18.7656	18.9559	19.2568	18.0941	19.0125	18.2919	18.1297	18.8425	18.2719	18.8267	18.6242	18.5536	18.0346	18.1258	16.5181	18.184	18.129	16.7911	18.5205	15.8271	17.4801	18.2515	17.0279	18.1119	16.0281				52.917	24	20	0.0280386	0.041194	0.988475	2.34477	P02774
23.1971	23.0429	22.708	23.248	22.7495	22.6408	22.6839	22.3887	23.302	23.6475	23.0671	23.4796	22.8013	22.7724	21.7259	22.1419	23.3932	20.7366	22.2201	21.9435	22.4104	22.5667	21.021	22.8171	22.1094				77.063	24	20	0.168802	0.204974	0.495653	1.42076	P02787
20.0787	20.6872	20.3036	19.2653	20.0478	19.0007	19.1641	19.869	19.1882	20.9884	19.9724	20.6389	19.4859	18.8856	16.8874	18.7635	18.4334	16.8129	19.5883	17.0894	18.197	18.8981	17.7356	18.7353	17.2229				51.676	24	20	0.0271121	0.041194	1.29869	2.36038	P02790
17.7954	18.164	18.0251	17.3941	17.4628	16.8071	16.8703	17.4444	16.0152	17.4596	17.2483	17.3516	16.722	16.6611	13.9988	16.4945	16.1736	NaN	16.5184	NaN	14.9292	16.4679	15.3552	16.6229	14.9363				54.253	23	18	0.0041095	0.0108068	1.43069	3.21987	P04217
16.142	15.3511	14.832	14.0947	15.3613	NaN	NaN	NaN	NaN	NaN	NaN	NaN	NaN	NaN	NaN	NaN	NaN	13.2707	NaN	NaN	NaN	NaN	NaN	NaN	NaN	+			66.038	21	1	NaN	NaN	0	NaN	P04264
NaN	NaN	NaN	NaN	NaN	19.7499	19.3864	18.7017	19.3009	19.915	18.6165	19.7853	19.4114	19.4363	19.822	19.7547	18.437	20.5735	19.4952	20.1688	19.6689	20.2326	20.5751	19.9455	19.9185				36.053	1	20	NaN	NaN	0	NaN	P04406
NaN	NaN	NaN	NaN	NaN	14.2922	14.3793	NaN	14.7477	13.6468	13.5826	NaN	14.2711	13.9355	13.4264	13.4213	14.3392	13.6649	NaN	13.4707	15.147	NaN	NaN	14.6156	14.9008				86.942	9	15	NaN	NaN	0	NaN	P05067
18.2384	17.3083	15.3029	NaN	17.5549	13.1095	13.0281	14.5249	14.2829	15.0298	NaN	14.3956	15.3273	14.6897	14.3356	13.6123	14.4589	NaN	13.7504	NaN	NaN	NaN	NaN	14.0776	NaN				21.275	19	13	NaN	NaN	0	NaN	P05090
NaN	NaN	NaN	NaN	NaN	NaN	NaN	NaN	NaN	NaN	NaN	NaN	NaN	11.1063	NaN	NaN	NaN	NaN	NaN	NaN	NaN	NaN	NaN	NaN	NaN				45.674	1	1	NaN	NaN	0	NaN	P05154
15.6086	14.8506	NaN	14.8614	15.6064	13.686	14.1788	NaN	14.0494	13.8979	14.2784	12.7056	NaN	13.7846	NaN	NaN	14.2617	NaN	13.9192	13.1867	13.733	NaN	NaN	NaN	NaN				65.75	22	11	NaN	NaN	0	NaN	P05156
NaN	NaN	14.1915	NaN	13.5627	NaN	NaN	NaN	NaN	13.1258	NaN	13.8145	NaN	NaN	NaN	NaN	NaN	12.4375	NaN	NaN	NaN	NaN	NaN	NaN	NaN	+			22.537	8	3	NaN	NaN	0	NaN	P05452
14.4612	14.1412	NaN	NaN	NaN	NaN	NaN	NaN	NaN	12.8657	NaN	NaN	NaN	NaN	NaN	NaN	NaN	NaN	NaN	NaN	NaN	NaN	NaN	NaN	NaN				46.324	9	1	NaN	NaN	0	NaN	P05543
NaN	14.0778	NaN	NaN	14.3259	NaN	NaN	NaN	NaN	NaN	NaN	NaN	NaN	NaN	NaN	NaN	NaN	NaN	NaN	NaN	NaN	NaN	NaN	NaN	NaN				57.07	9	0	NaN	NaN	0	NaN	P05546
NaN	NaN	NaN	NaN	NaN	NaN	NaN	NaN	NaN	NaN	NaN	NaN	NaN	NaN	NaN	NaN	NaN	NaN	NaN	NaN	11.9018	NaN	NaN	NaN	NaN				83.267	1	1	NaN	NaN	0	NaN	P06681
NaN	11.322	NaN	NaN	NaN	NaN	NaN	NaN	NaN	NaN	NaN	NaN	NaN	NaN	NaN	NaN	NaN	NaN	NaN	NaN	NaN	NaN	NaN	NaN	NaN				13.242	1	0	NaN	NaN	0	NaN	P06702
18.6189	19.0784	18.7157	19.0269	19.0894	17.3218	18.1013	17.6831	16.9715	19.6591	17.034	19.4305	18.2859	18.0067	16.2514	17.6835	16.6654	16.6049	16.6825	13.8346	16.3699	17.5831	16.8616	17.4938	16.4911				45.398	24	20	0.00725747	0.0159457	1.65506	2.94565	P06727
NaN	NaN	NaN	NaN	NaN	20.1608	20.5027	19.7592	20.3289	20.3716	20.1694	20.4733	20.3642	20.5657	20.8978	20.8049	19.5679	21.5131	20.653	20.9112	20.6365	20.8714	21.0048	20.8105	20.9838				47.168	1	20	NaN	NaN	0	NaN	P06733
NaN	13.1058	NaN	NaN	NaN	NaN	NaN	NaN	NaN	NaN	NaN	NaN	NaN	NaN	NaN	NaN	NaN	NaN	NaN	NaN	NaN	NaN	NaN	NaN	NaN				75.122	5	0	NaN	NaN	0	NaN	P07225
NaN	NaN	NaN	NaN	NaN	NaN	NaN	NaN	NaN	NaN	NaN	NaN	NaN	NaN	NaN	NaN	NaN	NaN	NaN	NaN	NaN	NaN	NaN	NaN	NaN				65.163	0	0	NaN	NaN	0	NaN	P07357
NaN	NaN	NaN	NaN	NaN	NaN	NaN	NaN	NaN	NaN	NaN	NaN	9.86025	NaN	NaN	NaN	NaN	NaN	NaN	NaN	NaN	NaN	NaN	NaN	NaN				22.277	1	1	NaN	NaN	0	NaN	P07360
14.6984	NaN	NaN	15.801	NaN	NaN	NaN	NaN	NaN	NaN	NaN	NaN	NaN	NaN	NaN	NaN	NaN	NaN	NaN	NaN	NaN	NaN	NaN	11.1059	NaN				58.112	13	1	NaN	NaN	0	NaN	P07602
18.0457	16.4163	15.6302	19.4202	13.9748	13.0236	NaN	NaN	NaN	NaN	NaN	NaN	NaN	12.756	NaN	13.4754	NaN	13.1546	NaN	14.2861	NaN	NaN	14.6341	NaN	NaN				38.892	14	6	0.00755366	0.0159457	3.14246	3.42619	P08100
NaN	NaN	NaN	13.8489	NaN	NaN	NaN	NaN	NaN	NaN	NaN	NaN	NaN	NaN	NaN	NaN	NaN	NaN	NaN	NaN	NaN	NaN	NaN	13.4851	NaN				45.14	8	1	NaN	NaN	0	NaN	P08185
14.9921	NaN	NaN	14.6782	NaN	12.5907	NaN	NaN	NaN	NaN	NaN	NaN	NaN	NaN	NaN	NaN	14.172	NaN	NaN	NaN	NaN	NaN	NaN	NaN	13.6149				25.851	12	3	NaN	NaN	0	NaN	P08294
NaN	NaN	NaN	NaN	NaN	NaN	NaN	NaN	NaN	NaN	NaN	NaN	NaN	NaN	NaN	NaN	NaN	NaN	NaN	NaN	NaN	12.1536	NaN	NaN	NaN				40.076	5	1	NaN	NaN	0	NaN	P08571
13.7508	13.9552	NaN	13.4795	13.9103	12.2862	NaN	NaN	NaN	11.4065	14.5725	12.4031	NaN	12.4527	NaN	13.4489	NaN	NaN	NaN	NaN	11.8313	NaN	NaN	12.644	NaN				139.09	16	8	NaN	NaN	0	NaN	P08603
NaN	NaN	NaN	13.4567	14.0684	20.5818	20.0802	20.3804	19.1176	20.1486	18.8893	20.2538	20.282	20.8623	20.5848	20.3311	19.208	21.968	20.5503	22.3447	21.1005	21.4842	20.9292	20.2292	20.9011				53.651	4	20	NaN	NaN	0	NaN	P08670
NaN	13.4009	12.5483	NaN	NaN	NaN	13.1506	13.9137	12.9727	NaN	13.3225	NaN	NaN	13.2591	NaN	NaN	NaN	NaN	13.325	NaN	13.2057	NaN	NaN	12.9653	NaN				54.565	12	8	NaN	NaN	0	NaN	P08697
NaN	NaN	NaN	NaN	NaN	18.8652	18.3969	16.1493	18.1244	18.7007	17.6367	18.445	18.9222	18.5173	18.7938	18.248	16.4323	19.2941	18.3346	18.5751	18.6276	18.6202	19.5733	18.7364	19.4302				47.268	3	20	NaN	NaN	0	NaN	P09104
NaN	NaN	NaN	NaN	NaN	NaN	NaN	NaN	NaN	NaN	NaN	NaN	NaN	NaN	NaN	NaN	NaN	NaN	NaN	NaN	NaN	NaN	NaN	NaN	NaN				76.684	1	0	NaN	NaN	0	NaN	P09871
NaN	9.28573	NaN	NaN	NaN	17.582	17.1547	15.846	16.9848	17.5781	16.2892	17.5343	17.8431	16.906	17.93	17.1612	15.8755	17.9552	17.2364	17.5117	17.5594	17.3905	18.3681	17.4169	18.164				39.455	1	20	NaN	NaN	0	NaN	P09972
18.9692	19.2208	19.0477	19.7426	19.3336	16.8883	18.0118	17.7559	18.0329	17.6699	19.4798	17.8479	16.6207	18.7663	13.6879	16.9474	17.9749	14.7452	17.8164	17.2016	17.3969	17.9022	13.3063	17.5244	16.0839				192.78	24	20	0.00565564	0.0137351	2.17973	3.05189	P0C0L4
NaN	NaN	NaN	NaN	NaN	NaN	NaN	NaN	NaN	NaN	12.4947	NaN	NaN	NaN	NaN	NaN	NaN	NaN	NaN	NaN	NaN	NaN	NaN	NaN	NaN				192.75	1	1	NaN	NaN	0	NaN	P0C0L5
16.5992	16.0992	16.3704	15.9342	16.1004	NaN	NaN	NaN	NaN	NaN	NaN	NaN	NaN	NaN	NaN	NaN	NaN	NaN	NaN	NaN	NaN	NaN	NaN	NaN	NaN				11.265	18	0	NaN	NaN	0	NaN	P0DOY3
NaN	NaN	NaN	NaN	NaN	16.391	15.8943	NaN	NaN	15.9237	15.286	NaN	16.0755	15.6806	15.8428	15.8657	NaN	17.0814	15.7325	16.9561	16.1845	15.9987	16.5857	NaN	NaN				16.837	1	14	NaN	NaN	0	NaN	P0DP25
16.6771	15.6622	15.518	16.4741	16.4832	14.787	16.328	14.6874	16.6769	14.4977	16.0298	14.6079	15.7347	15.5961	NaN	15.2666	16.9051	14.2318	NaN	15.0357	15.4702	14.851	NaN	15.3538	15.2892				35.422	22	17	0.0454842	0.0594794	0.78946	2.1332	P10451
16.9037	13.2011	NaN	19.3709	NaN	18.8698	18.4146	15.1075	18.1559	18.4146	17.5092	18.3727	19.0543	18.812	19.1671	18.7227	16.8065	19.3776	18.1288	18.9246	19.2395	18.7804	19.7287	18.9691	19.4115				45.119	18	20	NaN	NaN	0	NaN	P10523
NaN	11.7683	NaN	NaN	NaN	NaN	10.2889	NaN	NaN	NaN	NaN	NaN	NaN	NaN	NaN	NaN	NaN	NaN	NaN	NaN	NaN	NaN	NaN	NaN	NaN	+			93.517	1	1	NaN	NaN	0	NaN	P10643
20.4856	20.6433	20.7252	21.2032	21.1642	20.0846	21.1098	19.9841	20.7652	20.2493	20.5344	20.0661	19.9409	20.1003	19.5369	19.2245	21.0477	18.8082	19.9116	19.8203	19.9884	19.4875	18.3618	20.173	20.1463				52.494	24	20	0.00989602	0.0180249	0.877263	2.81188	P10909
18.05	17.4577	NaN	19.99	17.7113	16.8608	16.4016	15.4251	16.1131	16.4546	16.142	16.8538	16.5611	17.3369	17.2252	16.5147	NaN	17.3041	16.8152	17.5485	17.1973	17.6391	17.6734	16.1764	18.0275				40.04	13	19	NaN	NaN	0	NaN	P11488
NaN	NaN	NaN	NaN	NaN	NaN	NaN	NaN	NaN	NaN	NaN	NaN	NaN	NaN	NaN	NaN	NaN	NaN	NaN	NaN	NaN	NaN	NaN	NaN	NaN				108.53	1	0	NaN	NaN	0	NaN	P12109
NaN	NaN	NaN	NaN	NaN	17.1009	17.6718	16.4595	17.1895	17.5465	16.107	17.4972	17.4085	17.5736	17.99	17.3514	16.0239	18.4267	17.1945	18.4851	17.6046	17.9365	18.4179	17.5524	17.3319				36.474	1	20	NaN	NaN	0	NaN	P12271
NaN	NaN	NaN	NaN	NaN	NaN	NaN	NaN	NaN	NaN	NaN	NaN	NaN	NaN	NaN	NaN	NaN	NaN	NaN	NaN	NaN	NaN	NaN	NaN	NaN				16.572	1	0	NaN	NaN	0	NaN	P12273
13.8956	NaN	NaN	14.9754	NaN	19.3363	19.3257	18.0315	18.0661	19.0383	18.1054	19.1847	19.5145	19.0761	19.7323	19.2179	17.5619	19.9724	19.1119	19.5874	19.677	19.4858	20.2316	19.2144	19.8033				42.644	3	20	NaN	NaN	0	NaN	P12277
NaN	NaN	NaN	NaN	NaN	13.4005	13.6273	13.6749	NaN	12.9116	12.2836	12.9989	NaN	NaN	12.9637	13.2273	12.7932	13.4045	12.7005	15.6227	13.4537	13.5314	12.7325	13.1926	13.2579				94.573	1	17	NaN	NaN	0	NaN	P13591
NaN	NaN	NaN	NaN	NaN	19.6497	19.4367	18.5038	19.0816	19.3353	18.6582	19.4552	19.743	19.5169	19.7583	19.5058	18.3715	20.2914	19.5035	19.7657	19.4821	19.7306	20.4649	19.7822	20.0425				57.936	1	20	NaN	NaN	0	NaN	P14618
NaN	NaN	NaN	NaN	NaN	NaN	NaN	NaN	NaN	NaN	NaN	NaN	NaN	NaN	NaN	NaN	NaN	NaN	NaN	NaN	NaN	NaN	NaN	NaN	NaN				62.081	0	0	NaN	NaN	0	NaN	P15586
NaN	NaN	NaN	NaN	NaN	NaN	NaN	NaN	NaN	NaN	NaN	NaN	NaN	NaN	NaN	NaN	NaN	NaN	NaN	NaN	NaN	NaN	NaN	NaN	NaN				331.77	1	0	NaN	NaN	0	NaN	P15924
NaN	NaN	NaN	NaN	NaN	NaN	NaN	NaN	NaN	NaN	NaN	NaN	NaN	9.37506	NaN	NaN	NaN	NaN	NaN	NaN	NaN	NaN	NaN	NaN	NaN				81.537	1	1	NaN	NaN	0	NaN	P16070
NaN	NaN	NaN	NaN	NaN	NaN	NaN	NaN	NaN	NaN	NaN	NaN	NaN	NaN	NaN	NaN	NaN	NaN	NaN	NaN	NaN	NaN	10.6864	NaN	NaN				99.546	1	1	NaN	NaN	0	NaN	P16499
14.7691	NaN	NaN	15.0378	NaN	13.7609	15.0104	NaN	15.6107	14.3057	14.4305	14.5661	13.8335	14.4117	14.6375	14.6324	14.9561	14.6653	14.1787	14.108	14.8884	13.8418	NaN	14.9779	15.0478				53.15	12	18	NaN	NaN	0	NaN	P16870
16.0621	16.7304	NaN	16.5318	17.0991	NaN	16.6105	17.291	16.5728	17.5057	16.3253	17.0307	15.9461	15.9594	14.8406	NaN	16.1779	14.7723	16.0868	NaN	14.9614	15.7386	14.9807	15.6875	NaN				23.602	21	16	NaN	NaN	0	NaN	P19652
NaN	NaN	NaN	NaN	NaN	14.4923	14.4297	14.0596	15.4089	12.3791	13.0729	12.4196	NaN	15.3306	16.3312	15.088	14.697	15.3106	NaN	15.0234	14.8533	NaN	15.2987	14.8475	17.3939				11.53	1	17	NaN	NaN	0	NaN	P20962
16.4249	16.9671	16.1879	16.7064	NaN	15.6505	15.7157	15.3523	16.3378	16.0066	14.7812	15.7756	15.9426	15.3757	14.3589	14.6026	NaN	NaN	15.8708	14.9071	16.3471	15.7325	13.917	15.514	16.1425				25.552	22	18	NaN	NaN	0	NaN	P22352
NaN	10.3639	NaN	NaN	NaN	12.9676	15.6457	16.8539	15.8443	15.4048	12.7659	15.2235	16.212	13.4303	21.1366	15.7552	19.5281	14.8848	16.2526	NaN	18.6724	12.237	18.3966	NaN	16.1897				21.007	1	18	NaN	NaN	0	NaN	P22914
NaN	NaN	NaN	NaN	NaN	NaN	NaN	NaN	NaN	NaN	NaN	NaN	NaN	NaN	NaN	NaN	NaN	NaN	NaN	NaN	NaN	NaN	NaN	NaN	NaN				39.186	1	0	NaN	NaN	0	NaN	P23942
14.4597	13.7052	12.9216	NaN	NaN	NaN	NaN	NaN	NaN	NaN	NaN	12.2496	NaN	NaN	NaN	NaN	NaN	NaN	NaN	NaN	NaN	NaN	NaN	NaN	NaN				25.322	10	1	NaN	NaN	0	NaN	P24592
NaN	NaN	NaN	NaN	NaN	14.5715	15.5251	15.4705	14.9514	16.9424	14.7309	17.044	15.0156	14.9557	14.5986	NaN	14.6458	13.3252	14.1324	NaN	14.052	14.2293	13.3791	NaN	NaN				34.258	5	16	NaN	NaN	0	NaN	P25311
NaN	NaN	NaN	NaN	NaN	NaN	NaN	NaN	NaN	NaN	NaN	NaN	NaN	NaN	NaN	NaN	NaN	NaN	NaN	NaN	NaN	NaN	NaN	NaN	NaN				48.541	1	0	NaN	NaN	0	NaN	P29622
NaN	NaN	NaN	NaN	NaN	12.9881	NaN	NaN	NaN	13.2184	13.5132	NaN	NaN	NaN	13.4202	NaN	NaN	NaN	NaN	NaN	13.467	NaN	NaN	14.5587	NaN				19.25	1	6	NaN	NaN	0	NaN	P31025
NaN	NaN	NaN	14.2318	NaN	17.401	16.6042	15.7349	16.4678	16.492	15.26	16.7418	17.2676	16.9895	17.2444	16.531	14.7646	17.9056	16.6379	17.4608	17.1994	17.1573	17.6818	16.7568	17.2198				21.892	1	20	NaN	NaN	0	NaN	P32119
NaN	NaN	NaN	14.1521	NaN	14.8285	15.7139	NaN	14.6186	14.0185	NaN	14.7984	15.3749	15.3698	15.8157	14.5193	NaN	16.0326	NaN	15.6333	15.6388	14.6519	16.0844	14.4848	16.5488				23.13	1	16	NaN	NaN	0	NaN	P35243
NaN	NaN	NaN	NaN	NaN	NaN	NaN	14.9866	NaN	NaN	14.4255	13.4498	13.6786	13.7416	NaN	12.9835	12.9711	NaN	14.4607	NaN	13.1668	NaN	12.3566	11.7498	NaN				14.746	1	11	NaN	NaN	0	NaN	P35542
NaN	NaN	NaN	NaN	NaN	NaN	NaN	NaN	NaN	NaN	NaN	NaN	NaN	NaN	NaN	NaN	NaN	NaN	NaN	NaN	NaN	NaN	NaN	NaN	10.8201				98.335	2	1	NaN	NaN	0	NaN	P35913
15.6449	14.3602	14.6066	15.5813	15.0189	NaN	NaN	NaN	NaN	NaN	NaN	NaN	NaN	NaN	NaN	NaN	NaN	NaN	NaN	NaN	NaN	NaN	NaN	NaN	NaN				42.625	22	0	NaN	NaN	0	NaN	P36222
20.3129	19.9845	19.9523	20.636	20.6537	20.0133	21.1092	19.3795	20.9895	19.6485	19.9831	19.3593	19.7655	20.188	19.6767	19.5137	20.5233	18.4763	19.7247	19.6629	20.1023	19.4562	18.3558	19.6778	20.7152				46.312	24	20	0.144471	0.179708	0.491844	1.51075	P36955
NaN	NaN	NaN	NaN	NaN	NaN	NaN	NaN	NaN	NaN	NaN	NaN	NaN	NaN	NaN	NaN	NaN	NaN	NaN	NaN	NaN	NaN	NaN	NaN	NaN				178.19	0	0	NaN	NaN	0	NaN	P39060
19.7215	19.509	18.7565	19.4463	19.4507	19.4545	20.2179	19.0509	20.4962	19.1348	19.5556	19.1127	19.3823	19.6471	19.3147	19.1521	20.5801	18.2247	19.417	18.8195	19.3501	18.8382	17.9476	19.7678	20.1288				21.029	23	20	0.99288	0.99288	-0.00282631	-0.00902075	P41222
NaN	NaN	NaN	NaN	NaN	NaN	11.0883	NaN	NaN	NaN	NaN	NaN	NaN	NaN	NaN	NaN	NaN	NaN	NaN	NaN	NaN	NaN	NaN	NaN	NaN				61.132	3	1	NaN	NaN	0	NaN	P43251
NaN	NaN	NaN	NaN	NaN	14.2601	18.1609	19.5866	18.2821	17.7223	17.0809	17.5253	19.3665	16.7446	23.266	18.3478	22.6798	18.3829	19.0805	15.6524	21.2171	16.6747	20.9111	16.5496	18.545				23.38	2	20	NaN	NaN	0	NaN	P43320
15.0264	14.679	NaN	13.6869	NaN	13.9387	NaN	14.2986	NaN	13.4184	13.7386	13.5527	12.9901	12.6107	NaN	13.2756	12.4126	NaN	NaN	NaN	NaN	NaN	NaN	13.6573	NaN				69.068	19	10	NaN	NaN	0	NaN	P43652
13.7662	NaN	NaN	NaN	NaN	NaN	12.1284	NaN	NaN	NaN	12.7039	12.5646	NaN	NaN	NaN	NaN	12.759	NaN	12.08	11.0826	13.1854	11.8916	NaN	NaN	13.7227				72.176	3	9	NaN	NaN	0	NaN	P51693
NaN	NaN	NaN	NaN	NaN	NaN	NaN	NaN	NaN	13.1842	NaN	NaN	14.7494	NaN	13.3607	13.5071	NaN	12.6413	NaN	NaN	13.3323	NaN	12.5461	13.5222	NaN				38.429	3	8	NaN	NaN	0	NaN	P51884
NaN	13.8647	NaN	14.83	15.516	NaN	NaN	NaN	NaN	NaN	NaN	NaN	NaN	12.0112	NaN	NaN	NaN	NaN	NaN	NaN	NaN	NaN	NaN	NaN	NaN				54.739	20	1	NaN	NaN	0	NaN	P55058
NaN	NaN	NaN	NaN	NaN	NaN	NaN	NaN	NaN	NaN	NaN	NaN	NaN	NaN	NaN	NaN	NaN	NaN	NaN	NaN	NaN	NaN	NaN	NaN	NaN				13.944	1	0	NaN	NaN	0	NaN	P57053
14.6298	NaN	NaN	NaN	NaN	18.6245	18.4388	17.9	18.4027	18.9617	18.2508	18.6882	18.9808	18.9015	18.9587	18.4532	17.2332	19.4382	18.7416	18.8507	18.908	18.6605	19.0342	18.7144	18.9886				30.791	1	20	NaN	NaN	0	NaN	P60174
15.5281	14.7584	NaN	16.3792	15.6548	19.4802	19.212	18.7188	18.9664	18.9561	18.723	18.9932	19.5651	19.5158	20.0607	19.4969	19.1092	20.1755	19.4916	19.9061	19.8351	19.3059	19.7521	19.3161	19.8286				41.792	19	20	NaN	NaN	0	NaN	P63261
NaN	NaN	NaN	NaN	NaN	NaN	12.7567	NaN	12.6504	13.4253	NaN	13.5786	12.1391	13.248	NaN	NaN	13.5898	NaN	13.2358	NaN	13.3249	NaN	NaN	12.9756	NaN				16.537	1	10	NaN	NaN	0	NaN	P61626
17.3037	16.2889	16.1102	16.5017	16.6352	15.0965	15.8841	15.6356	16.3166	16.1695	16.138	16.5317	15.1959	15.8155	15.019	15.5012	17.4561	15.6359	16.365	15.8737	15.884	15.4491	14.8432	15.5707	15.1132				13.714	23	20	0.0137576	0.0226335	0.793208	2.66741	P61769
NaN	NaN	NaN	NaN	NaN	NaN	NaN	NaN	NaN	NaN	NaN	NaN	NaN	13.162	NaN	NaN	NaN	NaN	NaN	NaN	NaN	NaN	NaN	NaN	NaN				16.57	1	1	NaN	NaN	0	NaN	P61916
NaN	NaN	NaN	NaN	NaN	15.0533	14.9783	14.5657	14.7751	15.1192	NaN	13.5566	16.3848	15.1468	15.5292	14.9999	NaN	15.2508	15.0317	15.3514	15.3856	14.6052	14.6685	15.3147	15.3342				5.0526	0	18	NaN	NaN	0	NaN	P62328
16.6824	14.1355	13.7367	16.8113	NaN	16.399	16.158	14.5399	15.5406	16.4809	14.8194	16.7085	16.0781	16.6556	16.7027	16.1578	14.6606	16.6417	15.8578	17.2178	17.0963	16.7697	17.7169	16.6981	17.4418				37.377	12	20	NaN	NaN	0	NaN	P62873
NaN	NaN	NaN	NaN	NaN	16.7284	16.4437	15.9646	16.2235	16.7726	16.4653	16.4127	17.27	16.7863	17.4933	16.7979	15.7937	17.7607	16.7313	17.3127	17.315	16.81	17.4095	16.9758	17.3948				27.745	1	20	NaN	NaN	0	NaN	P63104
NaN	NaN	NaN	NaN	NaN	14.9128	14.5161	NaN	14.3669	13.6903	13.4853	14.3254	14.8139	14.6896	14.9712	14.4495	NaN	15.0597	14.1112	15.0259	NaN	14.8853	15.6334	15.0875	15.4761				8.4958	1	17	NaN	NaN	0	NaN	P63211
13.1243	NaN	NaN	NaN	NaN	NaN	NaN	NaN	NaN	NaN	NaN	NaN	NaN	10.9062	NaN	NaN	NaN	NaN	NaN	NaN	NaN	NaN	NaN	NaN	NaN				49.895	1	1	NaN	NaN	0	NaN	Q9BQE3
16.8417	16.4681	NaN	19.693	NaN	19.2036	19.2044	14.9208	16.4118	18.3792	17.5701	17.6324	18.0082	18.6165	18.939	18.1972	16.6127	19.5564	18.4705	18.407	19.1683	18.2383	19.2661	19.0558	19.5579				15.998	13	20	NaN	NaN	0	NaN	P68871
15.7861	14.0291	NaN	19.2533	NaN	18.4748	18.4026	15.7419	15.555	17.5694	17.2327	16.7774	17.2394	17.9227	18.1281	17.6948	15.6807	18.8804	17.6917	17.4635	18.2422	17.8163	18.5025	18.2908	18.8664				15.257	12	20	NaN	NaN	0	NaN	P69905
NaN	NaN	NaN	NaN	NaN	13.0672	12.9994	NaN	13.2239	12.0365	11.8978	12.2671	13.8285	14.8013	15.1915	14.4023	14.4487	14.8366	13.8295	14.9107	14.5085	12.816	15.0374	14.5441	14.813				22.693	0	19	NaN	NaN	0	NaN	P80723
NaN	NaN	NaN	NaN	NaN	NaN	NaN	NaN	NaN	NaN	NaN	NaN	NaN	NaN	NaN	NaN	NaN	NaN	NaN	NaN	NaN	NaN	NaN	NaN	NaN				521.95	1	0	NaN	NaN	0	NaN	P98164
NaN	NaN	NaN	NaN	NaN	NaN	NaN	NaN	NaN	NaN	NaN	NaN	NaN	12.0008	NaN	NaN	NaN	NaN	NaN	NaN	NaN	NaN	NaN	NaN	NaN				53.879	1	1	NaN	NaN	0	NaN	Q02818
NaN	NaN	NaN	15.9471	NaN	NaN	NaN	NaN	NaN	NaN	NaN	NaN	NaN	NaN	NaN	NaN	NaN	NaN	NaN	NaN	NaN	NaN	NaN	NaN	NaN				37.205	3	0	NaN	NaN	0	NaN	Q03395
NaN	NaN	NaN	NaN	NaN	NaN	NaN	NaN	NaN	13.9165	NaN	NaN	NaN	NaN	NaN	NaN	NaN	NaN	13.3745	NaN	NaN	NaN	NaN	NaN	NaN				37.65	5	2	NaN	NaN	0	NaN	Q03591
14.838	14.3388	NaN	15.3792	13.5075	15.4934	16.1466	14.4977	16.9045	15.112	14.6663	14.4858	15.2189	14.8668	15.1124	15.5382	16.7611	14.577	14.8862	14.7063	15.7857	15.0328	13.363	15.9827	16.8601				86.955	19	20	NaN	NaN	0	NaN	Q06481
13.9052	NaN	NaN	NaN	NaN	17.2828	16.9171	15.5519	16.5369	16.9252	15.9669	16.975	17.3507	17.1092	17.3667	16.9157	16.3283	18.0612	17.1287	17.839	17.5445	17.3548	17.71	17.1533	17.645				22.11	1	20	NaN	NaN	0	NaN	Q06830
15.1259	14.3705	15.2245	14.6125	14.1988	NaN	NaN	NaN	NaN	NaN	NaN	NaN	NaN	NaN	NaN	NaN	NaN	NaN	NaN	NaN	NaN	NaN	NaN	NaN	NaN				65.33	21	0	NaN	NaN	0	NaN	Q08380
NaN	NaN	NaN	NaN	NaN	NaN	NaN	NaN	NaN	NaN	NaN	NaN	NaN	NaN	NaN	NaN	NaN	NaN	NaN	NaN	NaN	NaN	NaN	NaN	NaN				99.986	0	0	NaN	NaN	0	NaN	Q08554
NaN	NaN	NaN	NaN	NaN	NaN	NaN	NaN	NaN	NaN	NaN	NaN	10.9709	NaN	NaN	NaN	NaN	NaN	NaN	NaN	NaN	NaN	NaN	NaN	NaN				49.124	0	1	NaN	NaN	0	NaN	Q08629
NaN	NaN	NaN	NaN	NaN	NaN	NaN	NaN	NaN	NaN	NaN	NaN	NaN	NaN	NaN	NaN	NaN	NaN	NaN	NaN	NaN	NaN	NaN	NaN	NaN				629.09	1	0	NaN	NaN	0	NaN	Q09666
NaN	14.0633	15.0826	NaN	NaN	NaN	NaN	NaN	NaN	NaN	NaN	NaN	NaN	NaN	NaN	NaN	NaN	NaN	NaN	NaN	NaN	NaN	NaN	12.294	NaN				54.64	17	1	NaN	NaN	0	NaN	Q12805
13.1336	NaN	NaN	NaN	NaN	NaN	NaN	NaN	NaN	NaN	NaN	NaN	NaN	NaN	NaN	NaN	NaN	NaN	NaN	NaN	NaN	NaN	NaN	NaN	NaN				34.985	1	0	NaN	NaN	0	NaN	Q12841
NaN	NaN	NaN	NaN	NaN	NaN	NaN	NaN	NaN	NaN	NaN	NaN	NaN	NaN	NaN	NaN	NaN	NaN	NaN	NaN	NaN	NaN	NaN	NaN	NaN				113.32	0	0	NaN	NaN	0	NaN	Q12860
NaN	NaN	NaN	NaN	NaN	NaN	NaN	NaN	NaN	NaN	NaN	NaN	NaN	NaN	NaN	NaN	NaN	NaN	NaN	NaN	NaN	NaN	NaN	NaN	NaN				44.659	1	0	NaN	NaN	0	NaN	Q13510
15.1343	NaN	NaN	15.1761	15.5516	NaN	NaN	NaN	NaN	NaN	NaN	NaN	NaN	NaN	NaN	NaN	NaN	NaN	NaN	NaN	12.8112	NaN	NaN	NaN	NaN				98.993	18	1	NaN	NaN	0	NaN	Q13822
NaN	NaN	NaN	NaN	NaN	NaN	NaN	NaN	11.3854	NaN	NaN	NaN	NaN	NaN	NaN	NaN	NaN	NaN	NaN	NaN	NaN	NaN	NaN	NaN	NaN				63.615	0	1	NaN	NaN	0	NaN	Q14050
13.9599	NaN	13.2557	15.0197	NaN	12.8017	13.687	NaN	NaN	13.3239	NaN	NaN	13.0711	NaN	NaN	NaN	NaN	NaN	NaN	12.2457	13.0146	NaN	NaN	NaN	13.1926				75.207	16	7	NaN	NaN	0	NaN	Q14515
15.6681	15.6743	16.2099	15.2392	15.2075	14.9321	15.0285	15.5385	15.4674	15.3049	15.5857	14.9323	14.4564	14.4735	13.6976	14.8297	14.8007	NaN	14.6814	NaN	13.4344	14.473	13.5477	14.0704	NaN				103.36	22	17	0.00795583	0.0159457	0.937767	2.94782	Q14624
NaN	NaN	NaN	NaN	NaN	NaN	NaN	NaN	NaN	NaN	NaN	NaN	NaN	NaN	NaN	NaN	NaN	NaN	NaN	NaN	NaN	NaN	NaN	NaN	NaN				195.05	0	0	NaN	NaN	0	NaN	Q14767
13.0726	NaN	NaN	NaN	NaN	NaN	NaN	NaN	NaN	NaN	NaN	NaN	NaN	NaN	NaN	NaN	NaN	NaN	NaN	NaN	NaN	NaN	NaN	NaN	NaN				74.68	4	0	NaN	NaN	0	NaN	Q15582
NaN	NaN	NaN	NaN	NaN	NaN	NaN	NaN	NaN	NaN	NaN	NaN	NaN	NaN	NaN	NaN	NaN	NaN	NaN	NaN	NaN	NaN	NaN	NaN	NaN				54.214	9	0	NaN	NaN	0	NaN	Q15846
NaN	NaN	NaN	13.1117	NaN	NaN	NaN	NaN	NaN	NaN	NaN	NaN	NaN	10.8538	NaN	NaN	NaN	NaN	NaN	NaN	NaN	NaN	NaN	NaN	NaN				52.025	1	1	NaN	NaN	0	NaN	Q15904
NaN	NaN	NaN	NaN	NaN	NaN	NaN	NaN	NaN	NaN	10.4648	NaN	NaN	NaN	NaN	NaN	NaN	NaN	NaN	NaN	NaN	NaN	NaN	NaN	NaN				29.13	1	1	NaN	NaN	0	NaN	Q16270
NaN	NaN	NaN	NaN	NaN	NaN	NaN	NaN	NaN	NaN	NaN	NaN	NaN	NaN	NaN	NaN	NaN	NaN	NaN	NaN	NaN	NaN	NaN	NaN	NaN				60.673	1	0	NaN	NaN	0	NaN	Q16610
14.5111	NaN	NaN	14.8579	15.227	NaN	NaN	NaN	NaN	NaN	NaN	13.0811	NaN	NaN	12.8775	NaN	NaN	13.5131	NaN	13.8165	NaN	13.7721	13.445	NaN	13.0071				89.386	17	7	NaN	NaN	0	NaN	Q17R60
NaN	NaN	NaN	NaN	NaN	NaN	NaN	NaN	NaN	NaN	NaN	NaN	NaN	NaN	NaN	NaN	NaN	NaN	NaN	NaN	NaN	NaN	NaN	NaN	NaN				39.474	1	0	NaN	NaN	0	NaN	Q66K66
NaN	NaN	NaN	NaN	NaN	NaN	NaN	NaN	NaN	NaN	NaN	NaN	NaN	NaN	NaN	NaN	NaN	NaN	NaN	NaN	NaN	NaN	NaN	NaN	NaN				224.32	1	0	NaN	NaN	0	NaN	Q68DN1
NaN	NaN	NaN	NaN	14.4857	NaN	NaN	NaN	NaN	NaN	NaN	NaN	NaN	NaN	NaN	NaN	NaN	NaN	NaN	NaN	NaN	NaN	NaN	NaN	NaN				71.712	10	0	NaN	NaN	0	NaN	Q6EMK4
NaN	NaN	NaN	NaN	NaN	NaN	NaN	NaN	NaN	NaN	NaN	NaN	NaN	NaN	NaN	NaN	NaN	NaN	NaN	NaN	NaN	NaN	NaN	NaN	NaN				24.843	1	0	NaN	NaN	0	NaN	Q6P587
NaN	NaN	NaN	6.26121	NaN	NaN	NaN	NaN	NaN	NaN	NaN	NaN	NaN	NaN	NaN	NaN	NaN	NaN	NaN	NaN	NaN	NaN	NaN	NaN	NaN				60.54	1	0	NaN	NaN	0	NaN	Q6UWP8
NaN	NaN	NaN	NaN	NaN	NaN	NaN	NaN	NaN	NaN	NaN	NaN	NaN	NaN	NaN	NaN	NaN	NaN	NaN	NaN	NaN	NaN	NaN	NaN	NaN				74.582	1	0	NaN	NaN	0	NaN	Q7Z4Q2
NaN	NaN	NaN	NaN	NaN	NaN	NaN	NaN	13.6187	NaN	NaN	NaN	NaN	NaN	NaN	NaN	13.8968	NaN	NaN	NaN	NaN	NaN	NaN	NaN	NaN				30.688	1	2	NaN	NaN	0	NaN	Q86UD1
NaN	NaN	NaN	NaN	NaN	NaN	NaN	NaN	NaN	NaN	NaN	NaN	NaN	NaN	NaN	NaN	NaN	NaN	NaN	NaN	NaN	NaN	NaN	NaN	NaN				61.863	0	0	NaN	NaN	0	NaN	Q8IYJ1
NaN	NaN	NaN	NaN	NaN	NaN	NaN	NaN	NaN	NaN	NaN	NaN	NaN	NaN	NaN	NaN	NaN	NaN	NaN	NaN	NaN	NaN	NaN	NaN	NaN				96.263	1	0	NaN	NaN	0	NaN	Q8N0Z3
NaN	NaN	NaN	NaN	NaN	NaN	NaN	NaN	NaN	NaN	NaN	NaN	NaN	NaN	NaN	NaN	NaN	NaN	NaN	NaN	NaN	NaN	NaN	NaN	NaN				95.75	1	0	NaN	NaN	0	NaN	Q8N475
NaN	NaN	NaN	NaN	NaN	NaN	NaN	NaN	NaN	NaN	NaN	NaN	NaN	NaN	NaN	NaN	NaN	NaN	NaN	NaN	NaN	NaN	NaN	NaN	NaN				90.923	1	0	NaN	NaN	0	NaN	Q8TF30
NaN	NaN	NaN	NaN	NaN	NaN	NaN	NaN	NaN	NaN	NaN	NaN	NaN	NaN	NaN	NaN	NaN	NaN	NaN	NaN	NaN	NaN	NaN	NaN	NaN				53.005	1	0	NaN	NaN	0	NaN	Q8WXD2
NaN	13.4826	NaN	14.841	NaN	NaN	12.4516	NaN	NaN	NaN	NaN	NaN	12.6169	NaN	NaN	NaN	13.0985	NaN	NaN	NaN	NaN	NaN	NaN	NaN	13.3062				24.68	5	4	NaN	NaN	0	NaN	Q92520
NaN	15.3145	NaN	NaN	NaN	NaN	NaN	NaN	NaN	NaN	NaN	NaN	NaN	NaN	NaN	NaN	NaN	NaN	NaN	NaN	NaN	NaN	NaN	NaN	NaN				54.277	1	0	NaN	NaN	0	NaN	Q92985
NaN	14.0039	NaN	14.5609	14.5031	NaN	NaN	NaN	NaN	NaN	NaN	NaN	NaN	NaN	NaN	NaN	NaN	NaN	NaN	NaN	NaN	NaN	NaN	NaN	NaN				93.594	15	0	NaN	NaN	0	NaN	Q96JP9
13.7023	NaN	NaN	NaN	NaN	NaN	NaN	NaN	NaN	NaN	NaN	NaN	NaN	NaN	NaN	NaN	NaN	NaN	NaN	NaN	NaN	NaN	NaN	NaN	NaN				56.705	1	0	NaN	NaN	0	NaN	Q96KN2
NaN	NaN	NaN	NaN	NaN	NaN	NaN	NaN	NaN	NaN	NaN	NaN	NaN	9.99308	NaN	NaN	NaN	NaN	NaN	NaN	NaN	NaN	NaN	NaN	NaN				73.011	0	1	NaN	NaN	0	NaN	Q96NY7
NaN	NaN	NaN	NaN	NaN	NaN	NaN	NaN	NaN	NaN	NaN	12.6671	NaN	NaN	NaN	NaN	NaN	NaN	NaN	NaN	NaN	11.3373	NaN	NaN	NaN				62.216	1	2	NaN	NaN	0	NaN	Q96PD5
NaN	NaN	NaN	NaN	NaN	NaN	NaN	NaN	NaN	NaN	NaN	NaN	NaN	NaN	NaN	NaN	NaN	NaN	NaN	NaN	NaN	NaN	NaN	NaN	NaN				31.621	1	0	NaN	NaN	0	NaN	Q99453
NaN	NaN	NaN	NaN	NaN	NaN	NaN	NaN	NaN	NaN	NaN	NaN	11.4757	NaN	NaN	NaN	NaN	NaN	NaN	NaN	NaN	NaN	NaN	NaN	NaN				46.426	1	1	NaN	NaN	0	NaN	Q99574
NaN	13.8361	NaN	13.2141	NaN	NaN	13.518	NaN	NaN	NaN	NaN	NaN	13.0347	NaN	14.7103	NaN	13.4855	NaN	13.3551	NaN	13.2	NaN	13.6598	12.4861	NaN				56.971	8	8	NaN	NaN	0	NaN	Q99972
NaN	NaN	NaN	NaN	NaN	NaN	14.9606	NaN	NaN	NaN	NaN	NaN	NaN	NaN	NaN	NaN	NaN	NaN	NaN	NaN	NaN	NaN	NaN	NaN	12.8375				24.615	1	2	NaN	NaN	0	NaN	Q9BSG5
NaN	NaN	NaN	13.13	NaN	NaN	NaN	NaN	NaN	NaN	NaN	NaN	NaN	12.3873	NaN	NaN	NaN	NaN	NaN	NaN	NaN	NaN	NaN	NaN	NaN				48.509	1	1	NaN	NaN	0	NaN	Q9BY67
NaN	NaN	NaN	NaN	NaN	NaN	NaN	NaN	NaN	NaN	NaN	NaN	NaN	NaN	NaN	NaN	NaN	NaN	NaN	13.1567	NaN	NaN	NaN	NaN	NaN				138.62	0	1	NaN	NaN	0	NaN	Q9BZV3
NaN	NaN	NaN	NaN	NaN	NaN	NaN	NaN	NaN	NaN	NaN	NaN	NaN	NaN	NaN	NaN	NaN	NaN	NaN	NaN	NaN	NaN	NaN	NaN	NaN				38.247	1	0	NaN	NaN	0	NaN	Q9GZM5
NaN	NaN	NaN	NaN	NaN	NaN	NaN	NaN	NaN	NaN	NaN	NaN	NaN	NaN	NaN	NaN	NaN	NaN	NaN	NaN	NaN	NaN	NaN	NaN	18.1768				39.859	1	1	NaN	NaN	0	NaN	Q9GZV1
NaN	NaN	NaN	NaN	NaN	13.204	14.3778	13.0454	14.1662	13.4007	13.0979	13.2946	13.643	NaN	NaN	NaN	14.0091	12.4326	NaN	12.8651	13.2356	12.7288	NaN	13.3453	13.3863				90.973	1	15	NaN	NaN	0	NaN	Q9HCB6
NaN	NaN	NaN	NaN	NaN	NaN	NaN	NaN	NaN	NaN	NaN	11.6515	NaN	NaN	NaN	NaN	NaN	NaN	NaN	NaN	NaN	NaN	NaN	NaN	NaN				71.42	1	1	NaN	NaN	0	NaN	Q9NQ79
15.3542	15.9757	15.7335	15.8766	16.1232	NaN	13.5206	14.1702	15.8119	16.1215	14.5463	15.9748	15.1541	14.6803	15.5075	NaN	15.6355	14.017	NaN	14.7777	14.9586	14.2338	13.6673	14.963	14.7429				37.26	21	17	0.0153697	0.0244955	0.960696	2.6499	Q9UBM4
17.9987	16.9825	16.8812	17.5623	17.059	16.622	17.5218	15.5877	17.1181	15.7325	16.5923	16.0362	16.7341	16.48	15.4845	15.9009	17.4816	15.1343	15.6712	15.7005	16.6829	16.0673	14.7253	16.9077	16.8386				38.39	24	20	0.00812919	0.0159457	1.04574	2.89695	Q9UBP4
NaN	NaN	NaN	NaN	NaN	NaN	NaN	NaN	NaN	NaN	NaN	NaN	NaN	10.7125	NaN	NaN	NaN	NaN	NaN	NaN	NaN	NaN	NaN	NaN	NaN				27.372	2	1	NaN	NaN	0	NaN	Q9UHG2
NaN	12.9522	NaN	13.9825	NaN	13.3973	NaN	13.2485	14.3622	13.3453	NaN	NaN	13.7082	13.4322	13.0515	13.4996	NaN	12.5563	13.3914	NaN	13.084	NaN	12.1494	NaN	13.7177				41.527	8	13	NaN	NaN	0	NaN	Q9Y5W5
NaN	NaN	NaN	NaN	NaN	NaN	NaN	NaN	NaN	NaN	NaN	NaN	NaN	NaN	NaN	NaN	NaN	NaN	NaN	NaN	NaN	NaN	NaN	NaN	NaN				51.887	1	0	NaN	NaN	0	NaN	Q9Y646
NaN	14.8816	15.2306	14.089	15.7438	13.9588	14.3966	13.8738	15.1087	13.5269	15.8684	14.0552	NaN	14.998	14.3416	14.4089	16.0903	13.0906	13.6707	14.2442	14.9656	15.2922	NaN	14.5214	13.2547				572.01	21	18	NaN	NaN	0	NaN	Q9Y6R7
NaN	NaN	NaN	NaN	NaN	NaN	NaN	NaN	NaN	NaN	NaN	NaN	NaN	12.5071	NaN	NaN	NaN	NaN	NaN	NaN	NaN	NaN	NaN	NaN	NaN				NaN	0	1	NaN	NaN	0	NaN	P0DP01
NaN	NaN	NaN	NaN	NaN	NaN	NaN	NaN	NaN	NaN	NaN	NaN	NaN	NaN	NaN	NaN	NaN	NaN	12.9895	NaN	NaN	NaN	NaN	NaN	NaN				NaN	0	1	NaN	NaN	0	NaN	A0A0C4DH31
NaN	NaN	NaN	NaN	NaN	NaN	NaN	NaN	NaN	NaN	NaN	NaN	NaN	11.9388	NaN	NaN	NaN	NaN	NaN	NaN	NaN	NaN	NaN	NaN	NaN				NaN	0	1	NaN	NaN	0	NaN	A0A0C4DH34
NaN	NaN	NaN	NaN	NaN	NaN	NaN	NaN	NaN	NaN	NaN	NaN	NaN	NaN	NaN	NaN	NaN	NaN	11.3136	NaN	NaN	NaN	NaN	NaN	NaN				NaN	0	1	NaN	NaN	0	NaN	A0A0J9YXX1
NaN	NaN	NaN	NaN	NaN	NaN	NaN	NaN	NaN	NaN	NaN	NaN	NaN	14.8709	NaN	NaN	NaN	NaN	NaN	NaN	NaN	NaN	NaN	NaN	NaN				NaN	0	1	NaN	NaN	0	NaN	P01624
NaN	NaN	NaN	NaN	NaN	NaN	NaN	NaN	NaN	NaN	NaN	NaN	NaN	11.241	NaN	NaN	NaN	NaN	NaN	NaN	NaN	NaN	NaN	NaN	NaN				NaN	0	1	NaN	NaN	0	NaN	A0A1B0GUS4
NaN	NaN	NaN	NaN	NaN	NaN	NaN	NaN	NaN	NaN	NaN	NaN	12.3031	NaN	NaN	NaN	NaN	NaN	NaN	NaN	NaN	NaN	NaN	NaN	NaN				NaN	0	1	NaN	NaN	0	NaN	A2AJT9
NaN	NaN	NaN	NaN	NaN	NaN	NaN	NaN	NaN	NaN	NaN	11.4065	NaN	NaN	NaN	NaN	NaN	NaN	NaN	NaN	NaN	NaN	NaN	NaN	NaN				NaN	0	1	NaN	NaN	0	NaN	Q9GZQ8
NaN	NaN	NaN	NaN	NaN	NaN	NaN	NaN	NaN	NaN	NaN	NaN	16.3318	NaN	NaN	NaN	NaN	NaN	NaN	NaN	NaN	NaN	NaN	NaN	NaN	+			NaN	0	1	NaN	NaN	0	NaN	P01966
NaN	NaN	NaN	NaN	NaN	NaN	NaN	NaN	NaN	NaN	NaN	NaN	NaN	NaN	NaN	NaN	NaN	NaN	NaN	NaN	12.4654	NaN	NaN	NaN	NaN	+			NaN	0	1	NaN	NaN	0	NaN	P05787
NaN	NaN	NaN	NaN	NaN	NaN	10.4209	NaN	NaN	NaN	NaN	NaN	NaN	NaN	NaN	NaN	NaN	NaN	NaN	NaN	NaN	NaN	NaN	NaN	NaN				NaN	0	1	NaN	NaN	0	NaN	O00231
NaN	NaN	NaN	NaN	NaN	NaN	NaN	NaN	NaN	NaN	NaN	NaN	NaN	NaN	NaN	NaN	NaN	NaN	NaN	NaN	NaN	NaN	NaN	NaN	NaN				NaN	0	0	NaN	NaN	0	NaN	O00410
NaN	NaN	NaN	NaN	NaN	NaN	NaN	NaN	NaN	NaN	NaN	NaN	NaN	NaN	NaN	NaN	NaN	NaN	NaN	NaN	NaN	NaN	10.3427	NaN	NaN				NaN	0	1	NaN	NaN	0	NaN	O00429
NaN	NaN	NaN	NaN	NaN	NaN	NaN	NaN	NaN	NaN	NaN	NaN	NaN	NaN	NaN	11.3431	NaN	NaN	NaN	NaN	NaN	NaN	NaN	NaN	NaN				NaN	0	1	NaN	NaN	0	NaN	O00442
NaN	NaN	NaN	NaN	NaN	NaN	NaN	NaN	NaN	NaN	NaN	NaN	NaN	NaN	NaN	NaN	NaN	NaN	6.67751	NaN	NaN	NaN	NaN	NaN	NaN				NaN	0	1	NaN	NaN	0	NaN	O00764
NaN	NaN	NaN	NaN	NaN	NaN	NaN	NaN	NaN	NaN	NaN	NaN	NaN	NaN	NaN	NaN	NaN	NaN	NaN	NaN	NaN	NaN	12.9957	NaN	NaN				NaN	0	1	NaN	NaN	0	NaN	O14531
NaN	NaN	NaN	NaN	NaN	NaN	NaN	NaN	NaN	12.8863	NaN	13.2484	NaN	NaN	12.9126	NaN	NaN	13.4529	NaN	13.0536	NaN	NaN	13.7329	12.5713	12.9675				NaN	0	8	NaN	NaN	0	NaN	O14558
NaN	NaN	NaN	NaN	NaN	NaN	NaN	NaN	NaN	NaN	NaN	NaN	NaN	9.3962	NaN	NaN	NaN	NaN	NaN	NaN	NaN	NaN	NaN	NaN	NaN				NaN	0	1	NaN	NaN	0	NaN	O14737
NaN	NaN	NaN	NaN	NaN	NaN	NaN	NaN	NaN	NaN	NaN	NaN	NaN	NaN	12.4062	NaN	NaN	12.9838	NaN	NaN	NaN	NaN	NaN	NaN	NaN				NaN	0	2	NaN	NaN	0	NaN	O14818
NaN	NaN	NaN	NaN	NaN	NaN	NaN	NaN	NaN	NaN	NaN	NaN	NaN	NaN	NaN	NaN	NaN	NaN	NaN	NaN	NaN	NaN	12.1486	NaN	NaN				NaN	0	1	NaN	NaN	0	NaN	O14910
NaN	NaN	NaN	NaN	NaN	NaN	NaN	NaN	NaN	NaN	NaN	NaN	NaN	NaN	NaN	NaN	NaN	NaN	NaN	NaN	NaN	NaN	NaN	NaN	9.72091				NaN	0	1	NaN	NaN	0	NaN	O14980
NaN	NaN	NaN	NaN	NaN	NaN	NaN	NaN	NaN	NaN	NaN	11.6397	NaN	11.64	NaN	NaN	NaN	12.0625	NaN	13.1866	12.0826	12.0084	NaN	NaN	NaN				NaN	0	6	NaN	NaN	0	NaN	O15061
NaN	NaN	NaN	NaN	NaN	NaN	NaN	NaN	NaN	NaN	NaN	NaN	NaN	NaN	NaN	NaN	NaN	NaN	NaN	10.472	NaN	NaN	NaN	NaN	NaN				NaN	0	1	NaN	NaN	0	NaN	O15075
NaN	NaN	NaN	NaN	NaN	NaN	NaN	NaN	NaN	NaN	NaN	NaN	NaN	NaN	NaN	NaN	NaN	NaN	NaN	NaN	NaN	NaN	NaN	NaN	10.9221				NaN	0	1	NaN	NaN	0	NaN	O15240
NaN	NaN	NaN	NaN	NaN	NaN	NaN	NaN	NaN	NaN	NaN	NaN	NaN	12.404	NaN	NaN	NaN	NaN	NaN	NaN	NaN	NaN	NaN	NaN	NaN				NaN	0	1	NaN	NaN	0	NaN	O15537
NaN	NaN	NaN	NaN	NaN	15.1787	14.8555	15.3128	15.3451	15.3141	15.1082	15.0878	15.255	15.533	14.8546	14.3933	14.6847	16.0207	14.9663	15.7222	15.5581	15.0991	15.5729	15.366	15.6926				NaN	0	20	NaN	NaN	0	NaN	O15540
NaN	NaN	NaN	NaN	NaN	NaN	NaN	NaN	NaN	NaN	NaN	NaN	NaN	NaN	NaN	NaN	NaN	NaN	NaN	NaN	NaN	NaN	NaN	NaN	NaN				NaN	0	0	NaN	NaN	0	NaN	O43143
NaN	NaN	NaN	NaN	NaN	NaN	NaN	NaN	NaN	NaN	NaN	NaN	8.15472	NaN	NaN	NaN	NaN	NaN	NaN	NaN	NaN	NaN	NaN	NaN	NaN				NaN	0	1	NaN	NaN	0	NaN	O43175
NaN	NaN	NaN	NaN	NaN	NaN	NaN	NaN	NaN	NaN	NaN	NaN	NaN	NaN	NaN	NaN	NaN	NaN	NaN	NaN	NaN	11.1227	NaN	NaN	NaN				NaN	0	1	NaN	NaN	0	NaN	O43301
NaN	NaN	NaN	NaN	NaN	11.6245	NaN	NaN	NaN	NaN	NaN	NaN	NaN	NaN	12.0754	NaN	NaN	13.0173	12.959	13.2103	12.7248	NaN	NaN	NaN	NaN				NaN	0	6	NaN	NaN	0	NaN	O43390
NaN	NaN	NaN	NaN	NaN	NaN	NaN	NaN	12.8342	12.3605	12.7783	NaN	12.8876	NaN	13.7773	NaN	NaN	13.9099	NaN	12.9657	13.6393	NaN	13.2365	12.8274	13.1236				NaN	0	11	NaN	NaN	0	NaN	O43488
NaN	NaN	NaN	NaN	NaN	13.4362	NaN	NaN	13.7822	13.6738	12.6119	12.0839	NaN	13.2013	14.8221	13.7127	13.6461	15.459	13.4108	15.2743	14.1867	14.3798	15.029	14.8588	15.2324				NaN	0	17	NaN	NaN	0	NaN	O43491
NaN	NaN	NaN	NaN	NaN	NaN	NaN	NaN	NaN	NaN	8.91871	NaN	NaN	NaN	NaN	NaN	NaN	NaN	NaN	NaN	NaN	NaN	NaN	NaN	NaN				NaN	0	1	NaN	NaN	0	NaN	O43681
NaN	NaN	NaN	NaN	NaN	NaN	NaN	NaN	NaN	NaN	NaN	12.8247	13.227	13.0989	NaN	NaN	13.0457	14.0162	NaN	14.0469	13.4023	NaN	13.56	13.8044	13.2979				NaN	0	10	NaN	NaN	0	NaN	O43707
NaN	NaN	NaN	NaN	NaN	NaN	NaN	NaN	NaN	NaN	NaN	NaN	NaN	NaN	NaN	NaN	NaN	NaN	NaN	NaN	NaN	NaN	NaN	NaN	12.091				NaN	0	1	NaN	NaN	0	NaN	O43776
NaN	NaN	NaN	NaN	NaN	NaN	NaN	NaN	NaN	NaN	NaN	NaN	NaN	NaN	NaN	NaN	NaN	NaN	NaN	13.042	NaN	NaN	NaN	NaN	NaN				NaN	0	1	NaN	NaN	0	NaN	O43813
NaN	NaN	NaN	NaN	NaN	NaN	NaN	NaN	NaN	NaN	NaN	NaN	NaN	NaN	NaN	NaN	NaN	NaN	NaN	NaN	NaN	NaN	NaN	NaN	NaN				NaN	0	0	NaN	NaN	0	NaN	P60983
NaN	NaN	NaN	NaN	NaN	NaN	NaN	NaN	NaN	NaN	NaN	NaN	NaN	NaN	NaN	NaN	NaN	13.6797	NaN	NaN	NaN	NaN	NaN	NaN	NaN				NaN	0	1	NaN	NaN	0	NaN	O60271
NaN	NaN	NaN	NaN	NaN	NaN	NaN	NaN	NaN	NaN	NaN	NaN	NaN	NaN	NaN	NaN	NaN	NaN	NaN	NaN	NaN	NaN	NaN	NaN	NaN				NaN	0	0	NaN	NaN	0	NaN	O60282
NaN	NaN	NaN	NaN	NaN	NaN	NaN	NaN	NaN	NaN	NaN	NaN	NaN	NaN	NaN	NaN	NaN	NaN	NaN	NaN	NaN	NaN	NaN	10.7208	NaN				NaN	0	1	NaN	NaN	0	NaN	O60664
NaN	NaN	NaN	NaN	NaN	17.1047	15.3127	NaN	NaN	NaN	NaN	15.3607	14.5744	16.5145	17.1464	NaN	15.9069	17.3792	NaN	20.2515	14.7089	16.3754	17.6758	NaN	18.2124				NaN	0	13	NaN	NaN	0	NaN	P62807
NaN	NaN	NaN	NaN	NaN	NaN	NaN	NaN	NaN	NaN	NaN	NaN	NaN	NaN	NaN	NaN	NaN	NaN	NaN	NaN	NaN	NaN	NaN	NaN	NaN				NaN	0	0	NaN	NaN	0	NaN	O60884
NaN	NaN	NaN	NaN	NaN	NaN	NaN	NaN	11.7287	NaN	NaN	NaN	NaN	NaN	NaN	NaN	NaN	NaN	NaN	NaN	NaN	NaN	NaN	NaN	NaN				NaN	0	1	NaN	NaN	0	NaN	O60888
NaN	NaN	NaN	NaN	NaN	NaN	NaN	NaN	NaN	NaN	NaN	NaN	NaN	NaN	13.8395	NaN	NaN	14.1599	NaN	14.2065	NaN	NaN	13.902	NaN	NaN				NaN	0	4	NaN	NaN	0	NaN	O75083
NaN	NaN	NaN	NaN	NaN	NaN	NaN	NaN	NaN	NaN	NaN	12.2383	NaN	NaN	NaN	NaN	NaN	NaN	NaN	NaN	NaN	NaN	NaN	NaN	NaN				NaN	0	1	NaN	NaN	0	NaN	O75093
NaN	NaN	NaN	NaN	NaN	NaN	NaN	NaN	NaN	NaN	NaN	NaN	NaN	NaN	12.2365	NaN	NaN	NaN	NaN	NaN	NaN	NaN	NaN	NaN	NaN				NaN	0	1	NaN	NaN	0	NaN	O75347
NaN	NaN	NaN	NaN	NaN	NaN	NaN	NaN	NaN	NaN	NaN	NaN	NaN	NaN	NaN	NaN	NaN	NaN	NaN	15.1527	NaN	12.8744	NaN	NaN	NaN				NaN	0	2	NaN	NaN	0	NaN	O75367
NaN	NaN	NaN	NaN	NaN	NaN	NaN	NaN	NaN	NaN	NaN	NaN	NaN	NaN	NaN	NaN	NaN	NaN	NaN	NaN	12.5775	NaN	NaN	NaN	12.4974				NaN	0	2	NaN	NaN	0	NaN	O75368
NaN	NaN	NaN	NaN	NaN	NaN	12.7256	NaN	NaN	NaN	NaN	NaN	NaN	NaN	NaN	NaN	NaN	NaN	NaN	13.8351	12.6299	12.6023	NaN	NaN	13.0849				NaN	0	5	NaN	NaN	0	NaN	O75390
NaN	NaN	NaN	NaN	NaN	NaN	NaN	NaN	NaN	NaN	NaN	NaN	NaN	NaN	NaN	NaN	NaN	NaN	NaN	NaN	12.4643	NaN	NaN	NaN	NaN				NaN	0	1	NaN	NaN	0	NaN	O75475
NaN	NaN	NaN	NaN	NaN	NaN	NaN	NaN	NaN	NaN	NaN	NaN	NaN	NaN	NaN	NaN	NaN	12.3354	NaN	NaN	NaN	NaN	NaN	NaN	NaN				NaN	0	1	NaN	NaN	0	NaN	O75533
NaN	NaN	NaN	NaN	NaN	NaN	NaN	NaN	NaN	NaN	NaN	NaN	NaN	7.70494	NaN	NaN	NaN	NaN	NaN	NaN	NaN	NaN	NaN	NaN	NaN				NaN	0	1	NaN	NaN	0	NaN	O75781
NaN	NaN	NaN	NaN	NaN	NaN	NaN	NaN	NaN	NaN	NaN	NaN	NaN	NaN	NaN	NaN	NaN	NaN	NaN	NaN	NaN	NaN	NaN	NaN	10.2759				NaN	0	1	NaN	NaN	0	NaN	O75832
NaN	NaN	NaN	NaN	NaN	NaN	NaN	NaN	NaN	NaN	NaN	13.0903	NaN	NaN	NaN	NaN	NaN	14.4831	NaN	NaN	NaN	NaN	NaN	NaN	13.6234				NaN	0	3	NaN	NaN	0	NaN	O75874
NaN	NaN	NaN	NaN	NaN	NaN	NaN	NaN	NaN	10.4792	NaN	NaN	NaN	NaN	NaN	NaN	NaN	NaN	NaN	NaN	NaN	NaN	NaN	NaN	NaN				NaN	0	1	NaN	NaN	0	NaN	O75891
NaN	NaN	NaN	NaN	NaN	NaN	NaN	NaN	NaN	NaN	NaN	NaN	NaN	NaN	NaN	NaN	NaN	NaN	NaN	11.0147	NaN	NaN	NaN	NaN	NaN				NaN	0	1	NaN	NaN	0	NaN	O75915
NaN	NaN	NaN	NaN	NaN	NaN	NaN	NaN	NaN	NaN	NaN	NaN	NaN	NaN	NaN	NaN	NaN	NaN	NaN	NaN	NaN	NaN	12.422	NaN	NaN				NaN	0	1	NaN	NaN	0	NaN	O76003
NaN	NaN	NaN	NaN	NaN	NaN	NaN	NaN	NaN	NaN	NaN	NaN	NaN	NaN	NaN	NaN	NaN	NaN	NaN	NaN	NaN	NaN	NaN	NaN	13.095				NaN	0	1	NaN	NaN	0	NaN	O76054
NaN	NaN	NaN	NaN	NaN	NaN	13.3745	NaN	NaN	NaN	NaN	NaN	NaN	NaN	13.7723	NaN	NaN	13.8037	NaN	NaN	13.0151	NaN	NaN	NaN	NaN				NaN	0	4	NaN	NaN	0	NaN	O76070
NaN	NaN	NaN	NaN	NaN	15.8151	15.3132	NaN	15.4055	15.5622	15.4182	14.786	15.4316	15.8023	15.4691	15.273	14.6502	16.1775	15.1105	15.7658	15.4866	15.1073	15.7715	15.4487	15.912				NaN	0	19	NaN	NaN	0	NaN	O94760
NaN	NaN	NaN	NaN	NaN	NaN	NaN	NaN	NaN	NaN	NaN	NaN	NaN	NaN	NaN	NaN	NaN	NaN	NaN	NaN	NaN	NaN	NaN	NaN	NaN				NaN	0	0	NaN	NaN	0	NaN	O94811
NaN	NaN	NaN	NaN	NaN	NaN	NaN	NaN	NaN	NaN	NaN	NaN	12.4464	NaN	NaN	NaN	NaN	NaN	NaN	NaN	NaN	NaN	NaN	NaN	NaN				NaN	0	1	NaN	NaN	0	NaN	O94856
NaN	NaN	NaN	NaN	NaN	NaN	NaN	NaN	NaN	NaN	NaN	NaN	NaN	NaN	NaN	NaN	NaN	NaN	NaN	NaN	NaN	NaN	NaN	9.20271	NaN				NaN	0	1	NaN	NaN	0	NaN	O94973
NaN	NaN	NaN	NaN	NaN	12.6269	NaN	NaN	NaN	NaN	NaN	NaN	NaN	12.4855	NaN	NaN	NaN	NaN	NaN	12.269	NaN	NaN	12.5157	NaN	NaN				NaN	0	4	NaN	NaN	0	NaN	O95336
NaN	NaN	NaN	NaN	NaN	NaN	NaN	NaN	NaN	NaN	NaN	NaN	NaN	NaN	NaN	NaN	NaN	NaN	NaN	NaN	NaN	NaN	NaN	NaN	10.4933				NaN	0	1	NaN	NaN	0	NaN	O95782
NaN	NaN	NaN	NaN	NaN	NaN	NaN	NaN	NaN	NaN	NaN	NaN	NaN	NaN	NaN	NaN	NaN	NaN	NaN	NaN	NaN	NaN	11.5845	NaN	NaN				NaN	0	1	NaN	NaN	0	NaN	O95831
NaN	NaN	NaN	NaN	NaN	NaN	NaN	NaN	NaN	NaN	NaN	NaN	NaN	NaN	NaN	NaN	NaN	NaN	NaN	13.842	NaN	NaN	NaN	13.4285	13.0736				NaN	0	3	NaN	NaN	0	NaN	O95865
NaN	NaN	NaN	NaN	NaN	NaN	NaN	14.1361	NaN	13.7514	NaN	NaN	14.3003	NaN	16.4251	NaN	16.4797	NaN	NaN	NaN	15.2468	NaN	14.9953	NaN	NaN				NaN	0	7	NaN	NaN	0	NaN	P00352
NaN	NaN	NaN	NaN	NaN	NaN	NaN	NaN	NaN	NaN	NaN	NaN	NaN	NaN	NaN	NaN	NaN	13.4533	NaN	14.1145	NaN	NaN	NaN	NaN	12.8792				NaN	0	3	NaN	NaN	0	NaN	P00367
NaN	NaN	NaN	NaN	NaN	NaN	NaN	NaN	NaN	NaN	NaN	10.6345	NaN	NaN	NaN	NaN	NaN	NaN	NaN	NaN	NaN	NaN	NaN	NaN	NaN				NaN	0	1	NaN	NaN	0	NaN	P00390
NaN	NaN	NaN	NaN	NaN	14.1631	14.6394	NaN	15.1452	13.9607	14.2024	13.7025	14.8163	15.3516	16.3122	15.087	15.0474	14.4492	14.9017	15.4311	15.5516	NaN	14.9764	15.0237	15.817				NaN	0	18	NaN	NaN	0	NaN	P00441
NaN	NaN	NaN	NaN	NaN	NaN	NaN	NaN	NaN	13.7952	NaN	13.8096	NaN	NaN	13.4246	NaN	NaN	13.9815	NaN	13.7556	13.5276	13.664	13.82	12.9314	13.6057				NaN	0	10	NaN	NaN	0	NaN	P00491
NaN	NaN	NaN	NaN	NaN	NaN	NaN	NaN	NaN	12.5365	NaN	NaN	NaN	NaN	NaN	NaN	12.2598	12.9085	NaN	13.1137	12.7578	NaN	NaN	NaN	13.0631				NaN	0	6	NaN	NaN	0	NaN	P00492
NaN	NaN	NaN	NaN	NaN	NaN	NaN	NaN	NaN	NaN	NaN	NaN	NaN	NaN	NaN	NaN	NaN	NaN	NaN	NaN	NaN	NaN	11.6385	NaN	NaN				NaN	0	1	NaN	NaN	0	NaN	P00505
NaN	NaN	NaN	NaN	NaN	14.1023	14.1258	13.6381	13.9576	14.0547	14.1959	14.0409	14.0553	NaN	14.15	14.2663	13.6709	15.2662	13.9841	14.4826	14.2475	13.9893	14.3643	NaN	14.4771				NaN	0	18	NaN	NaN	0	NaN	P00568
NaN	NaN	NaN	NaN	NaN	NaN	NaN	NaN	NaN	NaN	NaN	12.4666	NaN	NaN	NaN	NaN	NaN	NaN	NaN	NaN	NaN	NaN	NaN	NaN	NaN				NaN	0	1	NaN	NaN	0	NaN	P00746
NaN	NaN	NaN	NaN	NaN	NaN	NaN	NaN	NaN	11.8133	NaN	NaN	NaN	NaN	NaN	NaN	NaN	NaN	NaN	NaN	NaN	NaN	NaN	NaN	NaN				NaN	0	1	NaN	NaN	0	NaN	P00915
NaN	NaN	NaN	NaN	NaN	NaN	NaN	NaN	NaN	NaN	NaN	NaN	NaN	NaN	13.2542	NaN	NaN	NaN	NaN	NaN	NaN	NaN	NaN	NaN	NaN				NaN	0	1	NaN	NaN	0	NaN	P00966
NaN	NaN	NaN	NaN	NaN	NaN	NaN	NaN	NaN	NaN	NaN	NaN	NaN	8.63706	NaN	NaN	NaN	NaN	NaN	NaN	NaN	NaN	NaN	NaN	NaN				NaN	0	1	NaN	NaN	0	NaN	P01031
NaN	NaN	NaN	NaN	NaN	NaN	NaN	NaN	NaN	NaN	NaN	NaN	NaN	13.0239	NaN	NaN	NaN	NaN	NaN	NaN	NaN	NaN	NaN	NaN	NaN				NaN	0	1	NaN	NaN	0	NaN	P01602
NaN	NaN	NaN	NaN	NaN	NaN	NaN	NaN	NaN	NaN	NaN	NaN	NaN	NaN	NaN	NaN	NaN	NaN	12.4664	NaN	NaN	NaN	NaN	NaN	NaN				NaN	0	1	NaN	NaN	0	NaN	P01700
NaN	NaN	NaN	NaN	NaN	NaN	NaN	NaN	NaN	NaN	NaN	NaN	NaN	NaN	NaN	NaN	NaN	NaN	13.4823	NaN	NaN	NaN	NaN	NaN	NaN				NaN	0	1	NaN	NaN	0	NaN	P01880
NaN	NaN	NaN	NaN	NaN	14.5875	12.8242	NaN	10.8792	16.11	17.1956	15.7524	15.7871	NaN	NaN	15.1304	NaN	NaN	NaN	NaN	13.9519	14.7465	13.2513	15.9937	NaN				NaN	0	12	NaN	NaN	0	NaN	P02144
NaN	NaN	NaN	NaN	NaN	NaN	NaN	NaN	NaN	NaN	NaN	NaN	NaN	NaN	NaN	NaN	NaN	NaN	NaN	NaN	NaN	NaN	NaN	NaN	12.3338				NaN	0	1	NaN	NaN	0	NaN	P02458
NaN	NaN	NaN	NaN	NaN	NaN	NaN	NaN	NaN	NaN	NaN	NaN	NaN	NaN	NaN	NaN	NaN	NaN	NaN	13.4619	13.3806	NaN	NaN	NaN	NaN				NaN	0	2	NaN	NaN	0	NaN	P02545
NaN	NaN	NaN	NaN	NaN	NaN	NaN	NaN	NaN	11.812	NaN	NaN	NaN	NaN	NaN	NaN	NaN	NaN	NaN	NaN	NaN	NaN	NaN	NaN	NaN				NaN	0	1	NaN	NaN	0	NaN	P02686
NaN	NaN	NaN	NaN	NaN	NaN	NaN	NaN	NaN	NaN	NaN	NaN	NaN	NaN	NaN	NaN	NaN	NaN	NaN	NaN	NaN	NaN	NaN	NaN	NaN				NaN	0	0	NaN	NaN	0	NaN	P02741
NaN	NaN	NaN	NaN	NaN	17.0322	16.6547	16.1536	16.7315	16.8548	16.4143	16.8238	17.4635	17.0889	17.6972	16.9971	16.2232	17.917	17.1088	17.4199	17.3079	16.9815	17.5413	17.0488	17.4402				NaN	0	20	NaN	NaN	0	NaN	P04075
NaN	NaN	NaN	NaN	NaN	NaN	NaN	NaN	NaN	NaN	NaN	NaN	NaN	12.7034	NaN	NaN	NaN	NaN	NaN	NaN	NaN	NaN	NaN	NaN	NaN				NaN	0	1	NaN	NaN	0	NaN	P04080
NaN	NaN	NaN	NaN	NaN	NaN	NaN	NaN	NaN	NaN	NaN	NaN	NaN	NaN	NaN	NaN	NaN	NaN	NaN	11.6491	NaN	NaN	NaN	NaN	NaN				NaN	0	1	NaN	NaN	0	NaN	P04083
NaN	NaN	NaN	NaN	NaN	NaN	NaN	NaN	NaN	NaN	NaN	NaN	NaN	NaN	NaN	NaN	NaN	NaN	NaN	10.7172	NaN	NaN	NaN	NaN	NaN				NaN	0	1	NaN	NaN	0	NaN	P04271
NaN	NaN	NaN	NaN	NaN	NaN	NaN	NaN	NaN	NaN	NaN	NaN	NaN	NaN	NaN	NaN	NaN	NaN	NaN	NaN	NaN	12.3852	NaN	NaN	NaN				NaN	0	1	NaN	NaN	0	NaN	P04350
NaN	NaN	NaN	NaN	NaN	NaN	NaN	NaN	NaN	NaN	NaN	NaN	13.0911	13.3034	16.5751	NaN	14.878	13.1598	NaN	NaN	NaN	NaN	14.1717	13.0976	13.0208				NaN	0	8	NaN	NaN	0	NaN	P04792
NaN	NaN	NaN	NaN	NaN	16.5706	16.0888	15.2721	15.5058	14.9401	NaN	15.328	14.4907	15.8985	15.9359	15.6891	NaN	17.3972	15.8806	19.9149	15.7432	16.5445	17.6528	15.9232	17.442				NaN	0	18	NaN	NaN	0	NaN	Q93077
NaN	NaN	NaN	NaN	NaN	NaN	NaN	NaN	NaN	NaN	NaN	NaN	NaN	NaN	NaN	NaN	NaN	NaN	NaN	12.9583	NaN	NaN	NaN	NaN	NaN				NaN	0	1	NaN	NaN	0	NaN	P05023
NaN	NaN	NaN	NaN	NaN	11.9398	NaN	NaN	12.8654	NaN	NaN	NaN	12.3114	13.9284	14.5114	NaN	12.3025	12.3555	13.4374	13.1658	13.5639	11.3744	NaN	13.9692	13.8226				NaN	0	13	NaN	NaN	0	NaN	P05114
NaN	NaN	NaN	NaN	NaN	NaN	12.6167	NaN	11.9342	NaN	NaN	NaN	11.3689	13.5606	14.5109	NaN	12.6245	12.2601	12.5808	13.5754	13.4185	NaN	12.31	12.3275	14.5408				NaN	0	13	NaN	NaN	0	NaN	P05204
NaN	NaN	NaN	NaN	NaN	NaN	NaN	NaN	NaN	NaN	NaN	NaN	NaN	NaN	NaN	NaN	NaN	NaN	NaN	NaN	NaN	NaN	11.0572	NaN	NaN				NaN	0	1	NaN	NaN	0	NaN	P05387
NaN	NaN	NaN	NaN	NaN	11.0886	NaN	NaN	NaN	NaN	NaN	NaN	NaN	NaN	NaN	NaN	NaN	NaN	NaN	NaN	NaN	NaN	NaN	NaN	NaN				NaN	0	1	NaN	NaN	0	NaN	Q8NHW5
NaN	NaN	NaN	NaN	NaN	NaN	NaN	NaN	NaN	NaN	NaN	NaN	11.9425	NaN	NaN	NaN	NaN	NaN	NaN	NaN	NaN	NaN	NaN	NaN	NaN				NaN	0	1	NaN	NaN	0	NaN	P05413
NaN	NaN	NaN	NaN	NaN	NaN	NaN	NaN	NaN	NaN	NaN	NaN	13.412	NaN	NaN	NaN	NaN	NaN	NaN	NaN	NaN	NaN	NaN	NaN	NaN				NaN	0	1	NaN	NaN	0	NaN	P05455
NaN	NaN	NaN	NaN	NaN	10.6308	NaN	13.1106	10.707	NaN	NaN	NaN	15.4742	NaN	19.4513	NaN	19.8808	13.0889	NaN	NaN	16.1001	NaN	14.0552	NaN	NaN				NaN	0	9	NaN	NaN	0	NaN	P05813
NaN	NaN	NaN	NaN	NaN	NaN	NaN	NaN	NaN	NaN	8.60492	NaN	NaN	NaN	NaN	NaN	NaN	NaN	NaN	NaN	NaN	NaN	NaN	NaN	NaN				NaN	0	1	NaN	NaN	0	NaN	P05937
NaN	NaN	NaN	NaN	NaN	NaN	NaN	NaN	NaN	NaN	NaN	NaN	NaN	11.4767	NaN	NaN	NaN	NaN	NaN	NaN	NaN	NaN	NaN	NaN	NaN				NaN	0	1	NaN	NaN	0	NaN	P06312
NaN	NaN	NaN	NaN	NaN	NaN	11.4138	NaN	NaN	NaN	12.4462	NaN	NaN	13.7823	14.1053	13.2989	NaN	13.8324	NaN	13.0139	14.1347	12.5067	13.922	13.7616	15.0719				NaN	0	12	NaN	NaN	0	NaN	P06454
NaN	NaN	NaN	NaN	NaN	14.8041	NaN	NaN	13.6902	13.9005	NaN	NaN	13.0613	14.3188	13.2341	13.7561	13.8248	15.6802	NaN	16.31	NaN	14.8695	15.3285	NaN	14.6567				NaN	0	13	NaN	NaN	0	NaN	P06576
NaN	NaN	NaN	NaN	NaN	NaN	NaN	NaN	NaN	NaN	NaN	NaN	NaN	12.1651	NaN	NaN	NaN	NaN	NaN	NaN	NaN	NaN	NaN	NaN	NaN				NaN	0	1	NaN	NaN	0	NaN	P06703
NaN	NaN	NaN	NaN	NaN	15.8837	15.2646	14.4793	15.2358	15.4885	NaN	15.3869	15.7331	15.6864	15.5419	15.385	14.6484	16.8164	15.4776	16.6424	15.3534	16.3925	16.0947	15.5498	15.4795				NaN	0	19	NaN	NaN	0	NaN	P06737
NaN	NaN	NaN	NaN	NaN	16.9549	16.7925	NaN	16.2897	16.657	16.1215	16.5851	17.2195	16.6006	16.9875	16.9564	14.9237	17.8243	16.7968	16.776	17.054	16.9765	17.4337	16.6433	17.6376				NaN	0	19	NaN	NaN	0	NaN	P06744
NaN	NaN	NaN	NaN	NaN	NaN	NaN	NaN	NaN	NaN	NaN	NaN	12.2875	NaN	NaN	NaN	NaN	NaN	NaN	NaN	NaN	NaN	NaN	NaN	NaN				NaN	0	1	NaN	NaN	0	NaN	P06748
NaN	NaN	NaN	NaN	NaN	NaN	NaN	NaN	NaN	NaN	NaN	NaN	NaN	NaN	13.779	NaN	NaN	14.0893	NaN	13.7829	13.6741	NaN	NaN	NaN	NaN	+			NaN	0	4	NaN	NaN	0	NaN	P06753
NaN	NaN	NaN	NaN	NaN	NaN	NaN	NaN	NaN	NaN	NaN	NaN	NaN	NaN	NaN	NaN	NaN	NaN	NaN	15.3759	NaN	NaN	NaN	NaN	NaN				NaN	0	1	NaN	NaN	0	NaN	Q16778
NaN	NaN	NaN	NaN	NaN	NaN	NaN	NaN	NaN	12.9365	13.3735	13.5139	NaN	NaN	14.2611	NaN	12.8836	14.0797	NaN	14.2692	13.6672	NaN	14.0317	12.9063	13.5383				NaN	0	11	NaN	NaN	0	NaN	P07108
NaN	NaN	NaN	NaN	NaN	16.1502	15.615	14.1677	15.6797	16.0475	15.0818	15.8757	16.7255	16.2635	16.7172	14.8974	14.1484	17.2149	16.2141	17.1333	16.6654	16.1319	17.6417	16.2916	16.8068				NaN	0	20	NaN	NaN	0	NaN	P07195
NaN	NaN	NaN	NaN	NaN	NaN	NaN	NaN	NaN	NaN	NaN	NaN	NaN	NaN	NaN	NaN	NaN	NaN	11.4386	NaN	NaN	NaN	12.1101	NaN	NaN				NaN	0	2	NaN	NaN	0	NaN	P07237
NaN	NaN	NaN	NaN	NaN	NaN	14.2825	NaN	NaN	NaN	NaN	13.662	13.6121	14.3729	NaN	NaN	13.6449	15.1993	NaN	14.623	14.9352	NaN	13.3195	NaN	14.6066				NaN	0	10	NaN	NaN	0	NaN	P07305
NaN	NaN	NaN	NaN	NaN	NaN	NaN	NaN	NaN	NaN	NaN	NaN	NaN	NaN	NaN	NaN	NaN	NaN	NaN	14.5281	NaN	NaN	NaN	NaN	NaN				NaN	0	1	NaN	NaN	0	NaN	P07437
NaN	NaN	NaN	NaN	NaN	NaN	NaN	NaN	NaN	NaN	NaN	NaN	NaN	12.9176	NaN	NaN	NaN	NaN	NaN	NaN	NaN	NaN	NaN	NaN	NaN				NaN	0	1	NaN	NaN	0	NaN	P07451
NaN	NaN	NaN	NaN	NaN	NaN	NaN	NaN	NaN	13.8723	NaN	NaN	NaN	13.4788	13.8126	13.3497	13.5056	14.2524	13.6398	NaN	13.7972	NaN	13.756	NaN	13.9308				NaN	0	10	NaN	NaN	0	NaN	P07737
NaN	NaN	NaN	NaN	NaN	NaN	NaN	NaN	NaN	NaN	NaN	NaN	NaN	NaN	NaN	NaN	NaN	11.1689	NaN	NaN	NaN	NaN	NaN	NaN	NaN				NaN	0	1	NaN	NaN	0	NaN	P07741
NaN	NaN	NaN	NaN	NaN	NaN	NaN	NaN	NaN	NaN	NaN	10.4611	NaN	NaN	NaN	NaN	NaN	NaN	NaN	NaN	NaN	NaN	NaN	NaN	NaN				NaN	0	1	NaN	NaN	0	NaN	P07814
NaN	NaN	NaN	NaN	NaN	NaN	NaN	NaN	NaN	NaN	12.3047	NaN	NaN	NaN	NaN	NaN	NaN	NaN	NaN	NaN	NaN	NaN	NaN	NaN	NaN				NaN	0	1	NaN	NaN	0	NaN	P07858
NaN	NaN	NaN	NaN	NaN	16.7257	16.1787	13.8771	15.8429	14.83	NaN	16.0778	14.497	15.8328	16.7253	15.8754	14.209	17.9395	16.1637	16.8321	16.9409	17.3049	18.0863	16.3876	17.113				NaN	0	19	NaN	NaN	0	NaN	P07900
NaN	NaN	NaN	NaN	NaN	NaN	NaN	NaN	NaN	NaN	NaN	NaN	NaN	NaN	NaN	NaN	NaN	14.2352	NaN	13.4368	13.121	12.7064	13.3198	12.0813	NaN				NaN	0	6	NaN	NaN	0	NaN	P07910
NaN	NaN	NaN	NaN	NaN	NaN	NaN	NaN	NaN	NaN	NaN	12.9528	NaN	NaN	NaN	NaN	NaN	NaN	NaN	NaN	NaN	NaN	NaN	NaN	NaN				NaN	0	1	NaN	NaN	0	NaN	P07998
NaN	NaN	NaN	NaN	NaN	NaN	NaN	NaN	NaN	NaN	NaN	NaN	NaN	NaN	NaN	NaN	NaN	14.3716	NaN	15.1091	NaN	NaN	14.2461	NaN	NaN				NaN	0	3	NaN	NaN	0	NaN	P08133
NaN	NaN	NaN	NaN	NaN	NaN	NaN	NaN	NaN	NaN	NaN	NaN	NaN	NaN	NaN	NaN	NaN	NaN	NaN	NaN	NaN	NaN	NaN	NaN	NaN				NaN	0	0	NaN	NaN	0	NaN	P08138
NaN	NaN	NaN	NaN	NaN	NaN	13.9964	NaN	13.9388	13.639	13.2786	13.8232	13.79	14.4642	NaN	14.7212	NaN	15.5704	13.8227	14.3305	14.3961	14.6556	15.3338	13.5857	15.1616				NaN	0	16	NaN	NaN	0	NaN	P08237
NaN	NaN	NaN	NaN	NaN	NaN	12.5994	NaN	12.6802	13.2366	12.8275	12.6764	12.4902	12.6216	13.2289	NaN	NaN	14.3195	NaN	12.9956	13.4737	13.7965	14.5253	13.1261	13.5505				NaN	0	15	NaN	NaN	0	NaN	P08238
NaN	NaN	NaN	NaN	NaN	NaN	NaN	NaN	NaN	NaN	NaN	NaN	NaN	NaN	NaN	NaN	NaN	NaN	NaN	NaN	NaN	NaN	NaN	10.2644	NaN				NaN	0	1	NaN	NaN	0	NaN	P08559
NaN	NaN	NaN	NaN	NaN	13.3418	NaN	NaN	NaN	NaN	NaN	NaN	13.5059	NaN	13.4263	NaN	NaN	13.061	NaN	16.0105	12.9767	14.6697	13.254	13.1803	12.8357				NaN	0	10	NaN	NaN	0	NaN	P08758
NaN	NaN	NaN	NaN	NaN	NaN	12.7607	NaN	NaN	NaN	NaN	NaN	NaN	NaN	NaN	NaN	NaN	13.8031	NaN	NaN	12.8524	NaN	NaN	NaN	NaN				NaN	0	3	NaN	NaN	0	NaN	P08865
NaN	NaN	NaN	NaN	NaN	16.1012	15.5853	15.0059	15.3004	15.8897	15.8497	15.8498	16.0951	15.6373	16.1239	15.5906	14.8414	16.1082	15.9277	15.8125	16.0136	15.9354	15.6475	16.0648	15.7089				NaN	0	20	NaN	NaN	0	NaN	P09211
NaN	NaN	NaN	NaN	NaN	13.9578	14.4338	13.3343	13.5662	13.6188	14.1635	14.2039	14.2719	NaN	14.5109	13.7599	13.9702	15.0192	14.3411	15.5952	14.8596	14.6671	14.3982	13.9353	14.3761				NaN	0	19	NaN	NaN	0	NaN	P09382
NaN	NaN	NaN	NaN	NaN	16.0557	14.8978	15.6572	14.8283	15.5292	15.5254	15.4239	15.747	16.0696	16.4203	15.3765	14.7014	16.718	15.9421	16.3407	15.6908	16.2276	15.7068	15.2111	15.8763				NaN	0	20	NaN	NaN	0	NaN	P09417
NaN	NaN	NaN	NaN	NaN	NaN	13.4512	NaN	13.9966	NaN	11.9173	13.0103	NaN	13.6983	14.25	NaN	NaN	14.6582	NaN	14.1275	13.6064	13.8203	13.7962	13.6899	NaN				NaN	0	12	NaN	NaN	0	NaN	P09429
NaN	NaN	NaN	NaN	NaN	NaN	NaN	NaN	NaN	NaN	NaN	NaN	13.1468	NaN	NaN	13.275	12.9622	12.7744	NaN	13.7449	NaN	NaN	13.5285	13.7893	13.2174				NaN	0	8	NaN	NaN	0	NaN	P09455
NaN	NaN	NaN	NaN	NaN	NaN	NaN	NaN	NaN	NaN	NaN	NaN	NaN	NaN	NaN	NaN	NaN	NaN	NaN	14.9231	NaN	NaN	NaN	NaN	NaN				NaN	0	1	NaN	NaN	0	NaN	P09471
NaN	NaN	NaN	NaN	NaN	12.6276	NaN	NaN	NaN	NaN	NaN	NaN	NaN	NaN	NaN	NaN	NaN	NaN	NaN	NaN	NaN	13.2245	NaN	NaN	NaN				NaN	0	2	NaN	NaN	0	NaN	P09488
NaN	NaN	NaN	NaN	NaN	NaN	NaN	NaN	NaN	NaN	NaN	NaN	NaN	NaN	NaN	NaN	NaN	NaN	NaN	NaN	NaN	NaN	NaN	NaN	11.1309				NaN	0	1	NaN	NaN	0	NaN	P09497
NaN	NaN	NaN	NaN	NaN	NaN	NaN	NaN	NaN	NaN	NaN	NaN	NaN	10.7789	NaN	NaN	NaN	NaN	NaN	NaN	NaN	NaN	NaN	NaN	NaN				NaN	0	1	NaN	NaN	0	NaN	P09543
NaN	NaN	NaN	NaN	NaN	NaN	12.8195	NaN	12.4812	NaN	NaN	12.5493	13.6952	13.7518	14.9223	13.2791	NaN	14.7636	13.1166	14.0449	14.4533	12.9303	15.0338	13.5964	15.0904				NaN	0	15	NaN	NaN	0	NaN	P09651
NaN	NaN	NaN	NaN	NaN	NaN	14.4108	NaN	14.1027	15.1575	14.1296	14.7208	14.7796	13.6666	15.4772	14.5324	13.7159	14.9541	14.1124	13.8556	13.6801	NaN	14.6244	NaN	NaN				NaN	0	15	NaN	NaN	0	NaN	P09936
NaN	NaN	NaN	NaN	NaN	NaN	NaN	NaN	NaN	NaN	NaN	NaN	NaN	NaN	10.6333	NaN	NaN	NaN	NaN	12.7092	NaN	NaN	NaN	NaN	NaN				NaN	0	2	NaN	NaN	0	NaN	P09960
NaN	NaN	NaN	NaN	NaN	NaN	NaN	NaN	NaN	NaN	NaN	NaN	NaN	NaN	NaN	NaN	NaN	NaN	NaN	NaN	NaN	NaN	NaN	NaN	NaN				NaN	0	0	NaN	NaN	0	NaN	Q71UI9
NaN	NaN	NaN	NaN	NaN	14.8654	NaN	NaN	NaN	NaN	14.5206	14.521	15.0404	NaN	14.7217	14.4708	NaN	15.6223	14.75	15.142	15.0681	NaN	15.3824	15.1812	15.8859				NaN	0	13	NaN	NaN	0	NaN	P62987
NaN	NaN	NaN	NaN	NaN	NaN	NaN	NaN	NaN	NaN	NaN	NaN	NaN	NaN	NaN	NaN	NaN	NaN	NaN	NaN	NaN	NaN	NaN	NaN	NaN				NaN	0	0	NaN	NaN	0	NaN	P0DJI8
NaN	NaN	NaN	NaN	NaN	NaN	NaN	NaN	NaN	13.5718	14.9604	13.228	14.4178	NaN	NaN	NaN	NaN	NaN	13.1808	NaN	NaN	14.3373	NaN	NaN	NaN				NaN	0	6	NaN	NaN	0	NaN	P0DJI9
NaN	NaN	NaN	NaN	NaN	NaN	NaN	NaN	NaN	NaN	NaN	NaN	NaN	NaN	NaN	NaN	NaN	NaN	NaN	NaN	NaN	NaN	NaN	NaN	12.0019				NaN	0	1	NaN	NaN	0	NaN	Q01105
NaN	NaN	NaN	NaN	NaN	15.164	14.3001	13.9151	15.3194	15.0881	14.4623	14.9745	15.3567	15.4138	15.9301	15.6237	NaN	16.4061	15.1679	15.938	16.1132	15.7285	16.5294	15.604	16.3202				NaN	0	19	NaN	NaN	0	NaN	P0DMV9
NaN	NaN	NaN	NaN	NaN	17.0508	17.7957	17.8487	17.38	16.9911	17.545	16.6926	16.5889	17.6051	16.8875	18.7635	18.0794	15.5797	19.6572	16.9253	16.3545	18.1807	16.0639	17.7083	15.9222				NaN	0	20	NaN	NaN	0	NaN	P0DOY2
NaN	NaN	NaN	NaN	NaN	NaN	NaN	NaN	NaN	NaN	NaN	NaN	NaN	NaN	NaN	NaN	NaN	NaN	NaN	NaN	NaN	NaN	NaN	NaN	NaN				NaN	0	0	NaN	NaN	0	NaN	P10155
NaN	NaN	NaN	NaN	NaN	NaN	NaN	NaN	NaN	NaN	NaN	NaN	NaN	NaN	NaN	NaN	12.1694	NaN	NaN	NaN	NaN	NaN	NaN	NaN	NaN				NaN	0	1	NaN	NaN	0	NaN	P10412
NaN	NaN	NaN	NaN	NaN	NaN	NaN	NaN	NaN	NaN	NaN	11.5089	NaN	NaN	NaN	NaN	NaN	NaN	NaN	NaN	NaN	NaN	NaN	NaN	NaN				NaN	0	1	NaN	NaN	0	NaN	P10599
NaN	NaN	NaN	NaN	NaN	NaN	NaN	NaN	NaN	NaN	NaN	NaN	NaN	NaN	NaN	NaN	NaN	11.9538	11.6439	12.1096	NaN	NaN	12.0922	NaN	11.6896				NaN	0	5	NaN	NaN	0	NaN	P10636
NaN	NaN	NaN	NaN	NaN	NaN	12.6438	NaN	NaN	NaN	NaN	NaN	NaN	NaN	NaN	NaN	NaN	NaN	NaN	NaN	NaN	NaN	NaN	NaN	NaN				NaN	0	1	NaN	NaN	0	NaN	P10645
NaN	NaN	NaN	NaN	NaN	13.805	NaN	NaN	NaN	12.8314	13.6282	13.8219	NaN	NaN	NaN	NaN	NaN	13.9153	NaN	13.8578	13.4459	NaN	14.1859	NaN	13.9179				NaN	0	9	NaN	NaN	0	NaN	P10768
NaN	NaN	NaN	NaN	NaN	NaN	NaN	NaN	NaN	NaN	NaN	NaN	NaN	11.9718	NaN	NaN	NaN	NaN	NaN	13.5747	NaN	NaN	NaN	NaN	NaN				NaN	0	2	NaN	NaN	0	NaN	P10809
NaN	NaN	NaN	NaN	NaN	NaN	NaN	NaN	NaN	NaN	NaN	NaN	NaN	NaN	NaN	NaN	NaN	NaN	NaN	14.3418	NaN	NaN	NaN	NaN	NaN				NaN	0	1	NaN	NaN	0	NaN	P11021
NaN	NaN	NaN	NaN	NaN	12.5432	13.3181	NaN	14.029	NaN	NaN	NaN	14.3439	13.4017	14.4583	13.5402	NaN	14.394	NaN	14.1018	NaN	13.4268	14.2507	13.8197	13.7681				NaN	0	13	NaN	NaN	0	NaN	P11137
NaN	NaN	NaN	NaN	NaN	16.5774	16.4098	15.2341	16.0926	16.3278	15.1893	16.3097	16.9553	16.2675	16.9946	16.1841	14.6388	17.4603	16.2885	17.0831	16.9341	16.6843	17.3159	16.5311	16.628				NaN	0	20	NaN	NaN	0	NaN	P11142
NaN	NaN	NaN	NaN	NaN	NaN	NaN	NaN	NaN	NaN	NaN	NaN	NaN	NaN	NaN	NaN	NaN	13.8327	NaN	14.3725	NaN	14.1475	NaN	NaN	NaN				NaN	0	3	NaN	NaN	0	NaN	P11166
NaN	NaN	NaN	NaN	NaN	NaN	NaN	NaN	NaN	NaN	NaN	NaN	NaN	12.542	13.2049	NaN	NaN	12.8087	NaN	NaN	NaN	NaN	13.239	NaN	NaN				NaN	0	4	NaN	NaN	0	NaN	P11216
NaN	NaN	NaN	NaN	NaN	NaN	NaN	NaN	NaN	NaN	NaN	NaN	NaN	NaN	NaN	NaN	NaN	NaN	NaN	NaN	NaN	NaN	NaN	NaN	11.5697				NaN	0	1	NaN	NaN	0	NaN	P11413
NaN	NaN	NaN	NaN	NaN	NaN	13.8143	NaN	13.577	NaN	NaN	13.8594	14.1152	14.0863	14.2284	13.7353	NaN	14.7089	13.9758	14.3792	14.2992	13.8315	14.2079	NaN	14.1497				NaN	0	14	NaN	NaN	0	NaN	P11766
NaN	NaN	NaN	NaN	NaN	14.5728	NaN	NaN	NaN	NaN	NaN	NaN	NaN	NaN	13.7587	NaN	NaN	15.0457	NaN	15.7254	NaN	14.6457	15.3613	13.9562	14.2612				NaN	0	8	NaN	NaN	0	NaN	P12236
NaN	NaN	NaN	NaN	NaN	NaN	13.1831	NaN	13.0627	NaN	NaN	NaN	12.6444	NaN	13.4087	NaN	NaN	13.7746	NaN	13.1183	13.4651	13.2247	13.7435	NaN	NaN				NaN	0	9	NaN	NaN	0	NaN	P12956
NaN	NaN	NaN	NaN	NaN	NaN	NaN	NaN	NaN	12.541	NaN	11.2207	12.987	NaN	13.4378	12.9447	NaN	14.4012	12.9102	13.6559	13.1632	12.9889	13.7497	12.2582	13.9391				NaN	0	13	NaN	NaN	0	NaN	P13010
NaN	NaN	NaN	NaN	NaN	NaN	NaN	NaN	NaN	NaN	NaN	NaN	NaN	NaN	NaN	NaN	NaN	12.2431	NaN	NaN	NaN	NaN	NaN	NaN	NaN				NaN	0	1	NaN	NaN	0	NaN	P13489
NaN	NaN	NaN	NaN	NaN	NaN	NaN	NaN	NaN	NaN	NaN	NaN	NaN	12.9865	NaN	NaN	NaN	NaN	NaN	NaN	NaN	NaN	NaN	NaN	NaN				NaN	0	1	NaN	NaN	0	NaN	P13611
NaN	NaN	NaN	NaN	NaN	NaN	12.2512	NaN	NaN	NaN	NaN	13.2945	NaN	12.5646	12.6578	NaN	12.3348	13.5286	NaN	16.0917	12.5256	12.4117	13.3058	NaN	NaN				NaN	0	10	NaN	NaN	0	NaN	P13637
NaN	NaN	NaN	NaN	NaN	NaN	NaN	NaN	NaN	NaN	NaN	NaN	NaN	NaN	NaN	NaN	NaN	NaN	NaN	12.3261	12.2611	12.5957	NaN	NaN	NaN				NaN	0	3	NaN	NaN	0	NaN	P13639
NaN	NaN	NaN	NaN	NaN	NaN	NaN	NaN	NaN	NaN	NaN	NaN	NaN	11.4733	13.5873	11.8644	NaN	NaN	NaN	NaN	NaN	NaN	NaN	11.4056	NaN				NaN	0	4	NaN	NaN	0	NaN	P13693
NaN	NaN	NaN	NaN	NaN	NaN	NaN	NaN	NaN	NaN	NaN	NaN	NaN	NaN	NaN	NaN	NaN	NaN	NaN	NaN	NaN	NaN	11.5851	NaN	NaN				NaN	0	1	NaN	NaN	0	NaN	P13861
NaN	NaN	NaN	NaN	NaN	NaN	NaN	NaN	NaN	NaN	NaN	NaN	NaN	11.7501	NaN	NaN	NaN	NaN	NaN	NaN	NaN	NaN	NaN	NaN	NaN				NaN	0	1	NaN	NaN	0	NaN	P13987
NaN	NaN	NaN	NaN	NaN	18.8997	18.4385	19.0006	17.7348	18.6886	17.8931	18.6101	18.4746	18.4071	17.8051	17.6836	17.6548	20.0964	19.0296	20.4546	18.7997	18.8276	18.229	18.5687	18.1496				NaN	0	20	NaN	NaN	0	NaN	P14136
NaN	NaN	NaN	NaN	NaN	15.7227	16.7071	NaN	15.5418	15.8853	15.2516	15.6855	NaN	15.8363	16.4704	15.766	NaN	16.6391	15.9387	16.0296	16.4731	16.429	16.3949	15.9534	15.9653				NaN	0	17	NaN	NaN	0	NaN	P14174
NaN	NaN	NaN	NaN	NaN	NaN	NaN	NaN	NaN	NaN	NaN	NaN	NaN	NaN	NaN	NaN	NaN	NaN	NaN	12.9717	NaN	NaN	NaN	NaN	NaN				NaN	0	1	NaN	NaN	0	NaN	P14314
NaN	NaN	NaN	NaN	NaN	NaN	NaN	NaN	NaN	NaN	NaN	NaN	NaN	NaN	NaN	NaN	NaN	NaN	NaN	NaN	NaN	NaN	NaN	NaN	NaN				NaN	0	0	NaN	NaN	0	NaN	P14406
NaN	NaN	NaN	NaN	NaN	NaN	NaN	NaN	NaN	NaN	NaN	10.6118	NaN	NaN	NaN	NaN	NaN	NaN	NaN	NaN	NaN	NaN	NaN	NaN	NaN				NaN	0	1	NaN	NaN	0	NaN	P14415
NaN	NaN	NaN	NaN	NaN	NaN	NaN	NaN	NaN	NaN	NaN	NaN	NaN	8.13602	NaN	NaN	NaN	NaN	NaN	NaN	NaN	NaN	NaN	NaN	NaN				NaN	0	1	NaN	NaN	0	NaN	P14550
NaN	NaN	NaN	NaN	NaN	NaN	NaN	NaN	NaN	NaN	NaN	NaN	NaN	NaN	NaN	NaN	NaN	12.6454	NaN	13.0625	NaN	NaN	12.9575	NaN	12.9793				NaN	0	4	NaN	NaN	0	NaN	P14625
NaN	NaN	NaN	NaN	NaN	NaN	NaN	NaN	NaN	NaN	NaN	NaN	10.1613	NaN	NaN	NaN	NaN	NaN	NaN	NaN	NaN	NaN	NaN	NaN	NaN				NaN	0	1	NaN	NaN	0	NaN	P63162
NaN	NaN	NaN	NaN	NaN	NaN	NaN	NaN	NaN	NaN	NaN	NaN	NaN	NaN	NaN	NaN	NaN	NaN	NaN	NaN	NaN	13.3587	13.8276	NaN	13.565				NaN	0	3	NaN	NaN	0	NaN	P14866
NaN	NaN	NaN	NaN	NaN	NaN	12.2173	NaN	NaN	NaN	NaN	NaN	NaN	NaN	12.6041	NaN	NaN	13.2988	NaN	12.7162	12.2439	NaN	NaN	NaN	12.6703				NaN	0	6	NaN	NaN	0	NaN	P14868
NaN	NaN	NaN	NaN	NaN	NaN	NaN	NaN	NaN	NaN	NaN	NaN	NaN	NaN	NaN	NaN	NaN	NaN	NaN	NaN	NaN	NaN	NaN	14.2165	NaN				NaN	0	1	NaN	NaN	0	NaN	P15090
NaN	NaN	NaN	NaN	NaN	16.9392	16.946	15.434	17.2033	16.714	15.3158	16.9952	16.153	16.5976	17.0121	16.5597	15.9307	17.9389	17.0135	17.1972	16.6981	16.7563	17.3522	16.8147	17.0961				NaN	0	20	NaN	NaN	0	NaN	P15104
NaN	NaN	NaN	NaN	NaN	14.2024	14.1378	NaN	13.6995	13.8871	13.7805	13.7283	14.1564	14.0541	14.7737	NaN	NaN	14.8702	NaN	NaN	NaN	13.512	14.202	13.5166	14.8406				NaN	0	14	NaN	NaN	0	NaN	P15121
NaN	NaN	NaN	NaN	NaN	NaN	NaN	NaN	NaN	NaN	NaN	NaN	NaN	NaN	NaN	NaN	NaN	NaN	13.0637	13.9189	NaN	NaN	13.0088	13.0309	NaN				NaN	0	4	NaN	NaN	0	NaN	P63000
NaN	NaN	NaN	NaN	NaN	NaN	NaN	NaN	NaN	10.8793	NaN	NaN	NaN	NaN	NaN	NaN	NaN	NaN	NaN	NaN	NaN	NaN	NaN	NaN	NaN				NaN	0	1	NaN	NaN	0	NaN	P15311
NaN	NaN	NaN	NaN	NaN	14.5515	NaN	NaN	NaN	NaN	NaN	NaN	NaN	14.5059	15.4556	NaN	NaN	15.1383	14.5675	15.3809	15.3753	14.4709	15.3403	13.6504	15.6693				NaN	0	11	NaN	NaN	0	NaN	P15531
NaN	NaN	NaN	NaN	NaN	NaN	NaN	NaN	NaN	NaN	NaN	NaN	11.2345	NaN	NaN	NaN	NaN	NaN	NaN	NaN	NaN	NaN	NaN	NaN	NaN				NaN	0	1	NaN	NaN	0	NaN	P15814
NaN	NaN	NaN	NaN	NaN	NaN	NaN	NaN	NaN	NaN	NaN	NaN	NaN	NaN	NaN	NaN	NaN	NaN	NaN	NaN	NaN	NaN	NaN	NaN	12.8679				NaN	0	1	NaN	NaN	0	NaN	P16104
NaN	NaN	NaN	NaN	NaN	NaN	NaN	NaN	NaN	NaN	12.6562	12.6411	13.1585	NaN	14.3932	NaN	13.2552	13.8385	13.2491	13.2389	13.669	13.0339	13.3153	13.1396	12.944				NaN	0	13	NaN	NaN	0	NaN	P16152
NaN	NaN	NaN	NaN	NaN	16.0776	16.3172	13.0236	15.996	15.248	15.1901	15.7044	15.4268	16.7483	16.4295	15.8707	14.0536	17.2229	16.1305	17.3386	17.0114	15.5305	16.8528	15.1826	17.2551				NaN	0	20	NaN	NaN	0	NaN	P16403
NaN	NaN	NaN	NaN	NaN	NaN	NaN	NaN	NaN	NaN	NaN	NaN	12.0442	NaN	NaN	NaN	NaN	NaN	NaN	NaN	NaN	NaN	NaN	NaN	NaN				NaN	0	1	NaN	NaN	0	NaN	P16520
NaN	NaN	NaN	NaN	NaN	13.2637	NaN	NaN	NaN	NaN	NaN	NaN	NaN	NaN	13.5651	NaN	NaN	NaN	12.7015	NaN	NaN	NaN	13.619	NaN	NaN				NaN	0	4	NaN	NaN	0	NaN	P16949
NaN	NaN	NaN	NaN	NaN	NaN	NaN	NaN	14.6697	15.1695	NaN	15.251	15.316	NaN	15.0616	NaN	NaN	16.0148	14.8553	15.4493	15.232	15.4289	15.7139	14.864	NaN				NaN	0	12	NaN	NaN	0	NaN	P17066
NaN	NaN	NaN	NaN	NaN	NaN	NaN	NaN	NaN	NaN	NaN	NaN	NaN	NaN	NaN	NaN	NaN	13.7198	NaN	NaN	NaN	NaN	NaN	NaN	NaN				NaN	0	1	NaN	NaN	0	NaN	P17174
NaN	NaN	NaN	NaN	NaN	NaN	NaN	NaN	NaN	NaN	NaN	NaN	NaN	8.02187	NaN	NaN	NaN	NaN	NaN	NaN	NaN	NaN	NaN	NaN	NaN				NaN	0	1	NaN	NaN	0	NaN	P17677
NaN	NaN	NaN	NaN	NaN	NaN	NaN	NaN	NaN	NaN	NaN	NaN	NaN	NaN	11.7888	NaN	NaN	NaN	NaN	NaN	NaN	NaN	NaN	NaN	12.2814				NaN	0	2	NaN	NaN	0	NaN	P17858
NaN	NaN	NaN	NaN	NaN	NaN	NaN	NaN	NaN	NaN	NaN	NaN	NaN	10.637	NaN	NaN	NaN	NaN	NaN	NaN	NaN	NaN	NaN	NaN	NaN				NaN	0	1	NaN	NaN	0	NaN	P17931
NaN	NaN	NaN	NaN	NaN	NaN	NaN	NaN	NaN	NaN	NaN	NaN	NaN	11.5523	NaN	NaN	NaN	NaN	NaN	NaN	NaN	NaN	NaN	NaN	NaN				NaN	0	1	NaN	NaN	0	NaN	P17980
NaN	NaN	NaN	NaN	NaN	NaN	NaN	NaN	NaN	NaN	NaN	NaN	NaN	NaN	NaN	NaN	NaN	NaN	NaN	12.3805	12.2934	NaN	NaN	NaN	NaN				NaN	0	2	NaN	NaN	0	NaN	P17987
NaN	NaN	NaN	NaN	NaN	NaN	NaN	NaN	NaN	13.6008	NaN	NaN	NaN	NaN	NaN	NaN	NaN	NaN	NaN	NaN	NaN	NaN	NaN	NaN	NaN				NaN	0	1	NaN	NaN	0	NaN	P18065
NaN	NaN	NaN	NaN	NaN	NaN	NaN	NaN	NaN	NaN	NaN	NaN	NaN	NaN	NaN	NaN	NaN	12.1055	NaN	NaN	NaN	NaN	NaN	NaN	NaN				NaN	0	1	NaN	NaN	0	NaN	P18085
NaN	NaN	NaN	NaN	NaN	NaN	NaN	NaN	NaN	12.5562	NaN	NaN	NaN	NaN	NaN	NaN	NaN	NaN	NaN	NaN	NaN	NaN	NaN	NaN	NaN				NaN	0	1	NaN	NaN	0	NaN	P18428
NaN	NaN	NaN	NaN	NaN	16.7478	16.6385	15.738	16.2825	16.8037	16.2246	16.8925	17.1959	16.8068	16.9351	16.6236	15.4322	17.5845	16.3252	16.8021	16.9281	16.8728	17.2432	16.4445	16.9919				NaN	0	20	NaN	NaN	0	NaN	P18669
NaN	NaN	NaN	NaN	NaN	NaN	NaN	13.1814	NaN	NaN	NaN	13.2835	NaN	NaN	13.343	NaN	NaN	13.7011	NaN	13.3024	NaN	13.3467	NaN	NaN	13.6155				NaN	0	7	NaN	NaN	0	NaN	P19338
NaN	NaN	NaN	NaN	NaN	NaN	13.5145	NaN	13.4375	NaN	NaN	13.3574	13.7913	14.2803	14.3448	14.2747	NaN	15.3648	NaN	14.653	14.0673	14.2581	14.7135	14.0752	14.525				NaN	0	14	NaN	NaN	0	NaN	P19367
NaN	NaN	NaN	NaN	NaN	NaN	NaN	NaN	NaN	NaN	NaN	NaN	NaN	NaN	NaN	NaN	NaN	NaN	NaN	11.314	NaN	NaN	NaN	NaN	NaN				NaN	0	1	NaN	NaN	0	NaN	P20336
NaN	NaN	NaN	NaN	NaN	NaN	NaN	NaN	NaN	NaN	NaN	NaN	NaN	NaN	NaN	NaN	NaN	NaN	NaN	NaN	NaN	NaN	13.2459	NaN	NaN				NaN	0	1	NaN	NaN	0	NaN	P20340
NaN	NaN	NaN	NaN	NaN	NaN	NaN	NaN	NaN	NaN	NaN	NaN	NaN	NaN	NaN	NaN	NaN	NaN	NaN	NaN	NaN	NaN	12.1556	NaN	NaN				NaN	0	1	NaN	NaN	0	NaN	P20618
NaN	NaN	NaN	NaN	NaN	13.4079	NaN	NaN	NaN	NaN	NaN	NaN	13.6932	NaN	13.148	NaN	NaN	NaN	NaN	NaN	13.4607	NaN	14.4269	13.4453	14.3016				NaN	0	7	NaN	NaN	0	NaN	P20941
NaN	NaN	NaN	NaN	NaN	14.718	14.2522	NaN	14.4819	14.4036	14.5313	14.4043	NaN	14.1534	NaN	14.6168	NaN	NaN	14.0879	14.7279	NaN	14.5581	14.9473	14.1656	NaN				NaN	0	13	NaN	NaN	0	NaN	P21266
NaN	NaN	NaN	NaN	NaN	NaN	NaN	NaN	NaN	NaN	NaN	NaN	NaN	NaN	NaN	NaN	NaN	NaN	NaN	NaN	NaN	11.6872	NaN	NaN	NaN				NaN	0	1	NaN	NaN	0	NaN	P21281
NaN	NaN	NaN	NaN	NaN	NaN	NaN	NaN	NaN	NaN	NaN	NaN	NaN	NaN	12.5686	NaN	NaN	NaN	NaN	12.2857	NaN	NaN	11.8053	NaN	NaN				NaN	0	3	NaN	NaN	0	NaN	P21333
NaN	NaN	NaN	NaN	NaN	NaN	NaN	NaN	NaN	10.3542	NaN	NaN	NaN	NaN	NaN	NaN	NaN	NaN	NaN	NaN	NaN	NaN	NaN	NaN	NaN				NaN	0	1	NaN	NaN	0	NaN	P21399
NaN	NaN	NaN	NaN	NaN	12.3142	NaN	NaN	NaN	NaN	NaN	NaN	NaN	NaN	NaN	NaN	NaN	12.1701	NaN	12.9976	NaN	NaN	NaN	11.9957	NaN				NaN	0	4	NaN	NaN	0	NaN	P21796
NaN	NaN	NaN	NaN	NaN	NaN	NaN	NaN	NaN	NaN	NaN	NaN	NaN	NaN	NaN	NaN	NaN	NaN	NaN	NaN	NaN	NaN	11.7211	NaN	NaN				NaN	0	1	NaN	NaN	0	NaN	P22061
NaN	NaN	NaN	NaN	NaN	13.6756	12.8954	NaN	13.4797	13.2136	NaN	13.0163	13.4637	13.7947	13.8517	13.6733	NaN	14.4576	13.4019	13.3329	14.1827	13.2039	13.4875	13.4138	14.0435				NaN	0	17	NaN	NaN	0	NaN	P22314
NaN	NaN	NaN	NaN	NaN	NaN	NaN	NaN	NaN	NaN	NaN	NaN	NaN	NaN	NaN	NaN	NaN	NaN	NaN	12.7265	NaN	NaN	NaN	NaN	NaN				NaN	0	1	NaN	NaN	0	NaN	P22392
NaN	NaN	NaN	NaN	NaN	NaN	14.0221	NaN	13.7675	14.2794	NaN	14.4923	14.8592	14.2368	14.6019	14.1255	NaN	15.2198	15.2517	14.1341	14.7938	14.4571	14.942	14.7351	15.0116				NaN	0	16	NaN	NaN	0	NaN	P22626
NaN	NaN	NaN	NaN	NaN	NaN	13.8068	NaN	NaN	NaN	NaN	NaN	14.5482	NaN	NaN	NaN	NaN	14.4811	NaN	NaN	NaN	13.4876	13.8652	NaN	NaN				NaN	0	5	NaN	NaN	0	NaN	P22676
NaN	NaN	NaN	NaN	NaN	NaN	NaN	NaN	NaN	NaN	NaN	NaN	NaN	12.4949	NaN	NaN	NaN	NaN	NaN	NaN	NaN	NaN	NaN	NaN	NaN				NaN	0	1	NaN	NaN	0	NaN	P22694
NaN	NaN	NaN	NaN	NaN	NaN	NaN	NaN	NaN	NaN	NaN	NaN	NaN	NaN	NaN	NaN	NaN	NaN	NaN	11.7401	NaN	NaN	NaN	NaN	NaN				NaN	0	1	NaN	NaN	0	NaN	P22695
NaN	NaN	NaN	NaN	NaN	NaN	NaN	NaN	NaN	NaN	NaN	NaN	NaN	NaN	NaN	NaN	NaN	13.6078	NaN	13.4299	13.4624	12.9903	13.9989	NaN	NaN				NaN	0	5	NaN	NaN	0	NaN	P23246
NaN	NaN	NaN	NaN	NaN	NaN	NaN	NaN	NaN	NaN	NaN	NaN	NaN	NaN	NaN	NaN	NaN	NaN	NaN	NaN	NaN	NaN	NaN	NaN	13.6242				NaN	0	1	NaN	NaN	0	NaN	P23284
NaN	NaN	NaN	NaN	NaN	NaN	NaN	NaN	NaN	NaN	NaN	NaN	9.86259	NaN	NaN	NaN	NaN	NaN	NaN	NaN	NaN	NaN	NaN	NaN	NaN				NaN	0	1	NaN	NaN	0	NaN	P23381
NaN	NaN	NaN	NaN	NaN	NaN	NaN	NaN	NaN	NaN	NaN	NaN	NaN	NaN	NaN	NaN	NaN	11.6439	NaN	NaN	NaN	NaN	NaN	NaN	NaN				NaN	0	1	NaN	NaN	0	NaN	P23396
NaN	NaN	NaN	NaN	NaN	NaN	NaN	NaN	NaN	NaN	NaN	NaN	NaN	10.835	NaN	NaN	NaN	NaN	NaN	NaN	NaN	NaN	NaN	NaN	NaN				NaN	0	1	NaN	NaN	0	NaN	P23515
NaN	NaN	NaN	NaN	NaN	13.7324	NaN	NaN	NaN	13.7472	NaN	13.6525	13.6934	NaN	NaN	13.413	NaN	14.0633	NaN	13.9749	13.8953	13.6344	13.9051	13.511	13.6311				NaN	0	12	NaN	NaN	0	NaN	P23526
NaN	NaN	NaN	NaN	NaN	15.0393	NaN	14.7651	14.6849	15.267	14.6129	14.839	15.1665	14.6649	15.2565	15.4895	NaN	15.6404	15.3272	15.8722	15.2429	15.5149	15.4643	15.2061	15.3601				NaN	0	18	NaN	NaN	0	NaN	P23528
NaN	NaN	NaN	NaN	NaN	NaN	NaN	NaN	NaN	NaN	NaN	NaN	NaN	NaN	NaN	NaN	NaN	NaN	NaN	NaN	NaN	NaN	NaN	NaN	NaN				NaN	0	0	NaN	NaN	0	NaN	P24534
NaN	NaN	NaN	NaN	NaN	NaN	NaN	NaN	NaN	NaN	NaN	NaN	NaN	NaN	NaN	NaN	NaN	11.7705	NaN	NaN	11.4318	NaN	11.77	NaN	NaN				NaN	0	3	NaN	NaN	0	NaN	P24539
NaN	NaN	NaN	NaN	NaN	12.7371	NaN	12.4591	NaN	12.4207	NaN	13.1211	NaN	NaN	NaN	NaN	NaN	13.499	NaN	NaN	NaN	NaN	NaN	NaN	NaN				NaN	0	5	NaN	NaN	0	NaN	P24666
NaN	NaN	NaN	NaN	NaN	14.8906	14.1662	NaN	12.8406	NaN	NaN	NaN	NaN	NaN	14.0545	13.7532	13.3485	15.3877	13.9727	15.7113	13.6494	15.4774	15.2964	13.8959	14.4323				NaN	0	14	NaN	NaN	0	NaN	P25705
NaN	NaN	NaN	NaN	NaN	NaN	NaN	NaN	NaN	NaN	NaN	NaN	10.1986	NaN	NaN	NaN	NaN	NaN	NaN	NaN	NaN	NaN	NaN	NaN	NaN				NaN	0	1	NaN	NaN	0	NaN	P25713
NaN	NaN	NaN	NaN	NaN	NaN	15.5052	NaN	NaN	NaN	NaN	NaN	NaN	NaN	14.7737	15.6076	NaN	NaN	15.1295	14.8111	14.8682	NaN	14.583	14.605	14.2047				NaN	0	9	NaN	NaN	0	NaN	P25786
NaN	NaN	NaN	NaN	NaN	NaN	NaN	NaN	NaN	NaN	NaN	NaN	NaN	NaN	NaN	NaN	NaN	NaN	NaN	NaN	NaN	NaN	12.6558	NaN	NaN				NaN	0	1	NaN	NaN	0	NaN	P25788
NaN	NaN	NaN	NaN	NaN	NaN	NaN	NaN	NaN	NaN	NaN	NaN	NaN	NaN	NaN	NaN	NaN	12.9467	NaN	NaN	NaN	NaN	12.3202	NaN	NaN				NaN	0	2	NaN	NaN	0	NaN	P25789
NaN	NaN	NaN	NaN	NaN	NaN	NaN	NaN	NaN	NaN	NaN	NaN	NaN	11.6669	NaN	NaN	NaN	NaN	NaN	NaN	NaN	NaN	NaN	NaN	NaN				NaN	0	1	NaN	NaN	0	NaN	P25800
NaN	NaN	NaN	NaN	NaN	NaN	NaN	NaN	13.0609	13.3344	13.5828	NaN	NaN	13.4336	14.0002	13.1364	NaN	14.1376	13.4105	13.901	13.4992	13.2201	13.4323	13.4959	13.9119				NaN	0	14	NaN	NaN	0	NaN	P26038
NaN	NaN	NaN	NaN	NaN	NaN	11.7349	NaN	NaN	NaN	NaN	11.6604	NaN	NaN	NaN	NaN	NaN	NaN	12.5282	NaN	13.5628	NaN	11.9786	NaN	NaN				NaN	0	5	NaN	NaN	0	NaN	P26447
NaN	NaN	NaN	NaN	NaN	NaN	NaN	NaN	NaN	NaN	NaN	NaN	NaN	11.4992	NaN	NaN	NaN	NaN	NaN	NaN	NaN	NaN	NaN	NaN	NaN				NaN	0	1	NaN	NaN	0	NaN	P26583
NaN	NaN	NaN	NaN	NaN	NaN	10.7547	NaN	NaN	NaN	NaN	NaN	NaN	NaN	NaN	NaN	NaN	NaN	NaN	NaN	NaN	NaN	NaN	NaN	NaN				NaN	0	1	NaN	NaN	0	NaN	P26639
NaN	NaN	NaN	NaN	NaN	NaN	NaN	NaN	NaN	NaN	NaN	NaN	NaN	NaN	NaN	NaN	NaN	NaN	NaN	12.7316	NaN	NaN	NaN	NaN	12.5787				NaN	0	2	NaN	NaN	0	NaN	P26641
NaN	NaN	NaN	NaN	NaN	NaN	NaN	NaN	NaN	NaN	NaN	NaN	NaN	NaN	16.4464	NaN	14.3218	12.6253	NaN	NaN	NaN	NaN	13.7354	NaN	NaN				NaN	0	4	NaN	NaN	0	NaN	P26998
NaN	NaN	NaN	NaN	NaN	13.6417	12.9794	NaN	NaN	NaN	NaN	13.4477	13.8567	NaN	13.7942	13.4516	NaN	14.4599	12.9906	14.0639	14.1062	13.4293	14.3741	14.0804	14.0218				NaN	0	14	NaN	NaN	0	NaN	P27348
NaN	NaN	NaN	NaN	NaN	NaN	NaN	NaN	NaN	NaN	NaN	NaN	12.5772	12.7039	12.9602	NaN	NaN	13.2899	NaN	NaN	NaN	12.5368	12.9163	NaN	13.2738				NaN	0	7	NaN	NaN	0	NaN	P27361
NaN	NaN	NaN	NaN	NaN	NaN	NaN	NaN	NaN	NaN	NaN	NaN	NaN	13.3334	12.7338	NaN	NaN	13.5006	NaN	NaN	13.3102	NaN	13.1445	NaN	NaN				NaN	0	5	NaN	NaN	0	NaN	P27695
NaN	NaN	NaN	NaN	NaN	NaN	NaN	NaN	NaN	NaN	NaN	NaN	NaN	12.7217	12.8261	NaN	NaN	NaN	NaN	NaN	13.2022	12.883	NaN	NaN	13.4181				NaN	0	5	NaN	NaN	0	NaN	P27797
NaN	NaN	NaN	NaN	NaN	NaN	12.1176	NaN	12.7481	NaN	NaN	NaN	NaN	12.1175	NaN	12.7592	NaN	12.703	NaN	12.118	NaN	NaN	12.3488	NaN	12.4025				NaN	0	8	NaN	NaN	0	NaN	P27816
NaN	NaN	NaN	NaN	NaN	NaN	NaN	NaN	NaN	NaN	NaN	NaN	NaN	NaN	NaN	NaN	NaN	NaN	NaN	NaN	NaN	12.4968	NaN	NaN	NaN				NaN	0	1	NaN	NaN	0	NaN	P27824
NaN	NaN	NaN	NaN	NaN	NaN	NaN	NaN	NaN	NaN	NaN	NaN	NaN	NaN	NaN	NaN	NaN	13.6388	NaN	NaN	NaN	NaN	NaN	NaN	NaN				NaN	0	1	NaN	NaN	0	NaN	P28066
NaN	NaN	NaN	NaN	NaN	NaN	NaN	NaN	NaN	NaN	NaN	NaN	NaN	13.0932	NaN	NaN	NaN	NaN	NaN	NaN	NaN	NaN	NaN	NaN	NaN				NaN	0	1	NaN	NaN	0	NaN	P28070
NaN	NaN	NaN	NaN	NaN	NaN	NaN	NaN	NaN	NaN	NaN	NaN	NaN	NaN	NaN	NaN	NaN	NaN	NaN	NaN	NaN	NaN	NaN	NaN	12.286				NaN	0	1	NaN	NaN	0	NaN	P28072
NaN	NaN	NaN	NaN	NaN	NaN	NaN	NaN	NaN	NaN	NaN	NaN	NaN	NaN	NaN	NaN	NaN	NaN	NaN	NaN	NaN	NaN	12.8433	NaN	NaN				NaN	0	1	NaN	NaN	0	NaN	P28074
NaN	NaN	NaN	NaN	NaN	NaN	NaN	NaN	NaN	13.1777	13.1587	NaN	12.7793	13.0115	13.0897	13.4097	NaN	13.419	12.9565	13.3267	13.1352	13.599	14.0317	12.1238	12.8445				NaN	0	14	NaN	NaN	0	NaN	P28161
NaN	NaN	NaN	NaN	NaN	NaN	NaN	NaN	NaN	NaN	NaN	NaN	NaN	NaN	NaN	NaN	NaN	NaN	NaN	NaN	13.513	NaN	NaN	NaN	NaN				NaN	0	1	NaN	NaN	0	NaN	P28482
NaN	NaN	NaN	NaN	NaN	NaN	NaN	13.9564	NaN	NaN	NaN	13.7862	NaN	13.5296	13.8644	NaN	13.4985	14.1913	NaN	14.1286	13.9141	14.1719	13.9414	NaN	14.0435				NaN	0	11	NaN	NaN	0	NaN	P28838
NaN	NaN	NaN	NaN	NaN	NaN	NaN	NaN	NaN	NaN	NaN	NaN	NaN	NaN	NaN	12.5235	12.5024	NaN	NaN	NaN	NaN	NaN	13.0922	NaN	NaN				NaN	0	3	NaN	NaN	0	NaN	P29218
NaN	NaN	NaN	NaN	NaN	NaN	NaN	NaN	NaN	NaN	NaN	NaN	10.75	NaN	NaN	NaN	NaN	NaN	NaN	NaN	NaN	NaN	NaN	NaN	NaN				NaN	0	1	NaN	NaN	0	NaN	P29317
NaN	NaN	NaN	NaN	NaN	16.271	16.0612	16.0185	15.4217	16.1073	15.0177	15.9412	16.7373	16.5295	16.9713	16.2283	15.2914	17.157	16.3236	16.6745	16.844	16.0303	17.2338	16.1966	16.7325				NaN	0	20	NaN	NaN	0	NaN	P29401
NaN	NaN	NaN	NaN	NaN	NaN	NaN	NaN	NaN	NaN	NaN	9.86312	NaN	NaN	NaN	NaN	NaN	NaN	NaN	NaN	NaN	NaN	NaN	NaN	NaN				NaN	0	1	NaN	NaN	0	NaN	P29692
NaN	NaN	NaN	NaN	NaN	18.5492	19.0496	18.513	19.06	18.9563	19.2267	19.0243	19.1164	19.5046	19.4255	19.2063	18.1071	19.9953	18.6764	19.463	19.2079	19.1118	19.2725	19.1057	19.9631				NaN	0	20	NaN	NaN	0	NaN	P29762
NaN	NaN	NaN	NaN	NaN	NaN	NaN	NaN	NaN	NaN	NaN	NaN	10.8296	NaN	NaN	NaN	NaN	12.7112	NaN	NaN	11.0213	NaN	12.5317	NaN	NaN				NaN	0	4	NaN	NaN	0	NaN	P29966
NaN	NaN	NaN	NaN	NaN	NaN	NaN	NaN	NaN	NaN	NaN	NaN	NaN	NaN	NaN	NaN	NaN	NaN	NaN	NaN	NaN	NaN	NaN	NaN	NaN				NaN	0	0	NaN	NaN	0	NaN	P30040
NaN	NaN	NaN	NaN	NaN	16.0108	15.7538	14.8894	15.4643	15.3021	15.0926	15.5091	15.4456	15.6025	15.9359	15.5218	15.2676	16.8185	15.8275	16.1981	15.9823	16.1763	16.0005	16.2451	15.8921				NaN	0	20	NaN	NaN	0	NaN	P30041
NaN	NaN	NaN	NaN	NaN	NaN	NaN	NaN	NaN	NaN	13.0883	NaN	NaN	NaN	13.2079	NaN	NaN	NaN	NaN	13.0183	NaN	NaN	NaN	NaN	NaN				NaN	0	3	NaN	NaN	0	NaN	P30043
NaN	NaN	NaN	NaN	NaN	14.1735	NaN	NaN	13.7755	13.603	NaN	13.4023	14.0458	NaN	13.7664	14.1206	NaN	14.2939	NaN	13.8405	13.7669	14.2233	14.0369	13.7909	13.8157				NaN	0	14	NaN	NaN	0	NaN	P30044
NaN	NaN	NaN	NaN	NaN	NaN	13.1642	NaN	NaN	12.963	12.5345	NaN	12.8847	12.9215	NaN	NaN	NaN	12.6441	12.6883	12.5385	12.8715	13.0484	12.5847	NaN	NaN				NaN	0	11	NaN	NaN	0	NaN	P30046
NaN	NaN	NaN	NaN	NaN	NaN	NaN	NaN	NaN	NaN	NaN	NaN	NaN	NaN	NaN	NaN	NaN	NaN	NaN	NaN	NaN	NaN	NaN	NaN	11.2178				NaN	0	1	NaN	NaN	0	NaN	P30049
NaN	NaN	NaN	NaN	NaN	18.0521	18.2579	17.1081	18.0358	17.4354	17.9014	17.5211	18.1737	18.1777	18.5024	18.1087	17.4452	18.8157	18.0063	18.1897	18.3636	17.8762	18.0799	17.9511	18.3665				NaN	0	20	NaN	NaN	0	NaN	P30086
NaN	NaN	NaN	NaN	NaN	NaN	NaN	NaN	NaN	NaN	NaN	13.5061	12.9841	13.2723	NaN	NaN	NaN	14.4777	NaN	14.3066	13.4731	13.9287	13.5564	NaN	13.6827				NaN	0	9	NaN	NaN	0	NaN	P30101
NaN	NaN	NaN	NaN	NaN	NaN	NaN	NaN	NaN	12.9925	NaN	NaN	13.4764	NaN	NaN	NaN	NaN	13.906	NaN	13.3942	13.3178	13.2011	13.7179	13.2372	13.5304				NaN	0	9	NaN	NaN	0	NaN	P30153
NaN	NaN	NaN	NaN	NaN	NaN	NaN	NaN	12.4597	NaN	NaN	NaN	NaN	NaN	NaN	NaN	NaN	NaN	NaN	14.1159	NaN	NaN	NaN	NaN	NaN				NaN	0	2	NaN	NaN	0	NaN	P30626
NaN	NaN	NaN	NaN	NaN	NaN	NaN	NaN	NaN	NaN	NaN	NaN	NaN	NaN	NaN	NaN	NaN	12.0589	NaN	NaN	12.5236	NaN	NaN	NaN	NaN				NaN	0	2	NaN	NaN	0	NaN	P30740
NaN	NaN	NaN	NaN	NaN	15.7586	15.9387	NaN	15.5565	16.0145	14.7239	16.4775	16.1923	15.8223	16.1825	NaN	14.682	16.5835	15.5192	15.8812	16.105	15.7123	16.3907	15.5793	15.9016				NaN	0	18	NaN	NaN	0	NaN	P31150
NaN	NaN	NaN	NaN	NaN	NaN	NaN	NaN	NaN	NaN	NaN	9.6418	NaN	NaN	NaN	NaN	NaN	NaN	NaN	NaN	NaN	NaN	NaN	NaN	NaN				NaN	0	1	NaN	NaN	0	NaN	P31930
NaN	NaN	NaN	NaN	NaN	NaN	NaN	NaN	NaN	NaN	NaN	NaN	13.043	NaN	NaN	NaN	NaN	NaN	NaN	NaN	NaN	NaN	NaN	NaN	NaN				NaN	0	1	NaN	NaN	0	NaN	P31943
NaN	NaN	NaN	NaN	NaN	NaN	14.1502	NaN	13.9209	13.885	NaN	14.134	NaN	14.9112	NaN	NaN	NaN	14.8245	NaN	14.708	14.8781	NaN	14.8631	NaN	15.5918				NaN	0	10	NaN	NaN	0	NaN	P31946
NaN	NaN	NaN	NaN	NaN	NaN	NaN	NaN	NaN	NaN	NaN	NaN	NaN	15.0164	NaN	NaN	NaN	NaN	NaN	NaN	NaN	NaN	NaN	NaN	NaN				NaN	0	1	NaN	NaN	0	NaN	P31947
NaN	NaN	NaN	NaN	NaN	NaN	13.0425	NaN	13.4246	NaN	NaN	13.0939	13.3846	13.2733	13.7247	NaN	NaN	13.6085	NaN	13.0436	13.9309	NaN	13.8914	13.4163	13.8638				NaN	0	12	NaN	NaN	0	NaN	P31948
NaN	NaN	NaN	NaN	NaN	NaN	NaN	NaN	NaN	NaN	NaN	NaN	NaN	NaN	NaN	NaN	NaN	10.4625	NaN	NaN	NaN	NaN	NaN	NaN	NaN				NaN	0	1	NaN	NaN	0	NaN	P32456
NaN	NaN	NaN	NaN	NaN	NaN	NaN	NaN	NaN	NaN	NaN	NaN	NaN	8.04275	NaN	NaN	NaN	NaN	NaN	NaN	NaN	NaN	NaN	NaN	NaN				NaN	0	1	NaN	NaN	0	NaN	P34896
NaN	NaN	NaN	NaN	NaN	NaN	NaN	NaN	NaN	NaN	NaN	NaN	NaN	NaN	NaN	NaN	NaN	12.4375	NaN	NaN	NaN	NaN	NaN	NaN	NaN				NaN	0	1	NaN	NaN	0	NaN	P34913
NaN	NaN	NaN	NaN	NaN	12.3738	NaN	NaN	NaN	12.8223	NaN	12.2295	12.8841	NaN	13.0309	NaN	NaN	13.5191	NaN	12.6647	13.2534	12.8327	13.4439	NaN	NaN				NaN	0	10	NaN	NaN	0	NaN	P34932
NaN	NaN	NaN	NaN	NaN	NaN	NaN	NaN	NaN	NaN	NaN	11.8927	NaN	NaN	12.7085	NaN	NaN	NaN	NaN	13.7689	NaN	12.5763	NaN	NaN	NaN				NaN	0	4	NaN	NaN	0	NaN	P35080
NaN	NaN	NaN	NaN	NaN	NaN	NaN	NaN	NaN	NaN	NaN	NaN	NaN	NaN	12.8067	NaN	NaN	NaN	NaN	NaN	NaN	NaN	NaN	NaN	NaN				NaN	0	1	NaN	NaN	0	NaN	P35237
NaN	NaN	NaN	NaN	NaN	12.633	NaN	NaN	12.7691	12.5836	NaN	12.9804	NaN	12.488	12.613	NaN	NaN	14.2705	13.4135	13.3578	13.7382	12.6872	14.5885	13.4005	12.7336				NaN	0	14	NaN	NaN	0	NaN	P35573
NaN	NaN	NaN	NaN	NaN	NaN	NaN	NaN	NaN	NaN	NaN	NaN	NaN	NaN	NaN	NaN	NaN	NaN	NaN	10.8854	NaN	NaN	NaN	NaN	NaN				NaN	0	1	NaN	NaN	0	NaN	P35579
NaN	NaN	NaN	NaN	NaN	NaN	NaN	NaN	NaN	NaN	NaN	NaN	NaN	NaN	NaN	NaN	NaN	NaN	NaN	11.8136	NaN	NaN	NaN	NaN	NaN				NaN	0	1	NaN	NaN	0	NaN	P35580
NaN	NaN	NaN	NaN	NaN	NaN	NaN	NaN	13.3759	NaN	NaN	NaN	NaN	NaN	NaN	NaN	NaN	14.0615	NaN	NaN	NaN	NaN	NaN	NaN	NaN				NaN	0	2	NaN	NaN	0	NaN	P35611
NaN	NaN	NaN	NaN	NaN	NaN	NaN	NaN	NaN	NaN	NaN	NaN	NaN	NaN	NaN	NaN	NaN	NaN	NaN	10.4571	NaN	NaN	NaN	NaN	NaN				NaN	0	1	NaN	NaN	0	NaN	P35637
NaN	NaN	NaN	NaN	NaN	NaN	NaN	NaN	NaN	NaN	NaN	11.6199	NaN	NaN	NaN	NaN	NaN	NaN	NaN	NaN	NaN	NaN	NaN	NaN	NaN				NaN	0	1	NaN	NaN	0	NaN	P36405
NaN	NaN	NaN	NaN	NaN	NaN	NaN	NaN	NaN	NaN	NaN	NaN	NaN	NaN	NaN	NaN	NaN	NaN	NaN	NaN	10.2172	NaN	NaN	NaN	NaN				NaN	0	1	NaN	NaN	0	NaN	P36543
NaN	NaN	NaN	NaN	NaN	13.8122	NaN	NaN	NaN	NaN	NaN	NaN	13.8911	NaN	13.2281	NaN	NaN	14.2276	NaN	14.3064	13.9321	NaN	16.207	NaN	14.535				NaN	0	8	NaN	NaN	0	NaN	P36575
NaN	NaN	NaN	NaN	NaN	NaN	NaN	NaN	12.9869	NaN	NaN	NaN	NaN	NaN	13.6203	NaN	NaN	13.5352	NaN	13.3106	NaN	13.1954	13.7906	13.1501	13.6163				NaN	0	8	NaN	NaN	0	NaN	P36871
NaN	NaN	NaN	NaN	NaN	NaN	NaN	NaN	NaN	NaN	NaN	NaN	NaN	NaN	NaN	NaN	NaN	12.8536	NaN	NaN	NaN	NaN	NaN	NaN	NaN				NaN	0	1	NaN	NaN	0	NaN	P37108
NaN	NaN	NaN	NaN	NaN	NaN	NaN	NaN	NaN	NaN	NaN	NaN	NaN	NaN	NaN	NaN	NaN	11.9804	NaN	11.6299	NaN	NaN	11.6737	NaN	NaN				NaN	0	3	NaN	NaN	0	NaN	P84074
NaN	NaN	NaN	NaN	NaN	NaN	13.0312	NaN	NaN	13.6431	NaN	NaN	13.7098	NaN	13.867	13.191	NaN	13.8808	NaN	13.3387	13.6274	13.6952	13.3722	13.3608	13.8293				NaN	0	12	NaN	NaN	0	NaN	P37802
NaN	NaN	NaN	NaN	NaN	16.3589	16.0497	14.9103	15.8305	16.1842	14.9574	15.3496	16.0887	16.7803	16.9454	16.2248	14.972	17.2528	16.1209	16.0015	16.8881	16.2146	17.0971	15.9603	17.2493				NaN	0	20	NaN	NaN	0	NaN	P37837
NaN	NaN	NaN	NaN	NaN	NaN	NaN	NaN	NaN	NaN	NaN	NaN	NaN	NaN	13.0351	NaN	NaN	NaN	NaN	NaN	NaN	NaN	NaN	NaN	NaN				NaN	0	1	NaN	NaN	0	NaN	P38159
NaN	NaN	NaN	NaN	NaN	13.9469	13.498	NaN	NaN	13.2538	NaN	NaN	NaN	13.3925	14.0993	NaN	12.7452	14.9409	12.6266	14.4627	14.0437	13.154	14.473	13.0061	14.0608				NaN	0	14	NaN	NaN	0	NaN	P38606
NaN	NaN	NaN	NaN	NaN	NaN	NaN	NaN	NaN	NaN	NaN	NaN	NaN	NaN	NaN	NaN	NaN	12.5434	NaN	NaN	NaN	NaN	NaN	NaN	NaN				NaN	0	1	NaN	NaN	0	NaN	P38646
NaN	NaN	NaN	NaN	NaN	NaN	NaN	NaN	NaN	NaN	NaN	NaN	NaN	NaN	NaN	NaN	NaN	10.7974	NaN	NaN	NaN	NaN	NaN	NaN	NaN				NaN	0	1	NaN	NaN	0	NaN	P38919
NaN	NaN	NaN	NaN	NaN	NaN	NaN	NaN	NaN	NaN	NaN	NaN	NaN	NaN	NaN	NaN	NaN	NaN	NaN	NaN	11.0412	NaN	NaN	NaN	NaN				NaN	0	1	NaN	NaN	0	NaN	P39019
NaN	NaN	NaN	NaN	NaN	NaN	NaN	NaN	12.1291	NaN	NaN	NaN	NaN	NaN	12.2066	NaN	NaN	13.4379	NaN	NaN	NaN	NaN	NaN	NaN	NaN				NaN	0	3	NaN	NaN	0	NaN	P39687
NaN	NaN	NaN	NaN	NaN	NaN	NaN	NaN	NaN	NaN	10.1828	NaN	NaN	NaN	NaN	NaN	NaN	NaN	NaN	NaN	NaN	NaN	NaN	NaN	NaN				NaN	0	1	NaN	NaN	0	NaN	P40121
NaN	NaN	NaN	NaN	NaN	NaN	NaN	NaN	NaN	NaN	NaN	NaN	NaN	NaN	NaN	NaN	NaN	NaN	NaN	NaN	NaN	NaN	12.2207	NaN	11.0984				NaN	0	2	NaN	NaN	0	NaN	P40227
NaN	NaN	NaN	NaN	NaN	15.8974	15.7384	15.1481	15.2527	15.6968	15.0103	15.7295	15.915	15.6971	16.0489	15.5089	NaN	16.7153	15.3462	15.9691	15.8782	15.7816	16.2554	15.5366	15.9571				NaN	0	19	NaN	NaN	0	NaN	P40925
NaN	NaN	NaN	NaN	NaN	NaN	NaN	NaN	14.1654	NaN	NaN	NaN	NaN	13.3767	NaN	NaN	NaN	14.4374	13.4196	NaN	NaN	13.8766	NaN	12.0459	13.6302				NaN	0	7	NaN	NaN	0	NaN	P40926
NaN	NaN	NaN	NaN	NaN	NaN	NaN	NaN	NaN	NaN	NaN	NaN	NaN	NaN	NaN	NaN	NaN	NaN	NaN	NaN	10.3507	NaN	NaN	NaN	NaN				NaN	0	1	NaN	NaN	0	NaN	P41250
NaN	NaN	NaN	NaN	NaN	NaN	NaN	13.5513	NaN	NaN	NaN	NaN	NaN	NaN	NaN	NaN	NaN	NaN	NaN	NaN	NaN	NaN	NaN	NaN	NaN				NaN	0	1	NaN	NaN	0	NaN	P42167
NaN	NaN	NaN	NaN	NaN	NaN	13.953	NaN	12.9978	NaN	NaN	NaN	NaN	13.6043	13.7974	NaN	NaN	NaN	14.0454	13.9074	13.2266	13.6445	13.5993	13.6547	13.5627				NaN	0	11	NaN	NaN	0	NaN	Q04828
NaN	NaN	NaN	NaN	NaN	NaN	NaN	NaN	NaN	NaN	NaN	NaN	NaN	NaN	NaN	NaN	NaN	NaN	NaN	NaN	NaN	NaN	NaN	11.8148	NaN				NaN	0	1	NaN	NaN	0	NaN	P43003
NaN	NaN	NaN	NaN	NaN	NaN	NaN	NaN	NaN	NaN	NaN	NaN	12.4451	NaN	NaN	NaN	NaN	NaN	NaN	NaN	NaN	NaN	NaN	NaN	13.4519				NaN	0	2	NaN	NaN	0	NaN	P46459
NaN	NaN	NaN	NaN	NaN	NaN	NaN	NaN	NaN	NaN	NaN	NaN	NaN	NaN	NaN	NaN	NaN	NaN	NaN	NaN	NaN	NaN	10.8853	NaN	NaN				NaN	0	1	NaN	NaN	0	NaN	P46777
NaN	NaN	NaN	NaN	NaN	NaN	NaN	NaN	NaN	NaN	NaN	NaN	NaN	NaN	NaN	NaN	NaN	12.0222	NaN	11.7677	NaN	NaN	NaN	NaN	11.5832				NaN	0	3	NaN	NaN	0	NaN	P46783
NaN	NaN	NaN	NaN	NaN	14.227	NaN	NaN	14.2124	NaN	NaN	13.8075	13.9387	13.3467	14.2155	13.3224	NaN	15.1932	14.0833	15.2715	14.5606	13.9579	14.8925	14.192	14.0652				NaN	0	15	NaN	NaN	0	NaN	P46821
NaN	NaN	NaN	NaN	NaN	NaN	NaN	NaN	NaN	NaN	NaN	NaN	NaN	NaN	NaN	NaN	NaN	12.7325	NaN	NaN	NaN	NaN	NaN	12.1995	NaN				NaN	0	2	NaN	NaN	0	NaN	P46926
NaN	NaN	NaN	NaN	NaN	NaN	NaN	NaN	NaN	NaN	NaN	NaN	NaN	NaN	NaN	NaN	NaN	NaN	NaN	NaN	NaN	NaN	12.8302	NaN	NaN				NaN	0	1	NaN	NaN	0	NaN	P46976
NaN	NaN	NaN	NaN	NaN	NaN	NaN	NaN	NaN	NaN	NaN	NaN	NaN	NaN	NaN	NaN	NaN	NaN	NaN	NaN	NaN	13.2622	NaN	NaN	NaN				NaN	0	1	NaN	NaN	0	NaN	P47755
NaN	NaN	NaN	NaN	NaN	NaN	NaN	13.1396	NaN	NaN	NaN	NaN	NaN	NaN	NaN	12.8867	NaN	13.213	NaN	12.89	NaN	NaN	13.0947	NaN	NaN				NaN	0	5	NaN	NaN	0	NaN	P47756
NaN	NaN	NaN	NaN	NaN	NaN	NaN	NaN	NaN	NaN	NaN	NaN	NaN	NaN	NaN	NaN	NaN	NaN	NaN	NaN	NaN	NaN	NaN	10.975	NaN				NaN	0	1	NaN	NaN	0	NaN	P47804
NaN	NaN	NaN	NaN	NaN	NaN	NaN	NaN	NaN	NaN	NaN	NaN	NaN	NaN	NaN	NaN	NaN	NaN	NaN	15.9683	NaN	NaN	14.1137	NaN	NaN				NaN	0	2	NaN	NaN	0	NaN	P48047
NaN	NaN	NaN	NaN	NaN	NaN	13.635	NaN	NaN	NaN	NaN	NaN	NaN	13.7185	14.5827	NaN	13.7014	15.1279	NaN	14.7068	NaN	12.7543	14.7903	NaN	NaN				NaN	0	8	NaN	NaN	0	NaN	P48163
NaN	NaN	NaN	NaN	NaN	NaN	NaN	NaN	NaN	NaN	NaN	NaN	NaN	NaN	NaN	NaN	NaN	NaN	NaN	NaN	NaN	NaN	13.0141	13.4635	NaN				NaN	0	2	NaN	NaN	0	NaN	P48539
NaN	NaN	NaN	NaN	NaN	NaN	NaN	NaN	NaN	NaN	NaN	NaN	NaN	NaN	NaN	NaN	NaN	NaN	NaN	12.8837	NaN	NaN	NaN	NaN	NaN				NaN	0	1	NaN	NaN	0	NaN	P48637
NaN	NaN	NaN	NaN	NaN	NaN	NaN	12.9141	NaN	NaN	NaN	NaN	NaN	12.638	12.8596	NaN	NaN	12.8009	NaN	13.2362	NaN	NaN	13.0579	NaN	13.1704				NaN	0	7	NaN	NaN	0	NaN	P48643
NaN	NaN	NaN	NaN	NaN	NaN	NaN	NaN	NaN	NaN	NaN	NaN	NaN	NaN	NaN	NaN	NaN	NaN	NaN	12.6053	NaN	NaN	NaN	NaN	NaN				NaN	0	1	NaN	NaN	0	NaN	P48681
NaN	NaN	NaN	NaN	NaN	14.2301	14.8184	NaN	14.2404	14.7255	13.634	14.9974	14.4356	14.5605	14.9703	14.7127	13.8071	15.1396	14.2876	14.8022	14.4907	13.8496	15.0468	14.3604	14.7351				NaN	0	19	NaN	NaN	0	NaN	P49189
NaN	NaN	NaN	NaN	NaN	NaN	NaN	NaN	NaN	NaN	NaN	NaN	NaN	11.0006	NaN	NaN	NaN	NaN	NaN	NaN	NaN	NaN	NaN	NaN	NaN				NaN	0	1	NaN	NaN	0	NaN	P49247
NaN	NaN	NaN	NaN	NaN	NaN	NaN	NaN	12.3725	NaN	NaN	11.8955	NaN	NaN	12.6071	NaN	NaN	12.8126	NaN	12.4277	NaN	NaN	12.5004	NaN	NaN				NaN	0	6	NaN	NaN	0	NaN	P49368
NaN	NaN	NaN	NaN	NaN	NaN	NaN	NaN	11.9542	NaN	NaN	NaN	NaN	NaN	NaN	NaN	NaN	NaN	NaN	NaN	NaN	NaN	NaN	NaN	NaN				NaN	0	1	NaN	NaN	0	NaN	P49407
NaN	NaN	NaN	NaN	NaN	NaN	NaN	NaN	NaN	NaN	NaN	NaN	NaN	NaN	NaN	NaN	NaN	NaN	NaN	NaN	NaN	NaN	NaN	NaN	NaN				NaN	0	0	NaN	NaN	0	NaN	P49411
NaN	NaN	NaN	NaN	NaN	NaN	NaN	NaN	NaN	11.4142	NaN	NaN	NaN	NaN	NaN	NaN	NaN	NaN	NaN	NaN	NaN	NaN	NaN	NaN	NaN				NaN	0	1	NaN	NaN	0	NaN	P49418
NaN	NaN	NaN	NaN	NaN	NaN	NaN	NaN	NaN	NaN	NaN	NaN	NaN	NaN	NaN	NaN	NaN	NaN	NaN	13.3773	NaN	NaN	NaN	NaN	NaN				NaN	0	1	NaN	NaN	0	NaN	P49419
NaN	NaN	NaN	NaN	NaN	NaN	NaN	NaN	NaN	NaN	NaN	NaN	NaN	NaN	NaN	NaN	NaN	NaN	NaN	10.0802	NaN	NaN	NaN	NaN	NaN				NaN	0	1	NaN	NaN	0	NaN	P49588
NaN	NaN	NaN	NaN	NaN	NaN	NaN	NaN	NaN	NaN	NaN	NaN	NaN	NaN	NaN	NaN	NaN	NaN	NaN	NaN	NaN	NaN	11.8109	NaN	NaN				NaN	0	1	NaN	NaN	0	NaN	P49721
NaN	NaN	NaN	NaN	NaN	NaN	NaN	NaN	13.6079	NaN	NaN	NaN	NaN	NaN	14.1307	NaN	NaN	14.6925	NaN	14.0347	13.9193	13.7893	NaN	NaN	13.8287				NaN	0	7	NaN	NaN	0	NaN	P49773
NaN	NaN	NaN	NaN	NaN	NaN	NaN	NaN	NaN	NaN	NaN	NaN	NaN	13.1735	NaN	NaN	NaN	NaN	NaN	13.4892	NaN	NaN	NaN	NaN	NaN				NaN	0	2	NaN	NaN	0	NaN	P50395
NaN	NaN	NaN	NaN	NaN	NaN	NaN	NaN	NaN	NaN	NaN	NaN	NaN	NaN	NaN	NaN	NaN	NaN	NaN	NaN	10.3026	NaN	NaN	NaN	NaN				NaN	0	1	NaN	NaN	0	NaN	P50453
NaN	NaN	NaN	NaN	NaN	NaN	NaN	NaN	13.2698	12.0875	NaN	NaN	12.8967	13.0016	13.3828	13.2245	NaN	14.4801	12.7908	13.2834	13.2092	13.3525	14.6145	NaN	13.1986				NaN	0	13	NaN	NaN	0	NaN	P50502
NaN	NaN	NaN	NaN	NaN	NaN	NaN	NaN	NaN	NaN	NaN	NaN	NaN	NaN	13.925	NaN	NaN	14.0711	NaN	NaN	NaN	NaN	NaN	NaN	NaN				NaN	0	2	NaN	NaN	0	NaN	P50990
NaN	NaN	NaN	NaN	NaN	NaN	NaN	NaN	NaN	NaN	NaN	NaN	NaN	NaN	NaN	NaN	NaN	NaN	NaN	NaN	11.2014	NaN	NaN	NaN	NaN				NaN	0	1	NaN	NaN	0	NaN	P50991
NaN	NaN	NaN	NaN	NaN	NaN	NaN	NaN	NaN	NaN	NaN	NaN	NaN	NaN	NaN	NaN	NaN	NaN	NaN	12.0829	NaN	NaN	NaN	NaN	NaN				NaN	0	1	NaN	NaN	0	NaN	P51572
NaN	NaN	NaN	NaN	NaN	NaN	NaN	NaN	NaN	NaN	NaN	NaN	NaN	NaN	NaN	NaN	NaN	NaN	NaN	11.8129	NaN	NaN	NaN	NaN	NaN				NaN	0	1	NaN	NaN	0	NaN	P51648
NaN	NaN	NaN	NaN	NaN	NaN	NaN	NaN	NaN	NaN	NaN	NaN	11.8157	NaN	NaN	NaN	NaN	NaN	NaN	NaN	NaN	NaN	NaN	NaN	NaN				NaN	0	1	NaN	NaN	0	NaN	P51858
NaN	NaN	NaN	NaN	NaN	NaN	NaN	NaN	NaN	NaN	NaN	NaN	13.4003	13.288	13.6021	NaN	NaN	14.0256	NaN	13.0926	13.7419	NaN	NaN	NaN	14.0127				NaN	0	7	NaN	NaN	0	NaN	P51991
NaN	NaN	NaN	NaN	NaN	13.1528	13.4437	NaN	NaN	13.5682	NaN	NaN	13.1516	13.2552	13.571	NaN	NaN	NaN	13.1003	13.202	13.3177	13.3208	13.6749	NaN	13.6754				NaN	0	12	NaN	NaN	0	NaN	P52209
NaN	NaN	NaN	NaN	NaN	NaN	NaN	NaN	NaN	NaN	NaN	NaN	NaN	NaN	NaN	NaN	NaN	NaN	NaN	12.6079	NaN	NaN	NaN	NaN	11.7033				NaN	0	2	NaN	NaN	0	NaN	P52272
NaN	NaN	NaN	NaN	NaN	12.8142	NaN	NaN	13.3529	12.6065	12.9424	NaN	13.8131	13.6027	13.6966	13.2638	12.8664	13.7131	NaN	12.806	13.7958	13.1994	13.9662	13.2697	NaN				NaN	0	15	NaN	NaN	0	NaN	P52565
NaN	NaN	NaN	NaN	NaN	NaN	NaN	NaN	NaN	NaN	NaN	NaN	12.8259	NaN	NaN	NaN	NaN	NaN	NaN	NaN	NaN	12.4915	13.1189	NaN	NaN				NaN	0	3	NaN	NaN	0	NaN	P52597
NaN	NaN	NaN	NaN	NaN	NaN	NaN	NaN	NaN	NaN	NaN	NaN	NaN	NaN	NaN	NaN	NaN	NaN	NaN	NaN	NaN	NaN	NaN	8.64321	NaN				NaN	0	1	NaN	NaN	0	NaN	P53618
NaN	NaN	NaN	NaN	NaN	NaN	NaN	NaN	NaN	15.851	NaN	NaN	NaN	NaN	17.1566	NaN	16.292	NaN	NaN	NaN	NaN	NaN	15.6876	NaN	NaN				NaN	0	4	NaN	NaN	0	NaN	P53672
NaN	NaN	NaN	NaN	NaN	NaN	11.6977	13.5026	NaN	NaN	NaN	11.0862	13.7987	NaN	19.2766	12.1493	18.7365	NaN	NaN	NaN	16.2612	NaN	14.8816	11.5585	NaN				NaN	0	10	NaN	NaN	0	NaN	P53673
NaN	NaN	NaN	NaN	NaN	11.1697	NaN	14.0328	12.8039	13.0444	12.8452	12.8923	16.2052	NaN	19.6184	12.7001	20.5969	14.5823	14.5851	NaN	18.1312	NaN	16.3049	10.2075	15.8986				NaN	0	16	NaN	NaN	0	NaN	P53674
NaN	NaN	NaN	NaN	NaN	NaN	NaN	NaN	NaN	NaN	NaN	NaN	NaN	NaN	NaN	NaN	NaN	NaN	11.9785	NaN	12.1328	NaN	13.0249	NaN	NaN				NaN	0	3	NaN	NaN	0	NaN	P54727
NaN	NaN	NaN	NaN	NaN	NaN	NaN	NaN	10.6117	NaN	NaN	NaN	NaN	NaN	NaN	NaN	NaN	NaN	NaN	NaN	NaN	NaN	NaN	NaN	NaN				NaN	0	1	NaN	NaN	0	NaN	P54920
NaN	NaN	NaN	NaN	NaN	NaN	NaN	NaN	NaN	NaN	NaN	NaN	NaN	NaN	NaN	NaN	NaN	NaN	NaN	18.3933	NaN	NaN	NaN	NaN	NaN				NaN	0	1	NaN	NaN	0	NaN	P55060
NaN	NaN	NaN	NaN	NaN	13.1235	13.1579	NaN	NaN	13.3176	13.1337	13.7378	13.2994	NaN	13.2024	NaN	NaN	13.8036	NaN	13.5742	13.6662	13.49	14.0715	12.9637	13.4378				NaN	0	14	NaN	NaN	0	NaN	P55072
NaN	NaN	NaN	NaN	NaN	NaN	NaN	NaN	NaN	13.2849	NaN	NaN	12.9813	NaN	NaN	NaN	NaN	13.4911	NaN	13.2543	13.3476	13.2544	13.4529	NaN	NaN				NaN	0	7	NaN	NaN	0	NaN	P55786
NaN	NaN	NaN	NaN	NaN	NaN	NaN	NaN	NaN	NaN	NaN	12.3634	NaN	NaN	NaN	NaN	NaN	NaN	NaN	NaN	NaN	NaN	NaN	NaN	NaN				NaN	0	1	NaN	NaN	0	NaN	P55809
NaN	NaN	NaN	NaN	NaN	NaN	NaN	NaN	NaN	NaN	NaN	NaN	10.3819	NaN	NaN	NaN	NaN	NaN	NaN	NaN	NaN	NaN	NaN	NaN	NaN				NaN	0	1	NaN	NaN	0	NaN	Q13363
NaN	NaN	NaN	NaN	NaN	NaN	NaN	NaN	NaN	NaN	NaN	NaN	NaN	NaN	NaN	NaN	NaN	12.0851	NaN	NaN	NaN	NaN	NaN	NaN	NaN				NaN	0	1	NaN	NaN	0	NaN	P57721
NaN	NaN	NaN	NaN	NaN	NaN	NaN	NaN	NaN	NaN	NaN	NaN	NaN	NaN	NaN	NaN	NaN	NaN	NaN	NaN	NaN	NaN	NaN	NaN	NaN				NaN	0	0	NaN	NaN	0	NaN	P59998
NaN	NaN	NaN	NaN	NaN	NaN	NaN	NaN	NaN	NaN	NaN	NaN	NaN	NaN	NaN	NaN	NaN	NaN	NaN	NaN	NaN	NaN	NaN	NaN	NaN				NaN	0	0	NaN	NaN	0	NaN	P60660
NaN	NaN	NaN	NaN	NaN	NaN	NaN	NaN	NaN	NaN	NaN	14.7815	NaN	NaN	NaN	NaN	NaN	NaN	NaN	NaN	NaN	NaN	NaN	NaN	NaN				NaN	0	1	NaN	NaN	0	NaN	P60891
NaN	NaN	NaN	NaN	NaN	NaN	NaN	NaN	NaN	NaN	NaN	NaN	NaN	NaN	NaN	NaN	NaN	NaN	NaN	NaN	NaN	NaN	11.4768	NaN	NaN				NaN	0	1	NaN	NaN	0	NaN	P60900
NaN	NaN	NaN	NaN	NaN	NaN	NaN	NaN	NaN	NaN	NaN	NaN	NaN	NaN	NaN	NaN	NaN	11.615	NaN	NaN	NaN	NaN	NaN	NaN	NaN				NaN	0	1	NaN	NaN	0	NaN	P60953
NaN	NaN	NaN	NaN	NaN	NaN	NaN	NaN	NaN	NaN	NaN	NaN	NaN	NaN	NaN	NaN	NaN	NaN	NaN	NaN	NaN	NaN	12.6962	NaN	NaN				NaN	0	1	NaN	NaN	0	NaN	P60981
NaN	NaN	NaN	NaN	NaN	NaN	NaN	NaN	NaN	NaN	NaN	NaN	NaN	NaN	NaN	NaN	NaN	NaN	NaN	NaN	NaN	NaN	NaN	10.0934	NaN				NaN	0	1	NaN	NaN	0	NaN	P61026
NaN	NaN	NaN	NaN	NaN	NaN	NaN	NaN	NaN	NaN	NaN	NaN	NaN	NaN	NaN	NaN	NaN	NaN	NaN	NaN	NaN	NaN	NaN	NaN	NaN				NaN	0	0	NaN	NaN	0	NaN	P61081
NaN	NaN	NaN	NaN	NaN	13.2991	NaN	NaN	NaN	12.7535	13.0531	13.1755	NaN	NaN	13.6375	NaN	NaN	14.0774	13.5797	12.9024	13.0119	NaN	NaN	13.4644	13.4318				NaN	0	11	NaN	NaN	0	NaN	P61088
NaN	NaN	NaN	NaN	NaN	NaN	NaN	NaN	NaN	NaN	NaN	NaN	NaN	NaN	NaN	NaN	NaN	12.6116	NaN	NaN	NaN	NaN	NaN	NaN	NaN				NaN	0	1	NaN	NaN	0	NaN	P61158
NaN	NaN	NaN	NaN	NaN	13.3697	13.1597	NaN	NaN	NaN	NaN	NaN	NaN	NaN	13.2938	13.132	NaN	13.9837	NaN	13.6402	13.6533	13.5276	13.8466	NaN	13.6812				NaN	0	10	NaN	NaN	0	NaN	P84077
NaN	NaN	NaN	NaN	NaN	NaN	NaN	NaN	NaN	NaN	NaN	NaN	NaN	NaN	NaN	NaN	NaN	NaN	NaN	11.8513	NaN	NaN	NaN	NaN	NaN				NaN	0	1	NaN	NaN	0	NaN	P61247
NaN	NaN	NaN	NaN	NaN	NaN	NaN	NaN	NaN	NaN	NaN	NaN	NaN	NaN	NaN	NaN	NaN	NaN	NaN	NaN	NaN	NaN	10.338	NaN	NaN				NaN	0	1	NaN	NaN	0	NaN	P61586
NaN	NaN	NaN	NaN	NaN	NaN	NaN	NaN	NaN	NaN	12.172	NaN	NaN	NaN	NaN	12.6391	NaN	NaN	NaN	13.7521	NaN	NaN	NaN	NaN	NaN				NaN	0	3	NaN	NaN	0	NaN	P61604
NaN	NaN	NaN	NaN	NaN	12.8927	12.67	NaN	NaN	12.9778	NaN	NaN	12.7991	NaN	13.0609	NaN	NaN	13.1549	NaN	NaN	12.5404	12.5368	13.1739	12.2431	13.1242				NaN	0	11	NaN	NaN	0	NaN	P61764
NaN	NaN	NaN	NaN	NaN	NaN	NaN	NaN	NaN	13.4315	NaN	NaN	NaN	NaN	NaN	NaN	NaN	NaN	NaN	NaN	NaN	NaN	NaN	NaN	NaN				NaN	0	1	NaN	NaN	0	NaN	P61956
NaN	NaN	NaN	NaN	NaN	NaN	NaN	NaN	NaN	NaN	NaN	NaN	NaN	NaN	NaN	NaN	NaN	NaN	NaN	NaN	NaN	NaN	NaN	NaN	12.6915				NaN	0	1	NaN	NaN	0	NaN	P61970
NaN	NaN	NaN	NaN	NaN	14.9275	14.6352	13.7221	14.3004	14.736	14.0333	14.9253	15.0257	14.3906	14.0777	14.8521	13.646	15.9007	14.6183	14.9619	15.2331	14.6815	15.6836	14.7111	15.4127				NaN	0	20	NaN	NaN	0	NaN	P61978
NaN	NaN	NaN	NaN	NaN	14.5105	13.8026	13.6459	NaN	14.6083	13.9372	14.769	15.4122	14.4211	14.9272	14.7746	13.4538	16.0246	14.9172	14.8882	14.8928	14.6091	15.8003	15.1116	14.9624				NaN	0	19	NaN	NaN	0	NaN	P61981
NaN	NaN	NaN	NaN	NaN	NaN	NaN	NaN	NaN	NaN	NaN	NaN	NaN	NaN	NaN	NaN	NaN	10.9608	NaN	NaN	NaN	NaN	NaN	NaN	NaN				NaN	0	1	NaN	NaN	0	NaN	P62081
NaN	NaN	NaN	NaN	NaN	NaN	NaN	NaN	NaN	NaN	NaN	NaN	NaN	NaN	NaN	NaN	NaN	NaN	NaN	NaN	NaN	NaN	9.31603	NaN	NaN				NaN	0	1	NaN	NaN	0	NaN	P62140
NaN	NaN	NaN	NaN	NaN	NaN	NaN	NaN	NaN	NaN	NaN	NaN	NaN	9.82023	NaN	NaN	NaN	NaN	NaN	NaN	NaN	NaN	NaN	NaN	NaN				NaN	0	1	NaN	NaN	0	NaN	P62195
NaN	NaN	NaN	NaN	NaN	NaN	NaN	NaN	NaN	NaN	NaN	NaN	NaN	8.19254	NaN	NaN	NaN	NaN	NaN	NaN	NaN	NaN	NaN	NaN	NaN				NaN	0	1	NaN	NaN	0	NaN	P62249
NaN	NaN	NaN	NaN	NaN	16.9199	16.588	15.8735	16.0162	16.5059	15.922	16.6664	16.941	16.4576	16.8276	16.6472	15.7162	17.431	16.4888	17.1705	17.1763	16.8908	17.3273	16.6653	17.4149				NaN	0	20	NaN	NaN	0	NaN	P62258
NaN	NaN	NaN	NaN	NaN	NaN	NaN	NaN	NaN	NaN	NaN	NaN	NaN	NaN	NaN	NaN	NaN	NaN	NaN	12.1601	NaN	NaN	NaN	NaN	NaN				NaN	0	1	NaN	NaN	0	NaN	P62269
NaN	NaN	NaN	NaN	NaN	NaN	NaN	NaN	NaN	NaN	NaN	NaN	NaN	NaN	NaN	NaN	NaN	NaN	NaN	NaN	NaN	NaN	NaN	NaN	NaN				NaN	0	0	NaN	NaN	0	NaN	P62304
NaN	NaN	NaN	NaN	NaN	NaN	NaN	NaN	NaN	NaN	NaN	NaN	NaN	NaN	NaN	NaN	NaN	NaN	NaN	NaN	NaN	NaN	11.1909	NaN	NaN				NaN	0	1	NaN	NaN	0	NaN	P62310
NaN	NaN	NaN	NaN	NaN	NaN	NaN	NaN	NaN	NaN	NaN	NaN	NaN	NaN	NaN	NaN	NaN	NaN	NaN	NaN	NaN	NaN	NaN	NaN	NaN				NaN	0	0	NaN	NaN	0	NaN	P62314
NaN	NaN	NaN	NaN	NaN	NaN	NaN	NaN	NaN	NaN	NaN	NaN	NaN	NaN	NaN	NaN	NaN	11.9638	NaN	NaN	NaN	NaN	NaN	NaN	NaN				NaN	0	1	NaN	NaN	0	NaN	P62316
NaN	NaN	NaN	NaN	NaN	NaN	NaN	NaN	NaN	NaN	NaN	NaN	NaN	12.5207	NaN	NaN	NaN	NaN	NaN	NaN	NaN	NaN	NaN	NaN	NaN				NaN	0	1	NaN	NaN	0	NaN	P62318
NaN	NaN	NaN	NaN	NaN	NaN	NaN	NaN	NaN	NaN	NaN	NaN	11.7184	NaN	NaN	NaN	NaN	NaN	NaN	NaN	NaN	NaN	NaN	NaN	NaN				NaN	0	1	NaN	NaN	0	NaN	P67775
NaN	NaN	NaN	NaN	NaN	16.6847	15.7179	13.4732	15.0201	NaN	NaN	15.6018	14.4741	15.4114	16.1618	14.9048	15.6952	17.4665	15.0517	19.7455	15.6607	15.8795	17.4588	15.6499	17.1732				NaN	0	18	NaN	NaN	0	NaN	P62805
NaN	NaN	NaN	NaN	NaN	NaN	NaN	NaN	NaN	NaN	NaN	NaN	NaN	NaN	14.2689	13.9244	NaN	14.6302	13.9165	14.2098	14.2062	NaN	14.6988	13.6239	14.1314				NaN	0	9	NaN	NaN	0	NaN	P62826
NaN	NaN	NaN	NaN	NaN	NaN	NaN	NaN	NaN	NaN	NaN	NaN	NaN	NaN	NaN	NaN	NaN	NaN	NaN	NaN	NaN	NaN	NaN	NaN	NaN				NaN	0	0	NaN	NaN	0	NaN	P62829
NaN	NaN	NaN	NaN	NaN	NaN	NaN	NaN	NaN	NaN	NaN	NaN	NaN	NaN	NaN	NaN	NaN	NaN	NaN	NaN	NaN	NaN	11.446	NaN	NaN				NaN	0	1	NaN	NaN	0	NaN	P62857
NaN	NaN	NaN	NaN	NaN	NaN	NaN	NaN	NaN	NaN	NaN	NaN	NaN	NaN	NaN	NaN	NaN	NaN	NaN	NaN	NaN	NaN	NaN	NaN	NaN				NaN	0	0	NaN	NaN	0	NaN	P62917
NaN	NaN	NaN	NaN	NaN	16.5203	16.483	16.0652	16.2817	16.813	15.929	16.7956	16.8413	16.2478	17.1852	16.7341	15.9669	17.0541	16.7861	16.8685	17.0983	16.5015	16.8697	16.6944	16.8899				NaN	0	20	NaN	NaN	0	NaN	P62937
NaN	NaN	NaN	NaN	NaN	NaN	NaN	NaN	NaN	11.08	NaN	NaN	NaN	NaN	NaN	NaN	NaN	NaN	NaN	NaN	NaN	NaN	NaN	NaN	NaN				NaN	0	1	NaN	NaN	0	NaN	P62942
NaN	NaN	NaN	NaN	NaN	NaN	NaN	NaN	NaN	10.3728	NaN	NaN	NaN	NaN	NaN	NaN	NaN	NaN	NaN	NaN	NaN	NaN	NaN	NaN	NaN				NaN	0	1	NaN	NaN	0	NaN	Q96FJ2
NaN	NaN	NaN	NaN	NaN	NaN	NaN	NaN	NaN	NaN	NaN	NaN	NaN	NaN	NaN	NaN	NaN	NaN	NaN	NaN	NaN	NaN	NaN	NaN	NaN				NaN	0	0	NaN	NaN	0	NaN	P63208
NaN	NaN	NaN	NaN	NaN	NaN	NaN	NaN	NaN	NaN	NaN	NaN	NaN	NaN	NaN	NaN	NaN	NaN	NaN	NaN	NaN	NaN	NaN	NaN	NaN				NaN	0	0	NaN	NaN	0	NaN	P63218
NaN	NaN	NaN	NaN	NaN	NaN	NaN	NaN	NaN	NaN	NaN	NaN	NaN	NaN	NaN	NaN	NaN	NaN	NaN	NaN	NaN	10.5146	NaN	NaN	NaN				NaN	0	1	NaN	NaN	0	NaN	P63220
NaN	NaN	NaN	NaN	NaN	NaN	NaN	NaN	11.482	NaN	NaN	NaN	NaN	NaN	NaN	NaN	NaN	NaN	11.8846	NaN	NaN	NaN	NaN	11.8013	12.4626				NaN	0	4	NaN	NaN	0	NaN	Q9GZV4
NaN	NaN	NaN	NaN	NaN	NaN	NaN	NaN	NaN	NaN	NaN	NaN	NaN	NaN	NaN	NaN	NaN	12.3008	NaN	NaN	NaN	NaN	NaN	NaN	NaN				NaN	0	1	NaN	NaN	0	NaN	P63244
NaN	NaN	NaN	NaN	NaN	NaN	NaN	NaN	NaN	NaN	NaN	NaN	13.5088	NaN	NaN	NaN	NaN	NaN	NaN	NaN	NaN	NaN	NaN	NaN	NaN				NaN	0	1	NaN	NaN	0	NaN	P63313
NaN	NaN	NaN	NaN	NaN	NaN	NaN	NaN	NaN	NaN	NaN	NaN	14.1522	NaN	NaN	NaN	NaN	NaN	NaN	NaN	NaN	NaN	NaN	NaN	NaN				NaN	0	1	NaN	NaN	0	NaN	P68133
NaN	NaN	NaN	NaN	NaN	16.2229	15.8249	15.3825	15.5675	15.3568	14.8059	NaN	15.5773	15.91	16.4408	16.079	15.3698	16.9419	15.9683	17.2343	16.4227	15.7202	16.3949	15.4084	16.3063				NaN	0	19	NaN	NaN	0	NaN	Q5VTE0
NaN	NaN	NaN	NaN	NaN	18.242	18.3944	17.4255	17.2996	17.6479	16.2236	17.8352	17.7198	17.4896	18.4168	17.3237	16.5677	19.0495	17.6788	19.8455	18.0005	18.7571	19.0442	17.8721	18.8105				NaN	0	20	NaN	NaN	0	NaN	P68363
NaN	NaN	NaN	NaN	NaN	NaN	NaN	NaN	NaN	NaN	NaN	NaN	NaN	NaN	NaN	NaN	NaN	NaN	NaN	14.1463	NaN	NaN	NaN	NaN	NaN				NaN	0	1	NaN	NaN	0	NaN	P68366
NaN	NaN	NaN	NaN	NaN	17.9877	17.9158	16.8545	17.1651	17.2127	16.0919	17.2906	17.5136	17.2862	18.0548	16.9508	16.2521	18.5693	17.4635	19.7632	17.4435	18.5663	18.8319	17.616	18.5076				NaN	0	20	NaN	NaN	0	NaN	P68371
NaN	NaN	NaN	NaN	NaN	NaN	NaN	NaN	NaN	NaN	NaN	NaN	NaN	NaN	NaN	NaN	NaN	NaN	NaN	11.6421	NaN	NaN	NaN	11.7178	12.5056				NaN	0	3	NaN	NaN	0	NaN	P68402
NaN	NaN	NaN	NaN	NaN	NaN	NaN	NaN	NaN	NaN	NaN	NaN	NaN	NaN	12.1624	NaN	NaN	13.1771	NaN	NaN	12.604	NaN	13.1996	12.4976	13.0802				NaN	0	6	NaN	NaN	0	NaN	P78371
NaN	NaN	NaN	NaN	NaN	NaN	NaN	NaN	NaN	NaN	NaN	NaN	NaN	NaN	NaN	NaN	NaN	NaN	11.972	NaN	NaN	NaN	NaN	NaN	NaN				NaN	0	1	NaN	NaN	0	NaN	P78417
NaN	NaN	NaN	NaN	NaN	NaN	NaN	9.93598	NaN	NaN	NaN	NaN	NaN	NaN	NaN	NaN	NaN	NaN	NaN	NaN	NaN	NaN	NaN	NaN	NaN				NaN	0	1	NaN	NaN	0	NaN	P78527
NaN	NaN	NaN	NaN	NaN	NaN	NaN	NaN	NaN	NaN	NaN	NaN	NaN	NaN	NaN	NaN	NaN	NaN	NaN	NaN	NaN	NaN	NaN	NaN	9.31798				NaN	0	1	NaN	NaN	0	NaN	P84085
NaN	NaN	NaN	NaN	NaN	NaN	NaN	NaN	NaN	NaN	NaN	NaN	NaN	NaN	NaN	NaN	NaN	NaN	NaN	12.3187	NaN	NaN	NaN	NaN	NaN				NaN	0	1	NaN	NaN	0	NaN	P84098
NaN	NaN	NaN	NaN	NaN	NaN	NaN	NaN	NaN	NaN	NaN	12.7357	NaN	NaN	NaN	NaN	NaN	NaN	NaN	NaN	NaN	NaN	NaN	NaN	NaN				NaN	0	1	NaN	NaN	0	NaN	P84103
NaN	NaN	NaN	NaN	NaN	NaN	NaN	NaN	NaN	NaN	NaN	NaN	NaN	NaN	NaN	NaN	NaN	NaN	NaN	10.1012	NaN	NaN	NaN	NaN	NaN				NaN	0	1	NaN	NaN	0	NaN	P84157
NaN	NaN	NaN	NaN	NaN	16.587	15.373	NaN	NaN	14.6734	NaN	15.3145	NaN	15.7028	15.8319	15.1329	15.1517	16.8998	NaN	18.3601	15.268	16.3185	17.2686	15.3021	16.4718				NaN	0	15	NaN	NaN	0	NaN	P84243
NaN	NaN	NaN	NaN	NaN	NaN	NaN	NaN	NaN	NaN	NaN	NaN	NaN	NaN	NaN	NaN	NaN	12.7965	11.9688	NaN	NaN	NaN	13.3257	NaN	NaN				NaN	0	3	NaN	NaN	0	NaN	P99999
NaN	NaN	NaN	NaN	NaN	NaN	NaN	NaN	NaN	NaN	NaN	NaN	NaN	NaN	NaN	NaN	NaN	NaN	NaN	13.733	NaN	NaN	12.7573	NaN	NaN				NaN	0	2	NaN	NaN	0	NaN	Q00325
NaN	NaN	NaN	NaN	NaN	NaN	NaN	NaN	NaN	NaN	NaN	NaN	NaN	NaN	12.4504	NaN	NaN	NaN	NaN	NaN	NaN	NaN	NaN	NaN	NaN				NaN	0	1	NaN	NaN	0	NaN	Q00577
NaN	NaN	NaN	NaN	NaN	16.0012	18.7777	NaN	13.8134	NaN	NaN	15.2	14.5689	15.9057	16.553	14.961	NaN	17.2194	14.4447	16.9779	15.6797	16.4981	18.2859	14.069	15.9066				NaN	0	16	NaN	NaN	0	NaN	Q00610
NaN	NaN	NaN	NaN	NaN	NaN	NaN	NaN	NaN	NaN	NaN	NaN	NaN	NaN	NaN	NaN	NaN	NaN	NaN	NaN	NaN	NaN	10.3427	NaN	NaN				NaN	0	1	NaN	NaN	0	NaN	Q00688
NaN	NaN	NaN	NaN	NaN	NaN	NaN	NaN	NaN	NaN	NaN	NaN	NaN	NaN	NaN	NaN	13.3611	NaN	NaN	NaN	NaN	NaN	NaN	NaN	NaN				NaN	0	1	NaN	NaN	0	NaN	Q00796
NaN	NaN	NaN	NaN	NaN	NaN	NaN	NaN	NaN	NaN	NaN	13.3879	NaN	13.5773	13.9031	13.8931	NaN	14.9587	NaN	14.2521	13.7913	13.9619	13.8682	NaN	14.2705				NaN	0	10	NaN	NaN	0	NaN	Q00839
NaN	NaN	NaN	NaN	NaN	13.2915	NaN	NaN	12.3236	12.7971	13.0712	13.6108	NaN	13.8043	14.1191	13.6152	NaN	14.3888	13.0677	14.9802	13.5621	13.1996	13.9873	NaN	12.9831				NaN	0	15	NaN	NaN	0	NaN	Q01082
NaN	NaN	NaN	NaN	NaN	NaN	NaN	NaN	NaN	NaN	NaN	NaN	NaN	NaN	NaN	NaN	NaN	NaN	NaN	NaN	NaN	NaN	NaN	NaN	11.1622				NaN	0	1	NaN	NaN	0	NaN	Q01130
NaN	NaN	NaN	NaN	NaN	NaN	NaN	NaN	13.7168	NaN	14.1386	NaN	13.6575	NaN	15.6928	13.9748	15.3429	NaN	13.9299	13.5109	14.7531	NaN	14.589	14.2693	14.5454				NaN	0	12	NaN	NaN	0	NaN	Q01469
NaN	NaN	NaN	NaN	NaN	NaN	NaN	NaN	NaN	NaN	NaN	NaN	13.6378	13.0331	13.856	NaN	NaN	13.36	NaN	14.0811	13.803	NaN	NaN	13.522	14.6901				NaN	0	8	NaN	NaN	0	NaN	Q01518
NaN	NaN	NaN	NaN	NaN	NaN	NaN	NaN	NaN	NaN	NaN	NaN	NaN	NaN	NaN	NaN	NaN	13.002	NaN	NaN	NaN	NaN	NaN	NaN	NaN				NaN	0	1	NaN	NaN	0	NaN	Q01813
NaN	NaN	NaN	NaN	NaN	NaN	NaN	NaN	NaN	NaN	NaN	NaN	NaN	11.2266	NaN	NaN	NaN	NaN	NaN	NaN	NaN	NaN	NaN	NaN	NaN				NaN	0	1	NaN	NaN	0	NaN	Q01995
NaN	NaN	NaN	NaN	NaN	NaN	NaN	NaN	NaN	NaN	NaN	NaN	NaN	NaN	NaN	NaN	NaN	NaN	NaN	NaN	NaN	NaN	NaN	NaN	11.356				NaN	0	1	NaN	NaN	0	NaN	Q02790
NaN	NaN	NaN	NaN	NaN	NaN	NaN	NaN	NaN	NaN	NaN	NaN	NaN	NaN	NaN	NaN	NaN	NaN	NaN	10.8134	NaN	NaN	NaN	NaN	NaN				NaN	0	1	NaN	NaN	0	NaN	Q02878
NaN	NaN	NaN	NaN	NaN	NaN	NaN	NaN	13.2965	12.7434	NaN	NaN	13.4277	13.8886	13.8614	13.8432	NaN	14.8584	13.0096	14.5384	13.2576	13.6001	13.5067	14.8159	13.933				NaN	0	14	NaN	NaN	0	NaN	Q02952
NaN	NaN	NaN	NaN	NaN	NaN	NaN	NaN	NaN	NaN	NaN	NaN	NaN	NaN	NaN	NaN	NaN	NaN	NaN	11.4419	NaN	NaN	NaN	NaN	NaN				NaN	0	1	NaN	NaN	0	NaN	Q02978
NaN	NaN	NaN	NaN	NaN	13.5134	13.4526	12.2674	NaN	12.8536	NaN	12.9669	NaN	NaN	13.2955	NaN	NaN	14.1766	13.016	15.1032	14.637	13.1512	13.6957	NaN	NaN				NaN	0	12	NaN	NaN	0	NaN	Q03252
NaN	NaN	NaN	NaN	NaN	14.6971	NaN	NaN	14.35	15.3243	14.9978	13.3975	14.3716	14.7207	14.5989	14.4265	NaN	15.0895	14.7928	14.7339	14.834	14.5811	14.8763	14.1963	14.049				NaN	0	17	NaN	NaN	0	NaN	Q04760
NaN	NaN	NaN	NaN	NaN	12.9726	12.8203	NaN	NaN	12.5439	NaN	NaN	13.2159	NaN	11.9294	12.5891	NaN	13.464	NaN	12.7702	13.3202	12.418	13.4779	NaN	NaN				NaN	0	11	NaN	NaN	0	NaN	Q04917
NaN	NaN	NaN	NaN	NaN	NaN	NaN	NaN	NaN	NaN	NaN	NaN	NaN	NaN	NaN	NaN	NaN	13.3555	NaN	NaN	NaN	NaN	13.2376	NaN	NaN				NaN	0	2	NaN	NaN	0	NaN	Q05193
NaN	NaN	NaN	NaN	NaN	NaN	NaN	11.2138	NaN	NaN	12.9265	NaN	NaN	NaN	NaN	NaN	NaN	NaN	NaN	NaN	NaN	NaN	NaN	NaN	NaN	+			NaN	0	2	NaN	NaN	0	NaN	Q06033
NaN	NaN	NaN	NaN	NaN	NaN	NaN	NaN	NaN	NaN	NaN	NaN	NaN	13.6136	NaN	NaN	NaN	NaN	NaN	NaN	NaN	NaN	NaN	NaN	NaN				NaN	0	1	NaN	NaN	0	NaN	Q06136
NaN	NaN	NaN	NaN	NaN	NaN	NaN	NaN	NaN	NaN	NaN	NaN	NaN	NaN	NaN	NaN	NaN	13.3861	NaN	NaN	NaN	NaN	NaN	NaN	NaN				NaN	0	1	NaN	NaN	0	NaN	Q06323
NaN	NaN	NaN	NaN	NaN	NaN	NaN	NaN	NaN	NaN	NaN	NaN	13.0339	NaN	NaN	NaN	NaN	NaN	NaN	NaN	NaN	NaN	NaN	NaN	NaN				NaN	0	1	NaN	NaN	0	NaN	Q07666
NaN	NaN	NaN	NaN	NaN	11.0043	NaN	NaN	NaN	NaN	NaN	NaN	NaN	NaN	NaN	11.1757	NaN	11.881	NaN	NaN	NaN	11.075	NaN	NaN	NaN				NaN	0	4	NaN	NaN	0	NaN	Q07955
NaN	NaN	NaN	NaN	NaN	NaN	NaN	NaN	NaN	NaN	NaN	NaN	NaN	NaN	NaN	NaN	NaN	NaN	NaN	NaN	NaN	NaN	14.6324	NaN	14.8764				NaN	0	2	NaN	NaN	0	NaN	Q08211
NaN	NaN	NaN	NaN	NaN	NaN	NaN	NaN	NaN	NaN	NaN	NaN	NaN	NaN	NaN	NaN	NaN	NaN	NaN	12.4088	NaN	NaN	NaN	NaN	NaN				NaN	0	1	NaN	NaN	0	NaN	Q08257
NaN	NaN	NaN	NaN	NaN	14.012	14.2158	NaN	13.9169	13.1353	14.1622	13.7042	14.7039	NaN	14.6594	NaN	NaN	15.0059	14.2033	14.8073	14.6554	14.1073	14.8028	14.8491	15.0552				NaN	0	16	NaN	NaN	0	NaN	Q12765
NaN	NaN	NaN	NaN	NaN	NaN	NaN	NaN	NaN	NaN	NaN	NaN	NaN	NaN	NaN	NaN	NaN	NaN	NaN	NaN	NaN	NaN	NaN	NaN	11.1232				NaN	0	1	NaN	NaN	0	NaN	Q12874
NaN	NaN	NaN	NaN	NaN	NaN	NaN	NaN	NaN	NaN	NaN	11.9309	NaN	NaN	NaN	NaN	NaN	NaN	NaN	NaN	NaN	NaN	NaN	NaN	NaN				NaN	0	1	NaN	NaN	0	NaN	Q12905
NaN	NaN	NaN	NaN	NaN	NaN	NaN	NaN	12.1556	NaN	NaN	NaN	NaN	13.1586	12.8863	NaN	NaN	14.8045	NaN	NaN	14.0944	NaN	12.122	NaN	13.339				NaN	0	7	NaN	NaN	0	NaN	Q12906
NaN	NaN	NaN	NaN	NaN	NaN	11.9641	NaN	NaN	NaN	NaN	NaN	NaN	NaN	NaN	NaN	NaN	NaN	NaN	NaN	NaN	NaN	NaN	NaN	NaN				NaN	0	1	NaN	NaN	0	NaN	Q12934
NaN	NaN	NaN	NaN	NaN	NaN	NaN	NaN	NaN	NaN	NaN	NaN	NaN	NaN	NaN	NaN	NaN	NaN	NaN	NaN	NaN	NaN	NaN	NaN	NaN				NaN	0	0	NaN	NaN	0	NaN	Q12959
NaN	NaN	NaN	NaN	NaN	NaN	NaN	NaN	NaN	NaN	NaN	NaN	NaN	NaN	NaN	NaN	NaN	NaN	NaN	NaN	NaN	NaN	10.7716	NaN	NaN				NaN	0	1	NaN	NaN	0	NaN	Q13098
NaN	NaN	NaN	NaN	NaN	NaN	NaN	NaN	NaN	NaN	NaN	NaN	10.8406	NaN	NaN	NaN	NaN	NaN	NaN	NaN	NaN	NaN	NaN	NaN	NaN				NaN	0	1	NaN	NaN	0	NaN	Q13148
NaN	NaN	NaN	NaN	NaN	NaN	NaN	NaN	NaN	NaN	NaN	NaN	NaN	NaN	NaN	NaN	NaN	NaN	NaN	12.4095	NaN	NaN	NaN	NaN	12.1719				NaN	0	2	NaN	NaN	0	NaN	Q13200
NaN	NaN	NaN	NaN	NaN	NaN	NaN	NaN	NaN	NaN	12.8423	NaN	12.6591	NaN	13.2054	NaN	12.4148	NaN	13.2884	NaN	NaN	NaN	12.6156	12.9156	NaN				NaN	0	7	NaN	NaN	0	NaN	Q13228
NaN	NaN	NaN	NaN	NaN	NaN	NaN	NaN	NaN	NaN	10.4103	NaN	NaN	NaN	NaN	NaN	NaN	NaN	NaN	NaN	NaN	NaN	NaN	NaN	NaN				NaN	0	1	NaN	NaN	0	NaN	Q13449
NaN	NaN	NaN	NaN	NaN	14.041	12.6068	NaN	NaN	13.6515	12.6429	13.6391	13.7372	NaN	13.3209	NaN	NaN	13.5744	12.9878	NaN	13.7549	NaN	13.675	13.5709	12.8397				NaN	0	13	NaN	NaN	0	NaN	Q13509
NaN	NaN	NaN	NaN	NaN	NaN	NaN	NaN	NaN	NaN	NaN	NaN	NaN	NaN	12.9738	NaN	13.0697	NaN	NaN	NaN	12.1425	NaN	NaN	NaN	NaN				NaN	0	3	NaN	NaN	0	NaN	Q13515
NaN	NaN	NaN	NaN	NaN	NaN	NaN	NaN	NaN	NaN	NaN	NaN	NaN	NaN	NaN	NaN	NaN	NaN	11.7974	NaN	NaN	NaN	NaN	NaN	NaN				NaN	0	1	NaN	NaN	0	NaN	Q13561
NaN	NaN	NaN	NaN	NaN	NaN	NaN	NaN	NaN	NaN	NaN	NaN	NaN	NaN	NaN	NaN	NaN	NaN	NaN	NaN	NaN	NaN	NaN	NaN	NaN				NaN	0	0	NaN	NaN	0	NaN	Q13564
NaN	NaN	NaN	NaN	NaN	NaN	NaN	NaN	NaN	12.9381	NaN	NaN	NaN	NaN	13.2576	NaN	NaN	NaN	NaN	13.9953	13.5158	NaN	13.8454	NaN	NaN				NaN	0	5	NaN	NaN	0	NaN	Q13642
NaN	NaN	NaN	NaN	NaN	14.356	13.8917	NaN	13.5071	NaN	NaN	13.4906	14.5223	13.527	14.5441	13.5828	14.6121	16.3909	12.7921	15.1569	15.2476	14.736	15.74	13.1964	14.1648				NaN	0	17	NaN	NaN	0	NaN	Q13813
NaN	NaN	NaN	NaN	NaN	13.4882	13.3191	NaN	NaN	14.1564	NaN	NaN	12.9966	NaN	13.4547	13.4871	NaN	14.0474	NaN	NaN	13.5017	13.7134	13.8194	NaN	13.8061				NaN	0	11	NaN	NaN	0	NaN	Q13838
NaN	NaN	NaN	NaN	NaN	15.0744	15.3292	14.5829	NaN	14.682	NaN	14.8791	14.8069	13.7327	15.0708	14.1542	NaN	15.398	NaN	16.7006	14.9022	15.686	15.481	14.5793	15.2975				NaN	0	16	NaN	NaN	0	NaN	Q13885
NaN	NaN	NaN	NaN	NaN	NaN	NaN	NaN	NaN	NaN	NaN	NaN	NaN	NaN	NaN	NaN	NaN	NaN	NaN	NaN	NaN	NaN	NaN	NaN	NaN				NaN	0	0	NaN	NaN	0	NaN	Q13938
NaN	NaN	NaN	NaN	NaN	NaN	NaN	NaN	NaN	NaN	NaN	NaN	NaN	NaN	NaN	NaN	NaN	NaN	NaN	NaN	NaN	NaN	NaN	NaN	11.9738				NaN	0	1	NaN	NaN	0	NaN	Q14011
NaN	NaN	NaN	NaN	NaN	NaN	14.0066	14.1601	14.2582	14.094	14.1664	NaN	14.6825	14.6318	15.5153	14.3836	14.585	14.8081	14.1628	NaN	14.5705	14.371	14.5053	14.3458	NaN				NaN	0	16	NaN	NaN	0	NaN	Q14019
NaN	NaN	NaN	NaN	NaN	14.134	13.2626	13.4838	13.6698	13.717	13.3938	13.0286	14.6304	14.2098	15.0214	14.618	NaN	14.8781	14.6036	14.8228	14.6855	14.5259	14.8512	14.4754	15.215				NaN	0	19	NaN	NaN	0	NaN	Q14103
NaN	NaN	NaN	NaN	NaN	14.2392	14.1066	NaN	NaN	13.9986	NaN	13.876	14.0364	NaN	NaN	NaN	NaN	14.2348	NaN	13.701	NaN	13.9169	13.9028	13.5889	13.6789				NaN	0	11	NaN	NaN	0	NaN	Q14194
NaN	NaN	NaN	NaN	NaN	15.7071	14.555	14.4165	14.6763	15.1824	13.6581	14.9613	15.4572	14.3571	15.1298	14.526	NaN	15.9603	14.8005	15.6104	15.3033	15.011	16.0603	14.6028	15.6003				NaN	0	19	NaN	NaN	0	NaN	Q14195
NaN	NaN	NaN	NaN	NaN	NaN	NaN	NaN	NaN	NaN	NaN	NaN	NaN	NaN	NaN	NaN	NaN	NaN	NaN	NaN	NaN	NaN	11.2444	NaN	NaN				NaN	0	1	NaN	NaN	0	NaN	Q14203
NaN	NaN	NaN	NaN	NaN	NaN	NaN	NaN	NaN	NaN	NaN	NaN	NaN	NaN	NaN	NaN	NaN	NaN	NaN	NaN	NaN	NaN	12.2074	NaN	NaN				NaN	0	1	NaN	NaN	0	NaN	Q14204
NaN	NaN	NaN	NaN	NaN	NaN	NaN	NaN	NaN	12.6668	NaN	NaN	NaN	NaN	NaN	NaN	NaN	NaN	NaN	NaN	NaN	NaN	13.5083	NaN	NaN				NaN	0	2	NaN	NaN	0	NaN	Q14240
NaN	NaN	NaN	NaN	NaN	NaN	NaN	NaN	NaN	NaN	21.6936	NaN	NaN	NaN	NaN	NaN	NaN	NaN	NaN	NaN	NaN	NaN	NaN	NaN	NaN				NaN	0	1	NaN	NaN	0	NaN	Q14573
NaN	NaN	NaN	NaN	NaN	NaN	NaN	NaN	NaN	NaN	NaN	NaN	NaN	NaN	NaN	NaN	NaN	NaN	NaN	NaN	NaN	NaN	12.0418	NaN	NaN				NaN	0	1	NaN	NaN	0	NaN	Q14697
NaN	NaN	NaN	NaN	NaN	NaN	NaN	NaN	NaN	NaN	NaN	NaN	NaN	NaN	NaN	NaN	NaN	10.5202	NaN	NaN	NaN	NaN	NaN	NaN	NaN				NaN	0	1	NaN	NaN	0	NaN	Q14847
NaN	NaN	NaN	NaN	NaN	16.6926	17.1298	16.372	16.0702	15.8202	NaN	16.0155	16.0656	16.0056	16.5969	16.1305	14.8825	17.5688	16.4775	17.6724	17.1779	16.8016	17.3195	16.0583	16.4526				NaN	0	19	NaN	NaN	0	NaN	Q14894
NaN	NaN	NaN	NaN	NaN	NaN	NaN	NaN	NaN	NaN	NaN	12.8038	NaN	NaN	NaN	NaN	NaN	12.6734	NaN	13.2946	NaN	13.3806	NaN	NaN	13.1738				NaN	0	5	NaN	NaN	0	NaN	Q14914
NaN	NaN	NaN	NaN	NaN	NaN	NaN	NaN	NaN	NaN	NaN	NaN	NaN	NaN	11.4309	NaN	10.9607	NaN	NaN	NaN	11.7554	NaN	NaN	NaN	NaN				NaN	0	3	NaN	NaN	0	NaN	Q14974
NaN	NaN	NaN	NaN	NaN	NaN	NaN	NaN	NaN	NaN	NaN	NaN	NaN	NaN	NaN	NaN	NaN	NaN	NaN	NaN	NaN	12.0715	NaN	NaN	NaN				NaN	0	1	NaN	NaN	0	NaN	Q15019
NaN	NaN	NaN	NaN	NaN	NaN	NaN	NaN	NaN	NaN	NaN	NaN	NaN	NaN	NaN	NaN	NaN	NaN	NaN	NaN	NaN	NaN	10.7112	NaN	NaN				NaN	0	1	NaN	NaN	0	NaN	Q15056
NaN	NaN	NaN	NaN	NaN	NaN	NaN	NaN	NaN	NaN	NaN	NaN	NaN	NaN	NaN	NaN	NaN	10.4783	NaN	NaN	NaN	NaN	NaN	NaN	NaN				NaN	0	1	NaN	NaN	0	NaN	Q15084
NaN	NaN	NaN	NaN	NaN	10.4791	NaN	NaN	NaN	NaN	NaN	11.0662	NaN	NaN	NaN	NaN	NaN	12.284	NaN	NaN	NaN	11.259	11.9378	NaN	NaN				NaN	0	5	NaN	NaN	0	NaN	Q15102
NaN	NaN	NaN	NaN	NaN	14.372	14.653	13.8488	NaN	NaN	13.9565	14.3669	14.8716	14.3856	14.9857	14.6241	NaN	15.0061	14.4687	14.0475	14.5084	14.3035	12.9054	13.9456	NaN				NaN	0	16	NaN	NaN	0	NaN	Q15121
NaN	NaN	NaN	NaN	NaN	NaN	NaN	NaN	NaN	NaN	NaN	NaN	NaN	14.5601	NaN	NaN	NaN	NaN	NaN	NaN	NaN	NaN	NaN	NaN	NaN				NaN	0	1	NaN	NaN	0	NaN	Q15149
NaN	NaN	NaN	NaN	NaN	14.8798	NaN	NaN	14.6468	15.0622	14.3771	14.8581	14.5167	14.5806	15.0331	NaN	13.4962	15.1272	13.2301	14.8579	14.4658	NaN	14.8601	14.42	15.0156				NaN	0	16	NaN	NaN	0	NaN	Q15181
NaN	NaN	NaN	NaN	NaN	NaN	NaN	NaN	NaN	NaN	NaN	NaN	NaN	NaN	NaN	NaN	NaN	NaN	NaN	12.8471	NaN	13.3875	NaN	NaN	13.4795				NaN	0	3	NaN	NaN	0	NaN	Q15233
NaN	NaN	NaN	NaN	NaN	12.6697	NaN	NaN	NaN	NaN	12.5727	12.7019	12.9568	12.6635	NaN	NaN	NaN	12.8063	12.7601	12.759	13.0683	NaN	13.09	NaN	12.9426				NaN	0	11	NaN	NaN	0	NaN	Q15257
NaN	NaN	NaN	NaN	NaN	NaN	NaN	NaN	6.84097	NaN	NaN	NaN	NaN	NaN	NaN	NaN	NaN	NaN	NaN	NaN	NaN	NaN	NaN	NaN	NaN				NaN	0	1	NaN	NaN	0	NaN	Q15293
NaN	NaN	NaN	NaN	NaN	NaN	NaN	NaN	NaN	NaN	NaN	NaN	NaN	NaN	NaN	NaN	NaN	13.3183	12.8971	13.4897	12.451	13.0257	13.53	NaN	NaN				NaN	0	6	NaN	NaN	0	NaN	Q15365
NaN	NaN	NaN	NaN	NaN	NaN	NaN	NaN	NaN	13.1588	NaN	NaN	NaN	12.2731	NaN	NaN	NaN	13.5164	NaN	12.8485	NaN	12.851	NaN	NaN	NaN				NaN	0	5	NaN	NaN	0	NaN	Q15366
NaN	NaN	NaN	NaN	NaN	NaN	NaN	NaN	NaN	NaN	NaN	10.0807	NaN	NaN	NaN	NaN	NaN	NaN	NaN	NaN	NaN	NaN	NaN	NaN	NaN				NaN	0	1	NaN	NaN	0	NaN	Q15417
NaN	NaN	NaN	NaN	NaN	NaN	NaN	NaN	NaN	NaN	NaN	NaN	NaN	NaN	NaN	NaN	NaN	NaN	NaN	NaN	NaN	NaN	10.8934	NaN	NaN				NaN	0	1	NaN	NaN	0	NaN	Q15435
NaN	NaN	NaN	NaN	NaN	NaN	NaN	NaN	NaN	NaN	NaN	NaN	NaN	NaN	11.4172	NaN	NaN	NaN	NaN	NaN	NaN	NaN	NaN	NaN	NaN				NaN	0	1	NaN	NaN	0	NaN	Q15717
NaN	NaN	NaN	NaN	NaN	NaN	NaN	NaN	NaN	NaN	NaN	NaN	NaN	NaN	NaN	NaN	NaN	NaN	NaN	NaN	NaN	NaN	NaN	NaN	14.7216				NaN	0	1	NaN	NaN	0	NaN	Q16143
NaN	NaN	NaN	NaN	NaN	13.4644	12.6275	NaN	12.8847	13.0005	12.136	NaN	13.107	12.7347	13.376	13.3978	12.9129	14.6777	12.7334	14.1619	NaN	13.5017	13.4134	NaN	13.8447				NaN	0	16	NaN	NaN	0	NaN	Q16181
NaN	NaN	NaN	NaN	NaN	NaN	NaN	NaN	NaN	11.1089	NaN	NaN	NaN	NaN	NaN	NaN	NaN	NaN	NaN	NaN	NaN	NaN	NaN	NaN	NaN				NaN	0	1	NaN	NaN	0	NaN	Q16352
NaN	NaN	NaN	NaN	NaN	NaN	NaN	NaN	NaN	NaN	NaN	NaN	NaN	NaN	NaN	NaN	NaN	NaN	NaN	NaN	NaN	11.4332	NaN	NaN	NaN				NaN	0	1	NaN	NaN	0	NaN	Q16527
NaN	NaN	NaN	NaN	NaN	NaN	NaN	NaN	NaN	NaN	NaN	NaN	NaN	NaN	NaN	NaN	NaN	12.0514	NaN	NaN	NaN	NaN	12.1689	NaN	11.9936				NaN	0	3	NaN	NaN	0	NaN	Q16543
NaN	NaN	NaN	NaN	NaN	16.9796	15.74	14.3837	15.5917	17.1613	13.6846	16.4446	16.5308	16.0087	16.8564	16.3127	15.9189	17.6949	16.2346	17.0979	16.4012	16.2217	17.3752	16.5467	16.7292				NaN	0	20	NaN	NaN	0	NaN	Q16555
NaN	NaN	NaN	NaN	NaN	14.5808	13.8814	13.5688	14.3785	14.3833	14.1773	14.1497	14.6876	14.8828	15.0413	14.8265	13.4543	15.5542	14.3452	15.2805	14.769	14.9561	14.7048	14.6893	15.3695				NaN	0	20	NaN	NaN	0	NaN	Q16658
NaN	NaN	NaN	NaN	NaN	NaN	NaN	NaN	NaN	NaN	NaN	NaN	NaN	NaN	NaN	NaN	NaN	NaN	NaN	NaN	NaN	NaN	NaN	NaN	NaN				NaN	0	0	NaN	NaN	0	NaN	Q16718
NaN	NaN	NaN	NaN	NaN	13.6088	NaN	NaN	NaN	13.8259	NaN	13.6431	NaN	14.227	14.0648	13.3974	NaN	14.0342	13.7123	13.8459	13.7665	13.768	14.6213	12.5394	14.9285				NaN	0	14	NaN	NaN	0	NaN	Q16774
NaN	NaN	NaN	NaN	NaN	NaN	NaN	NaN	NaN	NaN	NaN	NaN	NaN	NaN	NaN	NaN	NaN	NaN	NaN	NaN	NaN	NaN	12.1405	NaN	NaN				NaN	0	1	NaN	NaN	0	NaN	Q16775
NaN	NaN	NaN	NaN	NaN	NaN	NaN	NaN	NaN	11.9895	NaN	NaN	NaN	NaN	NaN	NaN	NaN	NaN	NaN	NaN	NaN	NaN	NaN	NaN	NaN				NaN	0	1	NaN	NaN	0	NaN	Q16777
NaN	NaN	NaN	NaN	NaN	NaN	NaN	NaN	NaN	NaN	NaN	NaN	NaN	NaN	NaN	NaN	NaN	NaN	NaN	NaN	NaN	NaN	NaN	NaN	NaN				NaN	0	0	NaN	NaN	0	NaN	Q16891
NaN	NaN	NaN	NaN	NaN	NaN	NaN	NaN	NaN	NaN	NaN	NaN	NaN	NaN	NaN	NaN	NaN	NaN	NaN	NaN	NaN	NaN	NaN	NaN	NaN				NaN	0	0	NaN	NaN	0	NaN	Q27J81
NaN	NaN	NaN	NaN	NaN	NaN	NaN	NaN	NaN	NaN	NaN	13.4299	NaN	NaN	NaN	NaN	NaN	NaN	NaN	NaN	NaN	NaN	NaN	NaN	NaN				NaN	0	1	NaN	NaN	0	NaN	Q2KHR3
NaN	NaN	NaN	NaN	NaN	NaN	NaN	NaN	NaN	NaN	NaN	NaN	NaN	NaN	NaN	NaN	NaN	NaN	NaN	NaN	11.4561	NaN	NaN	NaN	NaN				NaN	0	1	NaN	NaN	0	NaN	Q3ZCW2
NaN	NaN	NaN	NaN	NaN	NaN	NaN	NaN	NaN	NaN	NaN	NaN	NaN	NaN	NaN	NaN	NaN	NaN	NaN	NaN	NaN	NaN	15.1673	NaN	NaN				NaN	0	1	NaN	NaN	0	NaN	Q562R1
NaN	NaN	NaN	NaN	NaN	NaN	NaN	NaN	NaN	NaN	NaN	NaN	NaN	NaN	NaN	NaN	NaN	NaN	NaN	NaN	NaN	11.3745	NaN	NaN	NaN				NaN	0	1	NaN	NaN	0	NaN	Q5H9L2
NaN	NaN	NaN	NaN	NaN	NaN	NaN	NaN	NaN	NaN	NaN	NaN	NaN	NaN	NaN	12.974	NaN	13.3658	NaN	13.8672	13.1636	NaN	13.2969	NaN	NaN				NaN	0	5	NaN	NaN	0	NaN	Q5SSJ5
NaN	NaN	NaN	NaN	NaN	NaN	NaN	NaN	NaN	NaN	NaN	NaN	NaN	NaN	NaN	NaN	NaN	NaN	NaN	NaN	11.8418	NaN	NaN	NaN	NaN				NaN	0	1	NaN	NaN	0	NaN	Q6P179
NaN	NaN	NaN	NaN	NaN	NaN	NaN	NaN	NaN	NaN	NaN	NaN	NaN	NaN	NaN	NaN	NaN	16.7747	NaN	NaN	NaN	NaN	NaN	NaN	NaN				NaN	0	1	NaN	NaN	0	NaN	Q6P4E1
NaN	NaN	NaN	NaN	NaN	NaN	NaN	NaN	12.9082	NaN	NaN	NaN	NaN	NaN	NaN	NaN	NaN	NaN	NaN	NaN	12.3068	NaN	NaN	NaN	NaN				NaN	0	2	NaN	NaN	0	NaN	Q6UX71
NaN	NaN	NaN	NaN	NaN	NaN	NaN	NaN	NaN	NaN	NaN	NaN	NaN	NaN	NaN	NaN	NaN	NaN	NaN	NaN	NaN	NaN	NaN	NaN	NaN				NaN	0	0	NaN	NaN	0	NaN	Q6ZUX3
NaN	NaN	NaN	NaN	NaN	NaN	NaN	12.9163	NaN	NaN	NaN	12.9078	NaN	12.4428	NaN	NaN	NaN	13.9683	13.1823	14.2488	NaN	14.2939	14.2258	NaN	13.9538				NaN	0	9	NaN	NaN	0	NaN	Q71U36
NaN	NaN	NaN	NaN	NaN	NaN	NaN	NaN	NaN	NaN	9.30478	NaN	NaN	NaN	NaN	NaN	NaN	NaN	NaN	NaN	NaN	NaN	NaN	NaN	NaN				NaN	0	1	NaN	NaN	0	NaN	Q7LBR1
NaN	NaN	NaN	NaN	NaN	15.9477	13.127	15.9157	14.4774	17.9274	17.4717	15.9985	15.7141	16.4539	13.7365	NaN	14.874	11.9246	13.9515	13.6129	NaN	15.71	13.5183	14.7772	13.4647				NaN	0	18	NaN	NaN	0	NaN	Q7Z401
NaN	NaN	NaN	NaN	NaN	NaN	NaN	NaN	NaN	NaN	NaN	NaN	NaN	NaN	NaN	NaN	NaN	NaN	NaN	11.2959	NaN	NaN	NaN	NaN	NaN				NaN	0	1	NaN	NaN	0	NaN	Q7Z4W1
NaN	NaN	NaN	NaN	NaN	NaN	NaN	NaN	NaN	NaN	NaN	NaN	NaN	10.9241	NaN	NaN	NaN	NaN	NaN	NaN	NaN	NaN	NaN	NaN	NaN				NaN	0	1	NaN	NaN	0	NaN	Q86UP2
NaN	NaN	NaN	NaN	NaN	NaN	NaN	NaN	NaN	12.2655	NaN	NaN	NaN	NaN	NaN	NaN	NaN	NaN	NaN	NaN	NaN	NaN	NaN	NaN	NaN				NaN	0	1	NaN	NaN	0	NaN	Q86V81
NaN	NaN	NaN	NaN	NaN	NaN	NaN	NaN	NaN	NaN	NaN	NaN	NaN	NaN	NaN	NaN	NaN	NaN	NaN	NaN	NaN	13.261	13.1023	NaN	NaN				NaN	0	2	NaN	NaN	0	NaN	Q86VP6
NaN	NaN	NaN	NaN	NaN	NaN	NaN	NaN	NaN	NaN	NaN	NaN	NaN	14.7332	NaN	NaN	NaN	NaN	NaN	NaN	NaN	NaN	NaN	NaN	NaN				NaN	0	1	NaN	NaN	0	NaN	Q8IVT5
NaN	NaN	NaN	NaN	NaN	NaN	NaN	NaN	NaN	NaN	10.9929	NaN	NaN	NaN	NaN	NaN	NaN	NaN	NaN	NaN	NaN	NaN	NaN	NaN	NaN				NaN	0	1	NaN	NaN	0	NaN	Q8IWU5
NaN	NaN	NaN	NaN	NaN	NaN	NaN	NaN	NaN	NaN	NaN	NaN	NaN	NaN	NaN	NaN	NaN	NaN	NaN	NaN	NaN	NaN	NaN	NaN	NaN				NaN	0	0	NaN	NaN	0	NaN	Q8IYF1
NaN	NaN	NaN	NaN	NaN	NaN	NaN	NaN	NaN	NaN	NaN	NaN	NaN	NaN	NaN	NaN	NaN	NaN	NaN	NaN	NaN	NaN	NaN	NaN	12.6407				NaN	0	1	NaN	NaN	0	NaN	Q8N3J6
NaN	NaN	NaN	NaN	NaN	NaN	NaN	NaN	NaN	NaN	NaN	NaN	NaN	NaN	NaN	NaN	NaN	NaN	NaN	NaN	NaN	NaN	NaN	NaN	NaN				NaN	0	0	NaN	NaN	0	NaN	Q8N4P3
NaN	NaN	NaN	NaN	NaN	NaN	NaN	NaN	NaN	NaN	NaN	11.1749	NaN	NaN	NaN	NaN	NaN	NaN	NaN	NaN	NaN	NaN	NaN	NaN	NaN				NaN	0	1	NaN	NaN	0	NaN	Q8NCW5
NaN	NaN	NaN	NaN	NaN	16.0786	NaN	NaN	NaN	16.5188	16.0085	16.3564	NaN	NaN	NaN	NaN	NaN	NaN	NaN	NaN	NaN	NaN	NaN	NaN	NaN				NaN	0	4	NaN	NaN	0	NaN	Q8NG11
NaN	NaN	NaN	NaN	NaN	NaN	NaN	NaN	NaN	NaN	NaN	NaN	NaN	NaN	NaN	NaN	NaN	NaN	NaN	NaN	NaN	NaN	11.5911	NaN	NaN				NaN	0	1	NaN	NaN	0	NaN	Q8TD57
NaN	NaN	NaN	NaN	NaN	NaN	NaN	NaN	NaN	NaN	NaN	NaN	NaN	NaN	NaN	NaN	NaN	NaN	NaN	NaN	NaN	NaN	12.542	NaN	NaN				NaN	0	1	NaN	NaN	0	NaN	Q8WW12
NaN	NaN	NaN	NaN	NaN	NaN	NaN	NaN	NaN	NaN	NaN	NaN	10.1326	NaN	NaN	NaN	NaN	NaN	NaN	NaN	NaN	NaN	NaN	NaN	NaN				NaN	0	1	NaN	NaN	0	NaN	Q8WXF1
NaN	NaN	NaN	NaN	NaN	NaN	NaN	NaN	NaN	NaN	NaN	NaN	NaN	NaN	NaN	NaN	NaN	NaN	NaN	NaN	NaN	NaN	11.2626	NaN	NaN				NaN	0	1	NaN	NaN	0	NaN	Q8WZ42
NaN	NaN	NaN	NaN	NaN	NaN	NaN	NaN	NaN	NaN	NaN	NaN	NaN	10.8258	NaN	NaN	NaN	NaN	NaN	NaN	NaN	NaN	NaN	NaN	NaN				NaN	0	1	NaN	NaN	0	NaN	Q92522
NaN	NaN	NaN	NaN	NaN	NaN	NaN	NaN	NaN	NaN	NaN	NaN	NaN	NaN	NaN	NaN	NaN	NaN	NaN	NaN	NaN	12.1615	NaN	NaN	NaN				NaN	0	1	NaN	NaN	0	NaN	Q92538
NaN	NaN	NaN	NaN	NaN	NaN	NaN	NaN	NaN	NaN	NaN	NaN	NaN	NaN	NaN	NaN	NaN	NaN	NaN	NaN	NaN	NaN	NaN	NaN	10.8016				NaN	0	1	NaN	NaN	0	NaN	Q92597
NaN	NaN	NaN	NaN	NaN	NaN	NaN	NaN	NaN	NaN	NaN	NaN	NaN	NaN	NaN	NaN	NaN	14.1654	NaN	14.0255	NaN	NaN	13.6375	13.6783	NaN				NaN	0	4	NaN	NaN	0	NaN	Q92599
NaN	NaN	NaN	NaN	NaN	NaN	14.5879	NaN	NaN	NaN	NaN	NaN	NaN	NaN	NaN	NaN	NaN	NaN	NaN	NaN	NaN	NaN	NaN	NaN	13.5681				NaN	0	2	NaN	NaN	0	NaN	Q92765
NaN	NaN	NaN	NaN	NaN	NaN	NaN	NaN	NaN	NaN	11.865	NaN	NaN	NaN	NaN	NaN	NaN	NaN	NaN	NaN	NaN	NaN	NaN	NaN	NaN				NaN	0	1	NaN	NaN	0	NaN	Q92823
NaN	NaN	NaN	NaN	NaN	NaN	NaN	NaN	NaN	NaN	NaN	NaN	NaN	NaN	11.5541	NaN	NaN	NaN	NaN	NaN	NaN	NaN	NaN	NaN	NaN				NaN	0	1	NaN	NaN	0	NaN	Q92841
NaN	NaN	NaN	NaN	NaN	NaN	NaN	NaN	NaN	NaN	NaN	NaN	NaN	NaN	NaN	NaN	NaN	12.571	NaN	NaN	NaN	NaN	NaN	NaN	NaN				NaN	0	1	NaN	NaN	0	NaN	Q92945
NaN	NaN	NaN	NaN	NaN	NaN	NaN	NaN	NaN	NaN	NaN	NaN	NaN	11.2616	NaN	NaN	NaN	NaN	NaN	NaN	NaN	NaN	NaN	NaN	NaN				NaN	0	1	NaN	NaN	0	NaN	Q93045
NaN	NaN	NaN	NaN	NaN	NaN	NaN	NaN	NaN	NaN	NaN	NaN	NaN	12.1483	NaN	NaN	NaN	NaN	NaN	NaN	NaN	NaN	NaN	NaN	NaN				NaN	0	1	NaN	NaN	0	NaN	Q96AE4
NaN	NaN	NaN	NaN	NaN	NaN	NaN	NaN	NaN	NaN	NaN	NaN	NaN	NaN	NaN	NaN	NaN	NaN	NaN	NaN	NaN	NaN	NaN	NaN	NaN				NaN	0	0	NaN	NaN	0	NaN	Q96C86
NaN	NaN	NaN	NaN	NaN	NaN	NaN	NaN	NaN	NaN	NaN	NaN	NaN	NaN	NaN	NaN	NaN	11.2034	NaN	NaN	NaN	NaN	NaN	NaN	NaN				NaN	0	1	NaN	NaN	0	NaN	Q96FW1
NaN	NaN	NaN	NaN	NaN	NaN	NaN	NaN	NaN	NaN	NaN	NaN	NaN	14.3619	14.7794	14.1141	NaN	14.9994	14.1643	14.6858	NaN	NaN	14.9863	14.5999	14.7479				NaN	0	9	NaN	NaN	0	NaN	Q96G03
NaN	NaN	NaN	NaN	NaN	NaN	NaN	NaN	9.57334	NaN	NaN	NaN	NaN	NaN	NaN	NaN	NaN	NaN	NaN	NaN	NaN	NaN	NaN	NaN	NaN				NaN	0	1	NaN	NaN	0	NaN	Q96GD0
NaN	NaN	NaN	NaN	NaN	NaN	NaN	NaN	NaN	NaN	NaN	NaN	NaN	10.9909	NaN	NaN	NaN	NaN	NaN	NaN	NaN	NaN	NaN	NaN	NaN				NaN	0	1	NaN	NaN	0	NaN	Q96IU4
NaN	NaN	NaN	NaN	NaN	NaN	NaN	NaN	NaN	NaN	NaN	NaN	NaN	NaN	NaN	NaN	NaN	11.8388	NaN	NaN	NaN	NaN	NaN	NaN	NaN				NaN	0	1	NaN	NaN	0	NaN	Q96JE9
NaN	NaN	NaN	NaN	NaN	15.1102	14.9788	15.5058	NaN	NaN	NaN	NaN	NaN	NaN	15.2723	15.5638	15.249	15.913	15.5024	15.6533	15.3248	15.5887	15.3625	NaN	15.5477				NaN	0	13	NaN	NaN	0	NaN	Q96KP4
NaN	NaN	NaN	NaN	NaN	NaN	NaN	NaN	NaN	NaN	NaN	NaN	NaN	10.2656	NaN	NaN	NaN	NaN	NaN	NaN	NaN	NaN	NaN	NaN	NaN				NaN	0	1	NaN	NaN	0	NaN	Q96RL7
NaN	NaN	NaN	NaN	NaN	NaN	NaN	NaN	NaN	NaN	NaN	NaN	NaN	NaN	NaN	NaN	NaN	NaN	NaN	NaN	NaN	13.8781	NaN	NaN	NaN				NaN	0	1	NaN	NaN	0	NaN	Q96RR1
NaN	NaN	NaN	NaN	NaN	NaN	NaN	NaN	NaN	NaN	NaN	NaN	NaN	10.4419	NaN	NaN	NaN	NaN	NaN	NaN	NaN	NaN	NaN	NaN	NaN				NaN	0	1	NaN	NaN	0	NaN	Q99426
NaN	NaN	NaN	NaN	NaN	16.5144	16.1261	15.6376	16.5948	16.3708	16.2207	16.0603	16.472	16.6514	16.9315	16.6523	15.8513	16.8339	16.4482	16.7373	16.8055	16.7249	16.9612	16.7499	16.3562				NaN	0	20	NaN	NaN	0	NaN	Q99497
NaN	NaN	NaN	NaN	NaN	NaN	NaN	NaN	NaN	NaN	NaN	NaN	NaN	NaN	13.2331	NaN	12.8517	12.941	NaN	NaN	12.6574	NaN	NaN	NaN	NaN				NaN	0	4	NaN	NaN	0	NaN	Q99733
NaN	NaN	NaN	NaN	NaN	NaN	NaN	NaN	NaN	NaN	NaN	NaN	NaN	NaN	12.3423	NaN	NaN	12.4937	NaN	12.5582	12.3667	NaN	12.4762	NaN	NaN				NaN	0	5	NaN	NaN	0	NaN	Q99832
NaN	NaN	NaN	NaN	NaN	NaN	NaN	NaN	NaN	12.7998	NaN	12.473	12.7237	11.7635	NaN	NaN	NaN	13.0017	NaN	NaN	12.4357	NaN	NaN	NaN	NaN				NaN	0	6	NaN	NaN	0	NaN	Q99962
NaN	NaN	NaN	NaN	NaN	NaN	NaN	NaN	NaN	NaN	11.46	NaN	NaN	NaN	NaN	NaN	NaN	NaN	NaN	NaN	NaN	NaN	NaN	NaN	NaN				NaN	0	1	NaN	NaN	0	NaN	Q99969
NaN	NaN	NaN	NaN	NaN	NaN	NaN	NaN	NaN	14.1713	NaN	NaN	14.2451	13.9991	14.4169	13.6098	NaN	15.5406	14.6081	14.2549	14.061	14.1669	14.5438	13.5479	14.2652				NaN	0	13	NaN	NaN	0	NaN	Q9BPU6
NaN	NaN	NaN	NaN	NaN	NaN	NaN	NaN	NaN	NaN	NaN	8.16027	NaN	NaN	NaN	NaN	NaN	NaN	NaN	NaN	NaN	NaN	NaN	NaN	NaN				NaN	0	1	NaN	NaN	0	NaN	Q9BRK5
NaN	NaN	NaN	NaN	NaN	NaN	NaN	NaN	NaN	NaN	NaN	NaN	NaN	NaN	NaN	NaN	NaN	NaN	NaN	NaN	9.93527	NaN	NaN	NaN	NaN				NaN	0	1	NaN	NaN	0	NaN	Q9BTT0
NaN	NaN	NaN	NaN	NaN	NaN	NaN	NaN	NaN	NaN	NaN	NaN	NaN	NaN	NaN	NaN	NaN	NaN	NaN	13.4525	13.6282	12.8482	NaN	NaN	NaN				NaN	0	3	NaN	NaN	0	NaN	Q9BUT1
NaN	NaN	NaN	NaN	NaN	NaN	NaN	NaN	NaN	NaN	NaN	NaN	NaN	11.0353	NaN	NaN	NaN	NaN	NaN	NaN	NaN	NaN	NaN	NaN	NaN				NaN	0	1	NaN	NaN	0	NaN	Q9BVA1
NaN	NaN	NaN	NaN	NaN	NaN	NaN	NaN	NaN	NaN	NaN	NaN	NaN	NaN	NaN	NaN	NaN	NaN	NaN	NaN	10.267	NaN	NaN	NaN	NaN				NaN	0	1	NaN	NaN	0	NaN	Q9BW30
NaN	NaN	NaN	NaN	NaN	NaN	NaN	NaN	NaN	NaN	NaN	NaN	NaN	11.6666	NaN	NaN	NaN	NaN	NaN	NaN	NaN	NaN	NaN	NaN	NaN				NaN	0	1	NaN	NaN	0	NaN	Q9BY11
NaN	NaN	NaN	NaN	NaN	NaN	NaN	NaN	NaN	NaN	NaN	NaN	12.4688	NaN	NaN	NaN	NaN	NaN	NaN	NaN	NaN	NaN	NaN	NaN	NaN				NaN	0	1	NaN	NaN	0	NaN	Q9H0U4
NaN	NaN	NaN	NaN	NaN	NaN	NaN	NaN	NaN	NaN	NaN	NaN	NaN	NaN	NaN	NaN	NaN	NaN	NaN	NaN	NaN	NaN	NaN	NaN	NaN				NaN	0	0	NaN	NaN	0	NaN	Q9H115
NaN	NaN	NaN	NaN	NaN	NaN	NaN	NaN	NaN	NaN	NaN	NaN	NaN	11.3528	NaN	NaN	NaN	NaN	NaN	NaN	NaN	NaN	NaN	NaN	NaN				NaN	0	1	NaN	NaN	0	NaN	Q9H1E3
NaN	NaN	NaN	NaN	NaN	NaN	NaN	NaN	NaN	NaN	NaN	NaN	NaN	11.9787	NaN	NaN	NaN	NaN	NaN	NaN	NaN	NaN	NaN	NaN	NaN				NaN	0	1	NaN	NaN	0	NaN	Q9H299
NaN	NaN	NaN	NaN	NaN	NaN	NaN	NaN	NaN	14.5632	NaN	NaN	NaN	NaN	NaN	NaN	NaN	NaN	NaN	NaN	NaN	NaN	NaN	NaN	NaN				NaN	0	1	NaN	NaN	0	NaN	Q9H668
NaN	NaN	NaN	NaN	NaN	NaN	NaN	NaN	NaN	NaN	NaN	NaN	NaN	NaN	NaN	NaN	NaN	NaN	NaN	NaN	NaN	NaN	NaN	NaN	NaN				NaN	0	0	NaN	NaN	0	NaN	Q9HB71
NaN	NaN	NaN	NaN	NaN	NaN	NaN	NaN	NaN	NaN	NaN	NaN	NaN	NaN	NaN	NaN	NaN	NaN	NaN	NaN	NaN	NaN	NaN	NaN	NaN				NaN	0	0	NaN	NaN	0	NaN	Q9HC38
NaN	NaN	NaN	NaN	NaN	14.0863	13.5325	NaN	NaN	NaN	NaN	NaN	14.2191	14.0269	14.3572	13.4085	13.8077	14.6662	NaN	14.5901	14.2996	14.2267	14.3271	13.9486	14.3988				NaN	0	14	NaN	NaN	0	NaN	Q9HCJ6
NaN	NaN	NaN	NaN	NaN	NaN	NaN	NaN	NaN	NaN	NaN	NaN	NaN	NaN	13.3624	NaN	NaN	NaN	NaN	15.7569	NaN	14.3753	13.8995	NaN	NaN				NaN	0	4	NaN	NaN	0	NaN	Q9NQC3
NaN	NaN	NaN	NaN	NaN	NaN	NaN	NaN	NaN	NaN	NaN	10.693	NaN	NaN	NaN	NaN	NaN	NaN	NaN	NaN	NaN	NaN	NaN	NaN	NaN				NaN	0	1	NaN	NaN	0	NaN	Q9NR28
NaN	NaN	NaN	NaN	NaN	NaN	8.1151	NaN	NaN	NaN	NaN	NaN	NaN	NaN	NaN	NaN	NaN	NaN	NaN	NaN	NaN	NaN	NaN	NaN	NaN				NaN	0	1	NaN	NaN	0	NaN	Q9UMX0
NaN	NaN	NaN	NaN	NaN	NaN	NaN	NaN	NaN	NaN	NaN	NaN	NaN	9.90275	NaN	NaN	NaN	NaN	NaN	NaN	NaN	NaN	NaN	NaN	NaN				NaN	0	1	NaN	NaN	0	NaN	Q9NRX4
NaN	NaN	NaN	NaN	NaN	NaN	NaN	NaN	NaN	NaN	NaN	NaN	NaN	10.5617	NaN	NaN	NaN	NaN	NaN	NaN	NaN	NaN	NaN	NaN	NaN				NaN	0	1	NaN	NaN	0	NaN	Q9NSD9
NaN	NaN	NaN	NaN	NaN	NaN	NaN	NaN	NaN	NaN	NaN	NaN	NaN	NaN	NaN	NaN	NaN	NaN	NaN	10.4849	NaN	NaN	NaN	NaN	NaN				NaN	0	1	NaN	NaN	0	NaN	Q9NTK5
NaN	NaN	NaN	NaN	NaN	NaN	NaN	NaN	NaN	NaN	NaN	NaN	NaN	NaN	NaN	NaN	NaN	NaN	NaN	NaN	NaN	NaN	12.3329	NaN	NaN				NaN	0	1	NaN	NaN	0	NaN	Q9NTM9
NaN	NaN	NaN	NaN	NaN	NaN	NaN	NaN	NaN	NaN	NaN	NaN	NaN	NaN	NaN	NaN	NaN	NaN	NaN	NaN	NaN	NaN	10.6793	NaN	NaN				NaN	0	1	NaN	NaN	0	NaN	Q9NVA2
NaN	NaN	NaN	NaN	NaN	NaN	NaN	NaN	NaN	NaN	NaN	NaN	NaN	NaN	NaN	NaN	NaN	NaN	NaN	NaN	NaN	12.8075	NaN	NaN	NaN				NaN	0	1	NaN	NaN	0	NaN	Q9NZJ9
NaN	NaN	NaN	NaN	NaN	NaN	NaN	NaN	NaN	NaN	NaN	NaN	NaN	12.8211	NaN	NaN	NaN	NaN	NaN	NaN	NaN	NaN	NaN	NaN	NaN				NaN	0	1	NaN	NaN	0	NaN	Q9NZN9
NaN	NaN	NaN	NaN	NaN	NaN	NaN	NaN	NaN	NaN	NaN	NaN	NaN	NaN	NaN	NaN	NaN	NaN	NaN	NaN	9.22238	NaN	NaN	NaN	NaN				NaN	0	1	NaN	NaN	0	NaN	Q9UBE0
NaN	NaN	NaN	NaN	NaN	NaN	NaN	NaN	NaN	NaN	NaN	NaN	NaN	9.94037	NaN	NaN	NaN	NaN	NaN	NaN	NaN	NaN	NaN	NaN	NaN				NaN	0	1	NaN	NaN	0	NaN	Q9UKT7
NaN	NaN	NaN	NaN	NaN	NaN	NaN	NaN	NaN	NaN	8.58477	NaN	NaN	NaN	NaN	NaN	NaN	NaN	NaN	NaN	NaN	NaN	NaN	NaN	NaN				NaN	0	1	NaN	NaN	0	NaN	Q9UM54
NaN	NaN	NaN	NaN	NaN	NaN	NaN	NaN	NaN	NaN	NaN	NaN	NaN	NaN	NaN	NaN	NaN	NaN	NaN	NaN	NaN	NaN	NaN	NaN	12.2822				NaN	0	1	NaN	NaN	0	NaN	Q9UMN6
NaN	NaN	NaN	NaN	NaN	NaN	NaN	NaN	NaN	NaN	NaN	NaN	NaN	10.3343	NaN	NaN	NaN	NaN	NaN	NaN	NaN	NaN	NaN	NaN	NaN				NaN	0	1	NaN	NaN	0	NaN	Q9UMS4
NaN	NaN	NaN	NaN	NaN	NaN	NaN	NaN	NaN	NaN	NaN	NaN	NaN	NaN	NaN	NaN	NaN	NaN	NaN	NaN	NaN	NaN	NaN	NaN	NaN				NaN	0	0	NaN	NaN	0	NaN	Q9UNM6
NaN	NaN	NaN	NaN	NaN	NaN	NaN	NaN	NaN	NaN	NaN	NaN	NaN	NaN	NaN	NaN	NaN	NaN	NaN	NaN	NaN	NaN	NaN	NaN	NaN				NaN	0	0	NaN	NaN	0	NaN	Q9UQ80
NaN	NaN	NaN	NaN	NaN	NaN	NaN	NaN	NaN	NaN	NaN	NaN	NaN	NaN	NaN	NaN	NaN	NaN	NaN	NaN	NaN	NaN	12.213	NaN	NaN				NaN	0	1	NaN	NaN	0	NaN	Q9Y266
NaN	NaN	NaN	NaN	NaN	NaN	NaN	NaN	NaN	NaN	NaN	NaN	NaN	NaN	NaN	NaN	NaN	NaN	NaN	NaN	NaN	NaN	NaN	NaN	NaN				NaN	0	0	NaN	NaN	0	NaN	Q9Y285
NaN	NaN	NaN	NaN	NaN	NaN	NaN	NaN	NaN	NaN	NaN	NaN	NaN	10.4664	NaN	NaN	NaN	NaN	NaN	NaN	NaN	NaN	NaN	NaN	NaN				NaN	0	1	NaN	NaN	0	NaN	Q9Y287
NaN	NaN	NaN	NaN	NaN	NaN	NaN	NaN	NaN	NaN	NaN	NaN	NaN	NaN	NaN	NaN	NaN	NaN	NaN	NaN	NaN	NaN	12.7442	NaN	NaN				NaN	0	1	NaN	NaN	0	NaN	Q9Y2S2
NaN	NaN	NaN	NaN	NaN	NaN	NaN	NaN	NaN	NaN	NaN	NaN	NaN	NaN	11.4359	NaN	NaN	NaN	NaN	NaN	NaN	NaN	NaN	NaN	NaN				NaN	0	1	NaN	NaN	0	NaN	Q9Y2V2
NaN	NaN	NaN	NaN	NaN	NaN	NaN	NaN	NaN	NaN	NaN	NaN	NaN	NaN	NaN	NaN	NaN	NaN	NaN	NaN	NaN	NaN	NaN	NaN	NaN				NaN	0	0	NaN	NaN	0	NaN	Q9Y3A5
NaN	NaN	NaN	NaN	NaN	NaN	NaN	NaN	NaN	NaN	NaN	NaN	NaN	11.5539	NaN	NaN	NaN	NaN	NaN	NaN	NaN	NaN	NaN	NaN	NaN				NaN	0	1	NaN	NaN	0	NaN	Q9Y3D6
NaN	NaN	NaN	NaN	NaN	NaN	NaN	NaN	NaN	NaN	NaN	NaN	NaN	12.8949	NaN	NaN	NaN	NaN	NaN	NaN	NaN	NaN	NaN	NaN	NaN				NaN	0	1	NaN	NaN	0	NaN	Q9Y3E1
NaN	NaN	NaN	NaN	NaN	NaN	NaN	NaN	NaN	NaN	NaN	NaN	NaN	NaN	NaN	NaN	NaN	NaN	NaN	11.1895	NaN	NaN	NaN	NaN	NaN				NaN	0	1	NaN	NaN	0	NaN	Q9Y3I0
NaN	NaN	NaN	NaN	NaN	NaN	NaN	NaN	NaN	NaN	NaN	NaN	NaN	NaN	NaN	NaN	NaN	NaN	NaN	NaN	NaN	NaN	12.7763	NaN	NaN				NaN	0	1	NaN	NaN	0	NaN	Q9Y3M8
NaN	NaN	NaN	NaN	NaN	NaN	NaN	NaN	NaN	NaN	NaN	NaN	NaN	11.1989	NaN	NaN	NaN	NaN	NaN	NaN	NaN	NaN	NaN	NaN	NaN				NaN	0	1	NaN	NaN	0	NaN	Q9Y696
NaN	NaN	NaN	NaN	NaN	NaN	NaN	NaN	NaN	NaN	NaN	NaN	NaN	NaN	NaN	NaN	NaN	NaN	NaN	NaN	14.6486	NaN	NaN	NaN	NaN				NaN	0	1	NaN	NaN	0	NaN	Q9Y6X4

## Sheet: SRF2_VH subanalysis
SI Table 4. SRF subgroup analysis to vitreous humor.
SRF subgroup 2 (SRF2)												Vitreous humor																				Potential contaminants	Student's T-test Significant SRF2_VH	Student's T-test significant	Mol. weight [kDa]	Count SRF	Count VH	Student's T-test p-value SRF2_VH	Student's T-test q-value SRF2_VH	Student's T-test Difference SRF2_VH	Student's T-test Test statistic SRF2_VH	Majority protein IDs
SRF3	SRF5	SRF8	SRF10	SRF11	SRF12	SRF13	SRF14	SRF15	SRF16	SRF19	SRF23	VH1	VH2	VH3	VH4	VH5	VH6	VH7	VH8	VH9	VH10	VH11	VH12	VH13	VH14	VH15	VH16	VH17	VH18	VH19	VH20
19.1929	18.6808	17.8486	17.67	17.4194	18.8433	17.9807	18.251	17.322	16.8946	NaN	17.6213	NaN	NaN	15.1268	14.411	NaN	NaN	NaN	NaN	NaN	NaN	15.479	15.1394	NaN	17.8493	NaN	NaN	NaN	13.9718	NaN	NaN		+	SRF2_VH	23.063	23	6	7.66319e-05	0.000275178	2.64542	5.37925	B9A064
27.0096	26.1565	27.0973	26.2686	26.319	26.6026	27.0331	26.4416	26.1226	26.4263	25.7517	26.5424	26.0886	25.3696	26.5096	25.7328	26.4222	25.9804	26.2575	25.9543	25.5467	24.3575	26.1182	25.9775	23.3611	25.9517	24.1901	24.5239	25.6734	24.5658	26.3348	24.4026	+	+	SRF2_VH	69.366	24	20	0.000953068	0.00250975	1.01502	3.66384	P02768
19.081	19.4684	19.1364	19.4725	19.1316	19.4334	19.09	19.3268	19.4081	19.377	14.9047	19.4076	17.4477	18.3822	18.8872	18.0136	18.3272	18.6909	18.075	17.4776	18.2753	16.4561	17.7876	18.5107	16.4337	17.8695	16.9747	17.4262	17.6147	16.6308	17.931	16.9833		+	SRF2_VH	122.2	24	20	0.00158862	0.00392191	1.22672	3.47248	P00450
17.0367	16.169	17.3757	16.9573	17.2671	16.6771	16.8187	17.2052	16.5074	16.8489	14.923	16.4817	15.1118	15.7351	16.9769	16.1097	16.3459	17.2386	16.1101	15.9965	16.2132	14.5217	16.1646	15.932	14.5993	16.8165	14.4435	15.5932	16.2522	14.201	16.0008	14.7605		+	SRF2_VH	85.532	24	20	0.00343076	0.00752861	0.932839	3.17761	P00751
16.2052	16.1807	18.1638	16.9707	17.4204	16.9101	17.8015	17.7208	17.2323	17.6682	14.9897	17.3409	16.4164	16.4329	16.7775	15.8641	17.4094	16.628	17.2056	16.1507	15.9911	12.7781	15.551	15.8101	13.8633	15.9049	14.4158	15.0391	15.6795	14.6446	15.6658	14.1297		+	SRF2_VH	52.602	24	20	0.000999526	0.00254718	1.43248	3.64613	P01008
16.6304	16.0825	16.3098	16.1106	16.4191	16.8287	16.9825	16.257	15.9471	16.2492	NaN	16.4193	14.7378	15.6744	15.9501	15.4244	14.8167	15.7396	15.2699	14.4904	14.8571	13.7367	14.4281	15.6245	13.7829	15.2157	13.9537	14.6502	14.3844	14.3681	14.8263	14.0683		+	SRF2_VH	53.154	23	20	3.91935e-08	4.42327e-07	1.58515	7.38203	P01019
17.3718	15.7991	17.4288	16.234	17.2492	17.8336	16.7113	16.8489	16.3551	16.7729	16.7137	16.9498	15.7503	15.6875	16.021	15.5462	16.7907	15.9921	16.8229	15.1973	15.6162	14.0911	15.5448	15.2591	13.8453	15.804	NaN	14.8548	15.5418	14.7494	16.0058	13.9966		+	SRF2_VH	71.957	24	19	1.34547e-05	7.08615e-05	1.42848	5.22813	P01042
21.1869	20.4638	19.4325	20.1828	19.5024	20.2897	20.5185	20.1048	19.5685	19.1078	NaN	20.0381	17.2788	18.3749	17.9807	17.223	17.377	18.1637	17.3241	16.7628	18.2387	16.5493	18.3322	17.7989	15.6563	19.1797	16.409	16.463	18.2318	15.8558	17.842	15.8462		+	SRF2_VH	11.765	23	20	4.54327e-09	1.04999e-07	2.69159	8.22553	P01834
19.2261	18.9408	17.879	19.0398	18.1363	19.0459	18.6074	18.7948	17.9075	17.6152	NaN	18.3574	NaN	17.5684	17.2687	15.9031	16.4463	17.1188	16.6318	16.2516	17.1166	NaN	17.367	NaN	NaN	19.2553	16.7755	NaN	18.2686	NaN	16.0766	14.9974		+	SRF2_VH	35.9	23	14	0.000166289	0.000547369	1.57271	4.4892	P01859
18.2875	18.1772	17.0382	18.2369	17.5088	17.693	17.8831	18.1438	17.361	17.5171	16.306	18.1066	16.2889	17.2918	16.5719	16.8244	16.1425	17.1768	16.0285	15.9495	16.9092	15.12	16.8137	16.4349	13.9222	19.0647	15.6693	14.891	17.1064	14.9447	16.5878	14.8097		+	SRF2_VH	41.287	24	20	0.00028934	0.000846586	1.46088	4.10068	P01860
20.8712	18.5437	18.0518	17.7963	18.8836	19.1874	19.0108	19.2014	NaN	17.2185	17.3691	16.5407	16.9327	17.7977	16.8172	17.5455	16.7867	19.2045	16.5788	14.9817	17.5698	16.6364	19.0041	17.3137	14.4788	NaN	16.1132	16.0626	17.8874	13.2841	16.6405	15.0258		+	SRF2_VH	37.654	23	19	0.00229796	0.00518683	1.75859	3.35422	P01876
22.026	20.6996	22.4493	20.87	21.508	21.2661	22.1754	21.3448	20.666	21.176	19.8311	22.001	20.1443	21.1623	20.9649	19.8496	20.3339	20.3267	20.2937	20.1341	19.739	17.8792	20.4243	19.4467	18.0362	20.0712	16.8036	19.0988	19.7338	18.3995	19.6278	18.3366		+	SRF2_VH	30.777	24	20	3.08586e-05	0.000135435	1.79414	4.90041	P02647
19.5258	16.7311	19.253	18.2098	18.6377	18.7111	18.5926	17.9957	17.4429	18.022	17.1228	19.0841	17.5826	18.3117	17.0443	16.2439	16.2973	17.6325	16.0432	17.2172	16.7328	14.4515	17.9687	16.0595	15.062	16.7338	13.5941	16.3854	16.8192	14.7206	16.7301	15.2142		+	SRF2_VH	11.175	24	20	4.17107e-05	0.000173429	1.93516	4.79355	P02652
17.0538	15.2489	16.7625	15.6433	16.4336	16.1808	15.4247	16.4942	15.9702	16.195	NaN	15.5622	14.7539	NaN	15.9556	15.8681	15.8567	15.7544	16.1632	15.4867	15.6866	NaN	14.6645	15.6247	NaN	15.2503	NaN	15.4072	14.8381	14.4137	15.5821	14.0111		+	SRF2_VH	38.298	23	16	0.00367781	0.00776538	0.755818	3.20421	P02749
19.6301	18.6381	19.8345	18.7479	19.0074	18.949	19.7588	18.841	18.8878	18.9439	18.8627	20.4201	17.1302	17.0699	16.3147	16.6307	16.0991	16.1025	16.3767	15.5174	16.2191	14.7278	17.0378	16.8071	15.1616	16.3869	14.5483	15.856	16.5795	15.543	16.5153	15.6609		+	SRF2_VH	39.34	24	20	1.93634e-13	7.64856e-12	3.09588	12.5156	P02765
16.752	17.0894	16.3189	16.5292	16.8839	18.2269	16.7951	16.38	17.927	16.7504	NaN	16.4989	14.9323	17.0725	16.2954	16.8921	15.4083	15.0148	15.2534	15.5711	15.8204	15.6538	15.7606	17.0241	14.1532	15.7048	15.2403	14.5116	NaN	14.0762	15.9551	16.2666		+	SRF2_VH	15.887	23	19	0.000149861	0.00051474	1.31201	4.38179	P02766
19.3395	17.7973	19.5539	18.3661	19.1708	18.8737	19.3652	18.8965	18.5021	18.8461	19.1691	18.853	18.2919	18.1297	18.8425	18.2719	18.8267	18.6242	18.5536	18.0346	18.1258	16.5181	18.184	18.129	16.7911	18.5205	15.8271	17.4801	18.2515	17.0279	18.1119	16.0281		+	SRF2_VH	52.917	24	20	0.000764119	0.00208157	1.06595	3.74572	P02774
16.705	16.2543	17.2729	16.8419	16.9145	16.8864	16.8857	16.7697	16.5527	16.578	NaN	16.8638	15.4936	15.1174	16.395	15.1331	15.9377	15.2742	15.9063	14.5313	NaN	NaN	15.3855	15.2126	NaN	15.6906	NaN	14.3332	15.5294	NaN	15.2489	14.9894		+	SRF2_VH	54.305	23	15	1.75561e-08	2.31155e-07	1.42978	8.26723	P04004
16.9674	15.9087	17.1773	16.0191	16.0426	17.1318	17.0745	16.0084	15.8012	15.6972	NaN	16.5569	14.2586	14.8871	NaN	NaN	15.0094	14.4334	14.497	NaN	NaN	NaN	14.19	14.2699	NaN	14.6371	NaN	NaN	14.134	NaN	14.411	NaN		+	SRF2_VH	59.578	23	10	1.57471e-08	2.31155e-07	1.92587	9.3354	P04196
18.3101	17.1413	18.2024	17.3497	17.7819	18.1525	18.3415	17.8124	17.5921	17.3325	NaN	17.958	16.8071	16.8703	17.4444	16.0152	17.4596	17.2483	17.3516	16.722	16.6611	13.9988	16.4945	16.1736	NaN	16.5184	NaN	14.9292	16.4679	15.3552	16.6229	14.9363		+	SRF2_VH	54.253	23	18	5.29614e-05	0.000201048	1.47829	4.79416	P04217
19.0469	16.7878	18.5156	NaN	17.7203	17.9462	18.8776	17.0865	15.467	18.0182	16.2965	18.6469	13.1095	13.0281	14.5249	14.2829	15.0298	NaN	14.3956	15.3273	14.6897	14.3356	13.6123	14.4589	NaN	13.7504	NaN	NaN	NaN	NaN	14.0776	NaN		+	SRF2_VH	21.275	19	13	5.31639e-09	1.04999e-07	3.47187	9.20635	P05090
17.778	17.5453	17.4161	17.8639	17.8368	17.9143	17.1878	17.6067	18.1783	18.0856	NaN	17.4575	16.8382	17.5424	17.3628	17.0241	17.0023	17.3775	16.9342	16.3062	16.4099	15.4157	16.2461	17.0978	14.9179	16.5228	15.831	16.3772	16.5423	15.1363	16.6276	15.4382		+	SRF2_VH	55.154	23	20	1.18583e-05	6.69145e-05	1.26796	5.27359	P05155
14.8787	14.7506	14.8735	14.9681	15.0603	15.7837	14.6914	15.3348	15.2365	14.4452	NaN	14.9974	13.686	14.1788	NaN	14.0494	13.8979	14.2784	12.7056	NaN	13.7846	NaN	NaN	14.2617	NaN	13.9192	13.1867	13.733	NaN	NaN	NaN	NaN		+	SRF2_VH	65.75	22	11	1.43124e-06	9.42233e-06	1.21262	6.75521	P05156
17.0783	17.7499	18.1278	18.0012	17.8569	17.6709	17.9189	17.9536	17.6198	18.2633	17.7605	18.0856	17.0098	17.5219	17.0028	17.2936	17.551	17.224	17.6148	17.2209	17.1764	16.7492	16.9876	17.6202	16.5272	17.2768	16.8833	17.337	16.5523	16.3266	16.9692	17.0795	+	+	SRF2_VH	85.696	24	20	1.75941e-06	1.06918e-05	0.744359	5.91686	P06396
18.8645	18.2112	19.5855	18.0796	18.7453	19.0533	19.8216	18.6784	18.1977	19.2332	18.2241	19.7562	17.3218	18.1013	17.6831	16.9715	19.6591	17.034	19.4305	18.2859	18.0067	16.2514	17.6835	16.6654	16.6049	16.6825	13.8346	16.3699	17.5831	16.8616	17.4938	16.4911		+	SRF2_VH	45.398	24	20	0.00020916	0.000660947	1.6201	4.21786	P06727
18.2378	19.6114	17.7985	19.2985	18.6137	19.598	17.2326	18.4019	19.4692	19.6314	15.9935	19.0229	16.6673	17.3237	14.8288	17.7885	16.6836	15.7875	16.4871	17.0871	16.8231	16.6033	16.2996	16.2116	15.7323	16.5985	16.4435	15.949	16.569	15.6807	16.6081	16.4843		+	SRF2_VH	44.552	24	20	1.19389e-07	1.04797e-06	2.14296	6.89049	P07339
NaN	17.8904	NaN	15.5766	17.3177	NaN	NaN	15.9111	18.3057	16.812	15.3131	17.9405	13.0236	NaN	NaN	NaN	NaN	NaN	NaN	NaN	12.756	NaN	13.4754	NaN	13.1546	NaN	14.2861	NaN	NaN	14.6341	NaN	NaN		+	SRF2_VH	38.892	14	6	5.34431e-05	0.000201048	3.32842	6.09899	P08100
NaN	16.734	13.783	15.8978	16.4363	NaN	11.4214	16.3199	16.1579	16.2424	14.1308	14.3513	18.8698	18.4146	15.1075	18.1559	18.4146	17.5092	18.3727	19.0543	18.812	19.1671	18.7227	16.8065	19.3776	18.1288	18.9246	19.2395	18.7804	19.7287	18.9691	19.4115		+	SRF2_VH	45.119	18	20	2.77792e-07	2.19455e-06	-3.35088	-6.709	P10523
17.9837	22.5534	19.6666	22.3119	22.0043	21.3174	20.1302	22.0756	22.6544	22.3058	19.3559	21.7683	19.8674	20.0403	19.2669	20.1062	19.3707	19.7302	19.2126	20.0021	19.5396	19.1573	19.5081	20.0525	19.1279	18.8463	19.4512	19.7923	19.271	19.6223	20.8007	20.3664		+	SRF2_VH	135.36	24	20	0.000230652	0.000700826	1.52068	4.1826	P10745
16.9609	NaN	16.9139	16.3113	16.9368	17.7356	17.7953	17.1557	16.569	17.1112	NaN	17.2595	NaN	16.6105	17.291	16.5728	17.5057	16.3253	17.0307	15.9461	15.9594	14.8406	NaN	16.1779	14.7723	16.0868	NaN	14.9614	15.7386	14.9807	15.6875	NaN		+	SRF2_VH	23.602	21	16	0.00167111	0.00400053	1.04445	3.5394	P19652
16.1273	14.7665	17.28	16.2251	16.8854	15.9631	16.2173	16.769	15.5865	15.4168	NaN	16.2385	14.3249	14.8277	14.6558	14.8827	14.7666	15.9199	14.6979	14.4164	14.9019	NaN	14.6297	NaN	NaN	NaN	NaN	12.7301	13.621	NaN	14.8446	NaN		+	SRF2_VH	106.46	23	13	2.5465e-05	0.000118337	1.57881	5.30153	P19823
14.8669	NaN	15.5843	14.607	15.7383	14.3377	15.1458	15.6678	14.4984	14.5144	15.1706	15.6113	11.9043	13.3902	NaN	NaN	13.241	15.1159	13.4236	13.1904	13.6997	NaN	13.9373	13.7777	NaN	12.8347	NaN	13.0803	12.1527	12.6382	13.7661	12.7651	+	+	SRF2_VH	101.39	23	15	7.80368e-07	5.60446e-06	1.80637	6.60749	P19827
16.0324	17.6924	17.5629	17.2347	17.1243	16.9232	17.2252	17.2881	17.8869	16.9318	NaN	17.5684	15.6505	15.7157	15.3523	16.3378	16.0066	14.7812	15.7756	15.9426	15.3757	14.3589	14.6026	NaN	NaN	15.8708	14.9071	16.3471	15.7325	13.917	15.514	16.1425		+	SRF2_VH	25.552	22	18	6.76402e-08	6.67947e-07	1.76177	7.34083	P22352
16.0546	14.0588	15.4731	14.1588	NaN	15.6707	15.6146	14.7514	14.6383	14.5551	NaN	14.9698	13.9387	NaN	14.2986	NaN	13.4184	13.7386	13.5527	12.9901	12.6107	NaN	13.2756	12.4126	NaN	NaN	NaN	NaN	NaN	NaN	13.6573	NaN		+	SRF2_VH	69.068	19	10	2.26295e-05	0.000111733	1.60519	5.66314	P43652
NaN	15.3202	14.8426	15.4401	15.8692	14.4051	NaN	16.0439	15.6649	15.0139	16.1076	15.2732	19.4802	19.212	18.7188	18.9664	18.9561	18.723	18.9932	19.5651	19.5158	20.0607	19.4969	19.1092	20.1755	19.4916	19.9061	19.8351	19.3059	19.7521	19.3161	19.8286		+	SRF2_VH	41.792	19	20	2.62296e-19	2.07214e-17	-4.02235	-22.187	P63261
15.0372	14.1848	16.3814	15.2169	15.4513	15.6115	16.358	15.9407	15.417	15.4404	NaN	NaN	14.9321	15.0285	15.5385	15.4674	15.3049	15.5857	14.9323	14.4564	14.4735	13.6976	14.8297	14.8007	NaN	14.6814	NaN	13.4344	14.473	13.5477	14.0704	NaN		+	SRF2_VH	103.36	22	17	0.00373525	0.00776538	0.84192	3.19789	Q14624
NaN	15.7018	12.2561	15.7789	14.7805	15.1562	NaN	15.1629	15.3364	15.3343	NaN	15.3432	NaN	NaN	NaN	NaN	NaN	NaN	13.0811	NaN	NaN	12.8775	NaN	NaN	13.5131	NaN	13.8165	NaN	13.7721	13.445	NaN	13.0071		+	SRF2_VH	89.386	17	7	0.00183482	0.00426326	1.62445	3.83106	Q17R60
NaN	16.1918	16.1252	16.6464	16.7963	15.281	NaN	16.0879	14.9929	16.7419	NaN	16.1973	NaN	13.5206	14.1702	15.8119	16.1215	14.5463	15.9748	15.1541	14.6803	15.5075	NaN	15.6355	14.017	NaN	14.7777	14.9586	14.2338	13.6673	14.963	14.7429		+	SRF2_VH	37.26	21	17	0.000329594	0.000929926	1.2659	4.18527	Q9UBM4
NaN	NaN	12.1767	NaN	NaN	NaN	NaN	NaN	NaN	NaN	NaN	NaN	NaN	NaN	12.1435	NaN	NaN	NaN	NaN	NaN	NaN	NaN	NaN	NaN	NaN	NaN	NaN	NaN	NaN	NaN	NaN	NaN				12.466	1	1	NaN	NaN	0	NaN	A0A075B6K0
NaN	NaN	NaN	NaN	NaN	NaN	NaN	NaN	NaN	NaN	NaN	NaN	NaN	NaN	12.4038	NaN	NaN	NaN	NaN	NaN	NaN	NaN	NaN	NaN	NaN	NaN	NaN	NaN	NaN	NaN	NaN	NaN				12.332	1	1	NaN	NaN	0	NaN	A0A075B6K5
NaN	NaN	NaN	NaN	NaN	NaN	NaN	NaN	NaN	NaN	NaN	NaN	NaN	NaN	NaN	NaN	NaN	NaN	NaN	NaN	14.5167	NaN	NaN	NaN	NaN	NaN	NaN	NaN	NaN	NaN	NaN	NaN				13.085	1	1	NaN	NaN	0	NaN	A2NJV5
NaN	NaN	NaN	NaN	NaN	NaN	NaN	NaN	NaN	NaN	NaN	NaN	NaN	NaN	NaN	NaN	NaN	NaN	NaN	NaN	NaN	NaN	NaN	NaN	NaN	NaN	NaN	NaN	NaN	NaN	NaN	NaN				12.926	1	0	NaN	NaN	0	NaN	A0A0B4J1V0
13.6672	13.2769	NaN	NaN	NaN	NaN	NaN	NaN	NaN	NaN	NaN	NaN	NaN	NaN	NaN	NaN	NaN	NaN	NaN	NaN	NaN	NaN	NaN	NaN	NaN	NaN	NaN	NaN	NaN	NaN	NaN	NaN				13.203	2	0	NaN	NaN	0	NaN	A0A0B4J1Y9
NaN	NaN	NaN	NaN	NaN	NaN	NaN	NaN	NaN	NaN	NaN	NaN	NaN	NaN	NaN	NaN	NaN	NaN	NaN	NaN	NaN	NaN	NaN	NaN	NaN	NaN	NaN	NaN	NaN	NaN	NaN	NaN				12.674	1	0	NaN	NaN	0	NaN	A0A0C4DH38
16.0091	NaN	14.1421	NaN	NaN	14.7293	NaN	14.4647	NaN	NaN	NaN	NaN	NaN	NaN	NaN	NaN	NaN	NaN	NaN	NaN	NaN	NaN	NaN	NaN	NaN	NaN	NaN	NaN	NaN	NaN	NaN	NaN				13.148	7	0	NaN	NaN	0	NaN	A0A0C4DH55
NaN	NaN	NaN	NaN	NaN	NaN	NaN	NaN	NaN	NaN	NaN	NaN	NaN	NaN	NaN	NaN	NaN	NaN	NaN	NaN	NaN	NaN	NaN	NaN	NaN	NaN	NaN	NaN	NaN	NaN	NaN	NaN				13.079	0	0	NaN	NaN	0	NaN	A0A0C4DH68
12.7829	NaN	NaN	NaN	NaN	NaN	NaN	NaN	NaN	NaN	NaN	NaN	NaN	NaN	NaN	NaN	NaN	NaN	NaN	NaN	NaN	NaN	NaN	NaN	NaN	NaN	NaN	NaN	NaN	NaN	NaN	NaN				12.822	1	0	NaN	NaN	0	NaN	A0A0J9YX35
NaN	11.0589	NaN	NaN	NaN	NaN	NaN	NaN	NaN	NaN	NaN	NaN	18.222	19.2983	20.4273	19.4535	19.3683	18.1759	19.6027	20.3961	19.3476	23.7879	17.8295	23.2842	19.9049	19.8464	19.1322	22.3766	18.4373	21.5314	19.2313	19.7089				19.909	1	20	NaN	NaN	0	NaN	A0A140G945
11.3008	NaN	NaN	NaN	NaN	NaN	NaN	NaN	NaN	NaN	NaN	NaN	NaN	NaN	NaN	NaN	NaN	NaN	NaN	NaN	NaN	NaN	NaN	NaN	NaN	NaN	NaN	NaN	NaN	NaN	NaN	NaN	+			77.456	1	0	NaN	NaN	0	NaN	P23142
18.5678	NaN	18.8495	19.8073	20.0335	17.4462	18.9718	19.7761	19.6784	19.6942	25.9992	21.7921	18.3664	NaN	NaN	17.9595	NaN	NaN	NaN	NaN	NaN	NaN	NaN	18.5485	NaN	NaN	17.2298	NaN	17.5854	17.6149	NaN	NaN	+			24.409	22	6	0.0358296	0.0555008	2.17194	2.30567	P00761
NaN	NaN	NaN	NaN	NaN	NaN	NaN	NaN	NaN	NaN	NaN	NaN	NaN	NaN	NaN	NaN	NaN	NaN	NaN	NaN	NaN	NaN	NaN	NaN	NaN	NaN	NaN	NaN	NaN	NaN	NaN	NaN	+			51.621	0	0	NaN	NaN	0	NaN	P02533
NaN	NaN	NaN	NaN	NaN	NaN	NaN	12.988	NaN	16.4568	NaN	NaN	NaN	NaN	NaN	NaN	NaN	NaN	NaN	NaN	NaN	NaN	NaN	NaN	NaN	NaN	NaN	NaN	NaN	NaN	NaN	NaN	+			60.044	6	0	NaN	NaN	0	NaN	P02538
NaN	17.3894	18.2989	NaN	NaN	17.8771	18.2735	17.7947	17.6641	NaN	NaN	17.7537	NaN	NaN	NaN	NaN	NaN	NaN	NaN	15.4392	NaN	NaN	14.86	NaN	NaN	NaN	NaN	NaN	NaN	NaN	15.3746	NaN	+			69.293	11	3	NaN	NaN	0	NaN	P02769
NaN	NaN	NaN	NaN	NaN	NaN	NaN	NaN	NaN	NaN	NaN	NaN	NaN	NaN	NaN	NaN	NaN	NaN	NaN	NaN	NaN	NaN	NaN	NaN	NaN	NaN	NaN	NaN	NaN	NaN	NaN	NaN	+			59.998	0	0	NaN	NaN	0	NaN	P04259
NaN	16.3966	NaN	NaN	15.2961	NaN	14.5957	16.2166	15.7697	18.8539	17.7787	15.9043	NaN	NaN	NaN	NaN	NaN	NaN	NaN	NaN	NaN	NaN	NaN	NaN	NaN	NaN	NaN	NaN	NaN	NaN	NaN	NaN	+			51.267	18	0	NaN	NaN	0	NaN	P08779
NaN	16.2136	NaN	15.1485	16.407	NaN	NaN	17.2572	14.8683	16.8385	18.0016	15.7993	NaN	NaN	NaN	NaN	NaN	NaN	NaN	10.825	NaN	NaN	NaN	NaN	NaN	NaN	NaN	NaN	NaN	NaN	NaN	NaN	+			58.826	15	1	NaN	NaN	0	NaN	P13645
NaN	NaN	10.8754	NaN	NaN	NaN	NaN	NaN	NaN	NaN	NaN	NaN	NaN	NaN	NaN	NaN	NaN	NaN	NaN	NaN	NaN	NaN	NaN	NaN	NaN	NaN	NaN	NaN	NaN	NaN	NaN	NaN	+			62.378	1	0	NaN	NaN	0	NaN	P13647
NaN	14.3208	NaN	NaN	13.1975	NaN	NaN	15.6963	15.5493	17.8416	18.7877	13.9725	NaN	NaN	NaN	NaN	NaN	NaN	NaN	NaN	NaN	NaN	NaN	NaN	NaN	NaN	NaN	NaN	NaN	NaN	NaN	11.5068	+			62.129	13	1	NaN	NaN	0	NaN	P35527
NaN	NaN	NaN	NaN	NaN	NaN	NaN	NaN	NaN	NaN	NaN	NaN	NaN	NaN	NaN	NaN	NaN	NaN	NaN	NaN	NaN	NaN	NaN	NaN	NaN	NaN	NaN	NaN	NaN	NaN	NaN	NaN	+			65.432	0	0	NaN	NaN	0	NaN	P35908
NaN	NaN	NaN	NaN	NaN	NaN	NaN	NaN	NaN	NaN	NaN	NaN	NaN	NaN	NaN	NaN	NaN	NaN	NaN	NaN	NaN	NaN	NaN	NaN	NaN	NaN	NaN	NaN	NaN	NaN	NaN	NaN	+			46.228	0	0	NaN	NaN	0	NaN	Q95121
NaN	11.5881	NaN	NaN	NaN	NaN	NaN	NaN	NaN	NaN	NaN	NaN	NaN	NaN	NaN	NaN	NaN	NaN	NaN	NaN	NaN	NaN	NaN	NaN	NaN	NaN	NaN	NaN	NaN	NaN	NaN	NaN				135.07	1	0	NaN	NaN	0	NaN	O00533
NaN	NaN	NaN	NaN	NaN	NaN	NaN	NaN	11.392	NaN	NaN	NaN	NaN	NaN	NaN	NaN	NaN	NaN	NaN	NaN	NaN	NaN	NaN	NaN	NaN	NaN	NaN	NaN	NaN	NaN	NaN	NaN				32.444	1	0	NaN	NaN	0	NaN	O00560
NaN	14.2041	NaN	NaN	NaN	NaN	NaN	NaN	NaN	NaN	NaN	NaN	NaN	13.2791	NaN	NaN	NaN	NaN	NaN	NaN	13.0344	NaN	NaN	NaN	NaN	12.8443	NaN	12.6995	NaN	NaN	NaN	NaN				61.247	1	4	NaN	NaN	0	NaN	O14773
13.8708	NaN	NaN	15.2101	14.6901	13.5658	NaN	15.1009	15.5419	14.8424	NaN	NaN	NaN	NaN	NaN	14.7937	13.8899	14.2795	NaN	NaN	14.3372	14.1133	NaN	NaN	NaN	NaN	NaN	14.7192	14.0826	NaN	NaN	14.9099				47.119	10	8	0.323639	0.393345	0.298223	1.02593	O43505
NaN	13.603	NaN	13.4826	NaN	NaN	NaN	11.5061	NaN	NaN	NaN	13.0253	10.9209	NaN	NaN	NaN	NaN	NaN	NaN	NaN	NaN	NaN	NaN	NaN	NaN	NaN	NaN	NaN	NaN	NaN	NaN	NaN				74.823	8	1	NaN	NaN	0	NaN	O75326
NaN	14.2912	NaN	15.1583	14.3236	NaN	13.7655	14.312	15.5095	15.0822	NaN	NaN	NaN	15.9465	13.9653	15.3631	15.0178	14.8759	14.6039	14.7582	14.8715	15.2893	14.4108	15.4554	NaN	14.5023	NaN	NaN	14.5355	NaN	14.392	15.195				109.79	15	15	0.339689	0.406597	-0.244192	-0.978141	O94985
NaN	NaN	NaN	NaN	NaN	NaN	NaN	NaN	13.2417	12.7917	NaN	NaN	17.8141	17.0244	16.7233	17.039	17.5419	16.9639	17.5681	18.167	17.8382	18.1779	17.7697	16.5075	18.9697	17.8832	18.2797	18.0461	18.441	19.027	17.955	18.5829				36.688	2	20	NaN	NaN	0	NaN	P00338
NaN	NaN	NaN	NaN	NaN	NaN	NaN	11.8262	NaN	NaN	NaN	NaN	18.558	17.9816	17.4467	17.8188	18.2257	17.6585	18.0261	18.5712	18.2479	18.6156	18.067	16.8982	19.2754	17.6357	18.4843	18.2682	18.5072	18.8434	18.3136	18.6412				44.614	1	20	NaN	NaN	0	NaN	P00558
14.4376	NaN	NaN	NaN	NaN	NaN	13.817	NaN	NaN	NaN	NaN	NaN	14.3913	14.9104	14.4809	14.1793	14.6124	14.4821	NaN	NaN	13.5486	12.3877	NaN	NaN	NaN	14.2283	NaN	NaN	NaN	NaN	14.2229	NaN				70.036	7	10	NaN	NaN	0	NaN	P00734
17.9748	11.5151	14.8845	NaN	19.6238	16.7427	16.2084	16.7872	18.2653	NaN	13.921	15.7898	15.5203	13.9197	20.213	21.1481	18.7242	21.0399	18.895	15.4888	18.5616	15.7331	16.7365	17.0658	18.2481	16.8977	14.3319	14.379	18.8998	10.6745	15.2429	11.0247				45.205	22	20	0.665765	0.730492	-0.465966	-0.436579	P00738
14.9262	13.5106	14.9983	14.3401	14.8158	14.6378	15.4993	14.9901	14.2314	14.3894	NaN	16.216	14.107	14.3168	14.8742	13.9815	14.6017	14.3741	14.604	14.2043	13.817	NaN	14.4528	14.2796	NaN	14.0268	NaN	NaN	13.8197	NaN	13.6306	NaN				90.568	22	14	0.0164351	0.0270494	0.55701	2.58828	P00747
13.5311	NaN	13.3693	NaN	NaN	NaN	NaN	13.0479	NaN	NaN	NaN	NaN	NaN	NaN	NaN	NaN	NaN	NaN	NaN	NaN	NaN	NaN	NaN	NaN	NaN	NaN	NaN	NaN	NaN	NaN	NaN	NaN				67.791	7	0	NaN	NaN	0	NaN	P00748
NaN	NaN	NaN	NaN	NaN	NaN	NaN	NaN	NaN	NaN	16.6609	NaN	18.3287	18.9861	17.7783	18.3978	18.2948	18.7773	18.5921	18.6043	19.2833	19.1199	18.5126	17.9381	19.6899	18.5885	19.3605	19.2461	19.0669	19.3341	18.6904	19.0116				29.246	1	20	NaN	NaN	0	NaN	P00918
21.8005	21.4789	22.2835	20.9431	22.0659	21.2575	22.1508	21.7108	21.2843	21.327	20.0965	21.7889	21.739	22.0416	23.4665	22.1389	22.6496	22.8599	22.3535	21.832	21.4093	20.9488	21.9457	21.4643	20.4477	22.2611	20.553	20.6703	21.4623	21.1301	21.5359	20.3831				46.736	24	20	0.594527	0.661516	-0.148984	-0.538029	P01009
20.41	19.77	19.9242	19.9603	19.6249	20.2032	19.7789	19.6495	20.0007	20.1328	17.6816	19.889	18.6716	20.0887	20.5107	20.0091	20.3874	20.7705	20.2335	19.5133	18.9898	18.4546	18.843	20.1138	18.1061	19.9185	18.5942	19.1644	19.2283	18.1255	19.1592	17.5245				47.65	24	20	0.16838	0.233369	0.431759	1.41152	P01011
17.8139	19.6107	18.6609	19.5961	18.9973	18.8193	18.0407	18.8978	19.4034	19.2614	14.3302	18.6414	17.7448	17.8642	14.9464	17.8981	16.798	19.6562	16.8814	16.8676	17.4486	16.3017	17.4692	18.2675	16.7798	17.1745	16.5857	17.6031	17.6069	16.4834	18.1522	17.8366				163.29	24	20	0.00825135	0.0154227	1.1878	2.82872	P01023
19.1906	19.0445	20.0482	19.566	20.0636	18.7894	19.4347	20.0321	19.677	19.2321	15.0517	19.8291	18.7855	19.2265	20.5135	19.2165	19.2331	20.2985	19.0894	18.6317	18.7969	15.6343	19.3139	18.6954	17.2243	19.4358	16.7649	18.2921	19.1288	17.2465	19.0523	16.9759				187.15	24	20	0.21794	0.29564	0.585479	1.25844	P01024
NaN	NaN	NaN	12.7386	NaN	NaN	NaN	NaN	NaN	NaN	NaN	NaN	NaN	NaN	NaN	NaN	NaN	NaN	NaN	NaN	NaN	NaN	NaN	NaN	NaN	NaN	NaN	NaN	NaN	NaN	NaN	NaN				23.171	1	0	NaN	NaN	0	NaN	P01033
17.0083	18.9708	17.3066	19.002	18.7373	17.8666	17.061	18.1999	18.7627	19.1462	17.1262	18.4903	17.2706	18.7867	17.1951	18.9225	17.4825	17.6369	16.9239	17.6718	18.1388	17.8013	17.7111	18.6491	16.6338	17.7103	17.6287	17.5293	16.7483	16.2923	18.0093	17.9544				15.799	24	20	0.0725519	0.106141	0.504993	1.86113	P01034
12.7635	NaN	NaN	NaN	NaN	NaN	NaN	NaN	NaN	NaN	NaN	NaN	NaN	NaN	NaN	NaN	NaN	12.7284	NaN	NaN	NaN	NaN	NaN	NaN	NaN	NaN	NaN	NaN	NaN	NaN	NaN	NaN				18.098	1	1	NaN	NaN	0	NaN	P01591
NaN	NaN	NaN	NaN	NaN	NaN	NaN	NaN	NaN	NaN	NaN	NaN	NaN	NaN	NaN	NaN	NaN	11.443	NaN	NaN	NaN	NaN	NaN	NaN	NaN	NaN	NaN	NaN	NaN	NaN	NaN	NaN				12.848	1	1	NaN	NaN	0	NaN	P01594
16.5909	15.7169	NaN	14.9256	14.9556	16.4157	15.9408	14.4912	14.8837	NaN	14.86	15.4688	NaN	NaN	NaN	14.56	NaN	NaN	NaN	NaN	14.9096	14.0543	15.7228	NaN	NaN	NaN	NaN	NaN	NaN	NaN	NaN	NaN				12.557	20	4	NaN	NaN	0	NaN	P01619
NaN	NaN	12.6664	NaN	NaN	NaN	NaN	NaN	NaN	NaN	NaN	NaN	NaN	NaN	NaN	NaN	NaN	NaN	NaN	NaN	NaN	NaN	NaN	NaN	NaN	13.6096	NaN	NaN	NaN	NaN	NaN	NaN				12.042	1	1	NaN	NaN	0	NaN	P01714
NaN	NaN	NaN	NaN	NaN	NaN	NaN	NaN	NaN	NaN	NaN	NaN	NaN	NaN	NaN	NaN	NaN	NaN	NaN	NaN	NaN	NaN	NaN	NaN	NaN	NaN	NaN	NaN	NaN	NaN	NaN	NaN				12.659	1	0	NaN	NaN	0	NaN	P01742
16.2677	NaN	15.4529	14.5207	NaN	NaN	15.7113	NaN	14.4982	14.404	NaN	13.4214	NaN	NaN	NaN	NaN	14.3547	14.5989	NaN	NaN	NaN	NaN	NaN	NaN	NaN	NaN	NaN	NaN	NaN	NaN	NaN	NaN				12.947	15	2	NaN	NaN	0	NaN	P0DP03
NaN	NaN	NaN	NaN	NaN	NaN	NaN	NaN	NaN	NaN	NaN	NaN	NaN	NaN	NaN	NaN	NaN	NaN	NaN	NaN	NaN	NaN	NaN	NaN	NaN	NaN	NaN	NaN	NaN	NaN	NaN	NaN				12.506	0	0	NaN	NaN	0	NaN	P01766
14.8096	NaN	NaN	NaN	NaN	NaN	13.8532	13.2102	12.489	NaN	NaN	NaN	NaN	NaN	NaN	NaN	NaN	NaN	NaN	NaN	NaN	NaN	NaN	NaN	NaN	13.8289	NaN	NaN	NaN	NaN	NaN	NaN				12.943	6	1	NaN	NaN	0	NaN	P01780
22.1226	21.6445	21.1689	21.3948	20.8729	22.1061	21.4958	21.4447	21.2553	20.7113	18.916	21.5173	21.1579	21.3009	20.8377	20.2247	20.23	21.3264	19.8531	20.0643	20.7739	19.6216	21.414	20.5898	18.4405	21.9709	19.3256	19.2498	20.4213	18.6895	20.8719	18.7068				36.105	24	20	0.0087984	0.0157971	0.967328	2.80253	P01857
15.3166	15.8039	NaN	16.5098	NaN	NaN	15.4935	14.9196	15.6633	NaN	NaN	14.9531	13.9379	14.72	NaN	NaN	12.6629	14.561	NaN	NaN	16.7171	NaN	15.3837	NaN	NaN	17.2971	NaN	NaN	15.1217	NaN	15.9729	NaN				35.94	19	9	0.525245	0.592777	0.370132	0.651548	P01861
NaN	NaN	NaN	NaN	NaN	NaN	NaN	NaN	NaN	NaN	NaN	NaN	NaN	NaN	NaN	NaN	NaN	NaN	NaN	NaN	NaN	NaN	NaN	NaN	NaN	NaN	NaN	NaN	NaN	NaN	NaN	NaN				49.439	1	0	NaN	NaN	0	NaN	P01871
13.5895	NaN	NaN	NaN	NaN	NaN	NaN	NaN	NaN	NaN	NaN	NaN	NaN	NaN	NaN	NaN	NaN	NaN	NaN	NaN	NaN	NaN	NaN	NaN	NaN	NaN	NaN	NaN	NaN	NaN	NaN	NaN				36.591	1	0	NaN	NaN	0	NaN	P01877
NaN	NaN	NaN	NaN	NaN	NaN	NaN	NaN	NaN	NaN	NaN	NaN	NaN	NaN	NaN	NaN	NaN	NaN	NaN	10.9706	NaN	NaN	NaN	NaN	NaN	NaN	NaN	NaN	NaN	NaN	NaN	NaN				16.055	0	1	NaN	NaN	0	NaN	P02042
NaN	NaN	NaN	NaN	NaN	NaN	NaN	NaN	NaN	12.8825	NaN	NaN	16.3778	17.886	19.1252	18.1097	18.4441	16.8366	18.4468	19.1282	17.0824	23.1993	17.0521	22.3043	18.4191	18.7979	17.6153	21.2227	16.297	20.8841	17.5755	18.8193				20.159	1	20	NaN	NaN	0	NaN	P02511
18.5699	19.2868	17.4985	18.6726	18.4196	18.3709	17.2839	17.7324	18.4589	18.6057	16.3379	19.3765	18.2605	18.4564	17.6785	18.97	18.0105	18.438	17.7015	18.2011	18.6175	17.6704	18.0649	19.3368	16.8402	17.9483	17.5476	18.3853	17.647	16.276	17.9309	18.5926				36.154	24	20	0.50062	0.573174	0.18909	0.68176	P02649
NaN	NaN	NaN	NaN	NaN	NaN	13.2176	NaN	NaN	NaN	NaN	NaN	NaN	NaN	NaN	NaN	NaN	NaN	NaN	NaN	NaN	NaN	NaN	NaN	NaN	NaN	NaN	NaN	NaN	NaN	NaN	NaN				9.3318	2	0	NaN	NaN	0	NaN	P02654
NaN	NaN	NaN	NaN	NaN	NaN	NaN	NaN	12.4623	13.8014	NaN	NaN	NaN	NaN	NaN	NaN	NaN	NaN	NaN	NaN	12.5817	NaN	NaN	NaN	NaN	NaN	NaN	NaN	NaN	NaN	NaN	NaN				10.852	3	1	NaN	NaN	0	NaN	P02656
14.154	NaN	NaN	NaN	NaN	NaN	NaN	NaN	NaN	NaN	NaN	14.4861	14.1832	NaN	16.3626	15.3095	15.1509	18.1674	15.0015	14.7189	12.4615	14.1372	15.3379	15.4323	14.2299	15.6498	14.2911	14.5983	15.6679	13.8181	14.678	13.8186				94.972	6	19	NaN	NaN	0	NaN	P02671
16.5486	NaN	NaN	NaN	15.9024	15.38	15.5843	15.5241	14.3995	NaN	NaN	15.9165	14.5663	NaN	15.4902	NaN	NaN	17.3807	NaN	NaN	NaN	NaN	15.7954	NaN	NaN	14.1951	NaN	NaN	15.7857	NaN	NaN	NaN				55.928	17	6	0.887338	0.922364	0.0723948	0.144994	P02675
15.929	NaN	15.3295	NaN	14.2931	14.9368	14.7996	14.9236	NaN	14.5936	NaN	14.2496	15.2097	NaN	16.0455	NaN	14.5172	18.1098	14.0773	14.4192	14.2458	NaN	15.8855	NaN	13.61	14.5403	NaN	14.4491	16.4374	NaN	13.9756	11.8588				51.511	19	14	0.901344	0.924755	0.0688945	0.125548	P02679
NaN	13.468	NaN	14.4605	NaN	NaN	13.5517	NaN	12.9573	NaN	NaN	NaN	NaN	NaN	NaN	NaN	NaN	NaN	NaN	NaN	NaN	NaN	NaN	NaN	NaN	NaN	NaN	NaN	NaN	NaN	NaN	NaN				25.773	10	0	NaN	NaN	0	NaN	P02747
14.5591	NaN	15.1867	NaN	NaN	14.4005	15.0413	14.8038	14.0853	14.3321	NaN	NaN	13.9785	NaN	15.9897	15.9357	15.5814	14.8131	15.5194	14.9602	14.8426	13.6287	14.8486	14.9136	13.8926	15.6799	NaN	14.1998	14.0434	13.5716	14.4302	NaN				63.173	13	17	0.698221	0.745398	-0.12484	-0.392836	P02748
15.5316	14.4366	14.8022	15.2625	15.6923	14.752	16.4382	15.9417	15.267	NaN	NaN	15.5507	16.0204	17.4026	18.1779	16.7367	18.1803	18.0518	18.1825	17.1443	17.1428	15.6134	16.6206	16.9893	15.7634	17.4778	13.3273	15.9578	16.3592	15.7216	16.5508	14.5035				38.177	22	20	0.00707255	0.0139683	-1.2287	-2.90634	P02750
14.2198	NaN	13.8972	NaN	13.3872	13.8867	14.4626	13.8243	NaN	NaN	NaN	NaN	NaN	NaN	NaN	NaN	NaN	11.674	NaN	NaN	NaN	NaN	NaN	NaN	NaN	NaN	NaN	NaN	NaN	NaN	NaN	NaN				262.62	11	1	NaN	NaN	0	NaN	P02751
15.9176	14.0557	15.9905	15.3804	15.7262	15.3058	15.9306	15.3124	15.2622	15.1554	NaN	15.6256	NaN	NaN	NaN	NaN	15.4209	NaN	15.2861	NaN	13.3089	NaN	NaN	NaN	NaN	NaN	NaN	NaN	NaN	NaN	NaN	NaN				23.01	21	3	NaN	NaN	0	NaN	P02753
14.5099	NaN	15.2896	13.6555	14.5616	15.3245	15.2362	15.3791	NaN	14.9475	NaN	NaN	13.3888	13.1561	14.7227	12.9622	16.8407	14.4615	16.9468	12.6121	13.9069	12.2868	NaN	15.7942	12.6767	14.1076	12.3112	12.776	13.3273	NaN	14.5942	12.4556				38.999	18	18	0.0745662	0.107104	1.01147	1.86423	P02760
19.3017	17.6471	19.1027	18.2684	19.6391	19.3769	19.8083	18.9915	18.2536	18.9347	NaN	19.0919	18.3034	20.0246	20.2059	19.637	20.5367	20.1176	20.5047	18.8906	19.186	17.6804	18.8968	19.806	17.8731	19.9479	18.1861	18.1794	19.1076	18.4235	19.3611	16.5623				23.511	23	20	0.727105	0.765884	-0.124632	-0.352375	P02763
23.1173	23.6828	23.5393	23.4039	23.4491	23.7773	23.5677	23.0195	23.7988	23.577	20.2668	22.6624	22.6408	22.6839	22.3887	23.302	23.6475	23.0671	23.4796	22.8013	22.7724	21.7259	22.1419	23.3932	20.7366	22.2201	21.9435	22.4104	22.5667	21.021	22.8171	22.1094				77.063	24	20	0.0395823	0.0601346	0.661702	2.15183	P02787
20.1172	19.2293	21.3187	18.3134	20.4923	20.6624	20.839	20.5601	20.3991	20.2973	17.3157	20.2765	19.0007	19.1641	19.869	19.1882	20.9884	19.9724	20.6389	19.4859	18.8856	16.8874	18.7635	18.4334	16.8129	19.5883	17.0894	18.197	18.8981	17.7356	18.7353	17.2229				51.676	24	20	0.00839463	0.0154227	1.20722	2.82171	P02790
13.8237	17.8102	15.0326	13.6502	18.77	NaN	14.9312	19.8336	16.2282	20.2862	20.356	18.5046	NaN	NaN	NaN	NaN	NaN	NaN	NaN	NaN	NaN	NaN	NaN	NaN	13.2707	NaN	NaN	NaN	NaN	NaN	NaN	NaN	+			66.038	21	1	NaN	NaN	0	NaN	P04264
NaN	12.9946	NaN	NaN	NaN	NaN	NaN	NaN	NaN	NaN	NaN	NaN	19.7499	19.3864	18.7017	19.3009	19.915	18.6165	19.7853	19.4114	19.4363	19.822	19.7547	18.437	20.5735	19.4952	20.1688	19.6689	20.2326	20.5751	19.9455	19.9185				36.053	1	20	NaN	NaN	0	NaN	P04406
NaN	14.6342	NaN	14.0497	14.7388	13.4892	NaN	14.187	15.0956	14.6337	NaN	NaN	14.2922	14.3793	NaN	14.7477	13.6468	13.5826	NaN	14.2711	13.9355	13.4264	13.4213	14.3392	13.6649	NaN	13.4707	15.147	NaN	NaN	14.6156	14.9008				86.942	9	15	0.287382	0.360368	0.281289	1.09301	P05067
NaN	11.5998	NaN	NaN	NaN	NaN	NaN	NaN	NaN	NaN	NaN	NaN	NaN	NaN	NaN	NaN	NaN	NaN	NaN	NaN	11.1063	NaN	NaN	NaN	NaN	NaN	NaN	NaN	NaN	NaN	NaN	NaN				45.674	1	1	NaN	NaN	0	NaN	P05154
14.1646	NaN	NaN	13.6928	NaN	13.4389	NaN	NaN	13.2566	13.6595	NaN	NaN	NaN	NaN	NaN	NaN	13.1258	NaN	13.8145	NaN	NaN	NaN	NaN	NaN	12.4375	NaN	NaN	NaN	NaN	NaN	NaN	NaN	+			22.537	8	3	NaN	NaN	0	NaN	P05452
NaN	NaN	14.7659	13.6519	NaN	13.4981	NaN	14.324	NaN	NaN	NaN	13.8623	NaN	NaN	NaN	NaN	12.8657	NaN	NaN	NaN	NaN	NaN	NaN	NaN	NaN	NaN	NaN	NaN	NaN	NaN	NaN	NaN				46.324	9	1	NaN	NaN	0	NaN	P05543
13.8155	NaN	14.3519	NaN	14.0222	NaN	14.4528	NaN	NaN	NaN	NaN	NaN	NaN	NaN	NaN	NaN	NaN	NaN	NaN	NaN	NaN	NaN	NaN	NaN	NaN	NaN	NaN	NaN	NaN	NaN	NaN	NaN				57.07	9	0	NaN	NaN	0	NaN	P05546
NaN	NaN	NaN	NaN	NaN	NaN	NaN	NaN	12.785	NaN	NaN	NaN	NaN	NaN	NaN	NaN	NaN	NaN	NaN	NaN	NaN	NaN	NaN	NaN	NaN	NaN	NaN	11.9018	NaN	NaN	NaN	NaN				83.267	1	1	NaN	NaN	0	NaN	P06681
NaN	NaN	NaN	NaN	NaN	NaN	NaN	NaN	NaN	NaN	NaN	NaN	NaN	NaN	NaN	NaN	NaN	NaN	NaN	NaN	NaN	NaN	NaN	NaN	NaN	NaN	NaN	NaN	NaN	NaN	NaN	NaN				13.242	1	0	NaN	NaN	0	NaN	P06702
NaN	NaN	NaN	NaN	NaN	NaN	NaN	NaN	NaN	NaN	16.87	NaN	20.1608	20.5027	19.7592	20.3289	20.3716	20.1694	20.4733	20.3642	20.5657	20.8978	20.8049	19.5679	21.5131	20.653	20.9112	20.6365	20.8714	21.0048	20.8105	20.9838				47.168	1	20	NaN	NaN	0	NaN	P06733
NaN	NaN	12.861	NaN	NaN	NaN	NaN	13.1285	NaN	NaN	NaN	NaN	NaN	NaN	NaN	NaN	NaN	NaN	NaN	NaN	NaN	NaN	NaN	NaN	NaN	NaN	NaN	NaN	NaN	NaN	NaN	NaN				75.122	5	0	NaN	NaN	0	NaN	P07225
NaN	NaN	NaN	NaN	NaN	NaN	NaN	NaN	NaN	NaN	NaN	NaN	NaN	NaN	NaN	NaN	NaN	NaN	NaN	NaN	NaN	NaN	NaN	NaN	NaN	NaN	NaN	NaN	NaN	NaN	NaN	NaN				65.163	0	0	NaN	NaN	0	NaN	P07357
NaN	NaN	NaN	NaN	NaN	NaN	NaN	NaN	NaN	NaN	NaN	NaN	NaN	NaN	NaN	NaN	NaN	NaN	NaN	9.86025	NaN	NaN	NaN	NaN	NaN	NaN	NaN	NaN	NaN	NaN	NaN	NaN				22.277	1	1	NaN	NaN	0	NaN	P07360
14.5754	14.9229	NaN	14.5997	14.7396	NaN	NaN	14.9199	15.3501	15.2888	NaN	NaN	NaN	NaN	NaN	NaN	NaN	NaN	NaN	NaN	NaN	NaN	NaN	NaN	NaN	NaN	NaN	NaN	NaN	NaN	11.1059	NaN				58.112	13	1	NaN	NaN	0	NaN	P07602
NaN	NaN	NaN	NaN	14.2907	NaN	NaN	NaN	13.5183	NaN	NaN	13.828	NaN	NaN	NaN	NaN	NaN	NaN	NaN	NaN	NaN	NaN	NaN	NaN	NaN	NaN	NaN	NaN	NaN	NaN	13.4851	NaN				45.14	8	1	NaN	NaN	0	NaN	P08185
14.1335	14.6589	NaN	15.1891	NaN	14.8536	NaN	14.5909	16.4565	15.3964	NaN	NaN	12.5907	NaN	NaN	NaN	NaN	NaN	NaN	NaN	NaN	NaN	NaN	14.172	NaN	NaN	NaN	NaN	NaN	NaN	NaN	13.6149				25.851	12	3	NaN	NaN	0	NaN	P08294
13.1096	13.4256	NaN	NaN	NaN	NaN	NaN	NaN	13.2541	NaN	NaN	NaN	NaN	NaN	NaN	NaN	NaN	NaN	NaN	NaN	NaN	NaN	NaN	NaN	NaN	NaN	NaN	NaN	12.1536	NaN	NaN	NaN				40.076	5	1	NaN	NaN	0	NaN	P08571
14.2833	NaN	14.2397	13.6699	13.148	13.6689	13.5345	13.6682	13.3154	NaN	NaN	NaN	12.2862	NaN	NaN	NaN	11.4065	14.5725	12.4031	NaN	12.4527	NaN	13.4489	NaN	NaN	NaN	NaN	11.8313	NaN	NaN	12.644	NaN				139.09	16	8	0.0135196	0.0227244	1.06034	2.82423	P08603
NaN	NaN	NaN	NaN	16.3356	NaN	NaN	NaN	NaN	NaN	18.8202	NaN	20.5818	20.0802	20.3804	19.1176	20.1486	18.8893	20.2538	20.282	20.8623	20.5848	20.3311	19.208	21.968	20.5503	22.3447	21.1005	21.4842	20.9292	20.2292	20.9011				53.651	4	20	NaN	NaN	0	NaN	P08670
13.0449	11.9011	13.6806	11.8192	NaN	NaN	14.5454	12.5998	NaN	NaN	NaN	15.0902	NaN	13.1506	13.9137	12.9727	NaN	13.3225	NaN	NaN	13.2591	NaN	NaN	NaN	NaN	13.325	NaN	13.2057	NaN	NaN	12.9653	NaN				54.565	12	8	0.958754	0.963272	-0.0241706	-0.0527232	P08697
NaN	13.1682	NaN	NaN	13.3654	NaN	NaN	NaN	NaN	13.845	NaN	NaN	18.8652	18.3969	16.1493	18.1244	18.7007	17.6367	18.445	18.9222	18.5173	18.7938	18.248	16.4323	19.2941	18.3346	18.5751	18.6276	18.6202	19.5733	18.7364	19.4302				47.268	3	20	NaN	NaN	0	NaN	P09104
NaN	NaN	NaN	NaN	NaN	NaN	NaN	NaN	NaN	NaN	NaN	NaN	NaN	NaN	NaN	NaN	NaN	NaN	NaN	NaN	NaN	NaN	NaN	NaN	NaN	NaN	NaN	NaN	NaN	NaN	NaN	NaN				76.684	1	0	NaN	NaN	0	NaN	P09871
NaN	NaN	NaN	NaN	NaN	NaN	NaN	NaN	NaN	NaN	NaN	NaN	17.582	17.1547	15.846	16.9848	17.5781	16.2892	17.5343	17.8431	16.906	17.93	17.1612	15.8755	17.9552	17.2364	17.5117	17.5594	17.3905	18.3681	17.4169	18.164				39.455	1	20	NaN	NaN	0	NaN	P09972
18.3266	18.5942	18.6149	19.6713	19.5983	18.8636	18.6039	19.6313	18.9799	19.1351	15.4194	18.388	16.8883	18.0118	17.7559	18.0329	17.6699	19.4798	17.8479	16.6207	18.7663	13.6879	16.9474	17.9749	14.7452	17.8164	17.2016	17.3969	17.9022	13.3063	17.5244	16.0839				192.78	24	20	0.00503815	0.0102055	1.56916	3.02679	P0C0L4
NaN	NaN	NaN	NaN	NaN	NaN	NaN	14.0498	NaN	NaN	NaN	NaN	NaN	NaN	NaN	NaN	NaN	12.4947	NaN	NaN	NaN	NaN	NaN	NaN	NaN	NaN	NaN	NaN	NaN	NaN	NaN	NaN				192.75	1	1	NaN	NaN	0	NaN	P0C0L5
16.9762	NaN	15.235	16.1642	16.4579	16.1379	16.3724	16.2356	NaN	15.8819	NaN	NaN	NaN	NaN	NaN	NaN	NaN	NaN	NaN	NaN	NaN	NaN	NaN	NaN	NaN	NaN	NaN	NaN	NaN	NaN	NaN	NaN				11.265	18	0	NaN	NaN	0	NaN	P0DOY3
NaN	NaN	NaN	NaN	NaN	NaN	NaN	11.9523	NaN	NaN	NaN	NaN	16.391	15.8943	NaN	NaN	15.9237	15.286	NaN	16.0755	15.6806	15.8428	15.8657	NaN	17.0814	15.7325	16.9561	16.1845	15.9987	16.5857	NaN	NaN				16.837	1	14	NaN	NaN	0	NaN	P0DP25
13.7299	17.0147	NaN	16.9713	16.1326	15.6057	13.6013	16.2197	17.5193	16.283	15.8528	16.6563	14.787	16.328	14.6874	16.6769	14.4977	16.0298	14.6079	15.7347	15.5961	NaN	15.2666	16.9051	14.2318	NaN	15.0357	15.4702	14.851	NaN	15.3538	15.2892				35.422	22	17	0.135515	0.191174	0.588955	1.54053	P10451
NaN	NaN	NaN	NaN	NaN	NaN	NaN	NaN	NaN	NaN	NaN	NaN	NaN	10.2889	NaN	NaN	NaN	NaN	NaN	NaN	NaN	NaN	NaN	NaN	NaN	NaN	NaN	NaN	NaN	NaN	NaN	NaN	+			93.517	1	1	NaN	NaN	0	NaN	P10643
20.7395	21.6032	20.5355	21.312	21.1959	21.1521	20.5787	20.7914	21.5552	21.6068	17.5849	21.2154	20.0846	21.1098	19.9841	20.7652	20.2493	20.5344	20.0661	19.9409	20.1003	19.5369	19.2245	21.0477	18.8082	19.9116	19.8203	19.9884	19.4875	18.3618	20.173	20.1463				52.494	24	20	0.00969643	0.0170226	0.855503	2.76269	P10909
NaN	18.1346	14.5616	15.9468	17.1533	18.0402	NaN	NaN	18.4154	17.5439	17.5495	NaN	16.8608	16.4016	15.4251	16.1131	16.4546	16.142	16.8538	16.5611	17.3369	17.2252	16.5147	NaN	17.3041	16.8152	17.5485	17.1973	17.6391	17.6734	16.1764	18.0275				40.04	13	19	0.413476	0.487531	0.311817	0.831658	P11488
NaN	NaN	NaN	NaN	13.0367	NaN	NaN	NaN	NaN	NaN	NaN	NaN	NaN	NaN	NaN	NaN	NaN	NaN	NaN	NaN	NaN	NaN	NaN	NaN	NaN	NaN	NaN	NaN	NaN	NaN	NaN	NaN				108.53	1	0	NaN	NaN	0	NaN	P12109
NaN	NaN	NaN	NaN	NaN	NaN	NaN	NaN	NaN	NaN	NaN	NaN	17.1009	17.6718	16.4595	17.1895	17.5465	16.107	17.4972	17.4085	17.5736	17.99	17.3514	16.0239	18.4267	17.1945	18.4851	17.6046	17.9365	18.4179	17.5524	17.3319				36.474	1	20	NaN	NaN	0	NaN	P12271
NaN	NaN	NaN	NaN	NaN	NaN	NaN	NaN	12.0146	NaN	NaN	NaN	NaN	NaN	NaN	NaN	NaN	NaN	NaN	NaN	NaN	NaN	NaN	NaN	NaN	NaN	NaN	NaN	NaN	NaN	NaN	NaN				16.572	1	0	NaN	NaN	0	NaN	P12273
NaN	13.8162	NaN	NaN	NaN	NaN	NaN	NaN	NaN	NaN	NaN	NaN	19.3363	19.3257	18.0315	18.0661	19.0383	18.1054	19.1847	19.5145	19.0761	19.7323	19.2179	17.5619	19.9724	19.1119	19.5874	19.677	19.4858	20.2316	19.2144	19.8033				42.644	3	20	NaN	NaN	0	NaN	P12277
NaN	NaN	NaN	NaN	NaN	NaN	NaN	NaN	NaN	NaN	NaN	NaN	13.4005	13.6273	13.6749	NaN	12.9116	12.2836	12.9989	NaN	NaN	12.9637	13.2273	12.7932	13.4045	12.7005	15.6227	13.4537	13.5314	12.7325	13.1926	13.2579				94.573	1	17	NaN	NaN	0	NaN	P13591
NaN	NaN	NaN	12.8096	NaN	NaN	NaN	NaN	NaN	NaN	NaN	NaN	19.6497	19.4367	18.5038	19.0816	19.3353	18.6582	19.4552	19.743	19.5169	19.7583	19.5058	18.3715	20.2914	19.5035	19.7657	19.4821	19.7306	20.4649	19.7822	20.0425				57.936	1	20	NaN	NaN	0	NaN	P14618
NaN	NaN	NaN	NaN	NaN	NaN	NaN	NaN	NaN	NaN	NaN	NaN	NaN	NaN	NaN	NaN	NaN	NaN	NaN	NaN	NaN	NaN	NaN	NaN	NaN	NaN	NaN	NaN	NaN	NaN	NaN	NaN				62.081	0	0	NaN	NaN	0	NaN	P15586
NaN	NaN	NaN	NaN	NaN	NaN	NaN	NaN	NaN	NaN	NaN	NaN	NaN	NaN	NaN	NaN	NaN	NaN	NaN	NaN	NaN	NaN	NaN	NaN	NaN	NaN	NaN	NaN	NaN	NaN	NaN	NaN				331.77	1	0	NaN	NaN	0	NaN	P15924
NaN	NaN	NaN	NaN	NaN	NaN	NaN	NaN	NaN	NaN	NaN	NaN	NaN	NaN	NaN	NaN	NaN	NaN	NaN	NaN	9.37506	NaN	NaN	NaN	NaN	NaN	NaN	NaN	NaN	NaN	NaN	NaN				81.537	1	1	NaN	NaN	0	NaN	P16070
NaN	NaN	NaN	NaN	NaN	NaN	NaN	NaN	NaN	NaN	NaN	NaN	NaN	NaN	NaN	NaN	NaN	NaN	NaN	NaN	NaN	NaN	NaN	NaN	NaN	NaN	NaN	NaN	NaN	10.6864	NaN	NaN				99.546	1	1	NaN	NaN	0	NaN	P16499
NaN	15.1009	13.3156	15.0921	14.7231	NaN	NaN	14.9314	15.2571	15.1766	NaN	NaN	13.7609	15.0104	NaN	15.6107	14.3057	14.4305	14.5661	13.8335	14.4117	14.6375	14.6324	14.9561	14.6653	14.1787	14.108	14.8884	13.8418	NaN	14.9779	15.0478				53.15	12	18	0.312919	0.38626	0.251581	1.03175	P16870
NaN	NaN	NaN	NaN	NaN	NaN	NaN	NaN	NaN	NaN	15.2684	NaN	14.4923	14.4297	14.0596	15.4089	12.3791	13.0729	12.4196	NaN	15.3306	16.3312	15.088	14.697	15.3106	NaN	15.0234	14.8533	NaN	15.2987	14.8475	17.3939				11.53	1	17	NaN	NaN	0	NaN	P20962
NaN	NaN	NaN	NaN	NaN	NaN	NaN	NaN	NaN	NaN	NaN	NaN	12.9676	15.6457	16.8539	15.8443	15.4048	12.7659	15.2235	16.212	13.4303	21.1366	15.7552	19.5281	14.8848	16.2526	NaN	18.6724	12.237	18.3966	NaN	16.1897				21.007	1	18	NaN	NaN	0	NaN	P22914
NaN	NaN	NaN	NaN	NaN	NaN	NaN	NaN	NaN	NaN	NaN	NaN	NaN	NaN	NaN	NaN	NaN	NaN	NaN	NaN	NaN	NaN	NaN	NaN	NaN	NaN	NaN	NaN	NaN	NaN	NaN	NaN				39.186	1	0	NaN	NaN	0	NaN	P23942
NaN	14.0398	NaN	14.543	13.9897	NaN	NaN	14.0642	NaN	14.8086	NaN	NaN	NaN	NaN	NaN	NaN	NaN	NaN	12.2496	NaN	NaN	NaN	NaN	NaN	NaN	NaN	NaN	NaN	NaN	NaN	NaN	NaN				25.322	10	1	NaN	NaN	0	NaN	P24592
NaN	13.2745	NaN	NaN	NaN	13.6545	14.2537	NaN	NaN	NaN	NaN	NaN	14.5715	15.5251	15.4705	14.9514	16.9424	14.7309	17.044	15.0156	14.9557	14.5986	NaN	14.6458	13.3252	14.1324	NaN	14.052	14.2293	13.3791	NaN	NaN				34.258	5	16	NaN	NaN	0	NaN	P25311
NaN	NaN	NaN	NaN	NaN	NaN	NaN	NaN	NaN	NaN	NaN	NaN	NaN	NaN	NaN	NaN	NaN	NaN	NaN	NaN	NaN	NaN	NaN	NaN	NaN	NaN	NaN	NaN	NaN	NaN	NaN	NaN				48.541	1	0	NaN	NaN	0	NaN	P29622
NaN	NaN	NaN	NaN	NaN	NaN	NaN	NaN	15.7642	NaN	NaN	NaN	12.9881	NaN	NaN	NaN	13.2184	13.5132	NaN	NaN	NaN	13.4202	NaN	NaN	NaN	NaN	NaN	13.467	NaN	NaN	14.5587	NaN				19.25	1	6	NaN	NaN	0	NaN	P31025
NaN	NaN	NaN	NaN	NaN	NaN	NaN	NaN	NaN	NaN	NaN	NaN	17.401	16.6042	15.7349	16.4678	16.492	15.26	16.7418	17.2676	16.9895	17.2444	16.531	14.7646	17.9056	16.6379	17.4608	17.1994	17.1573	17.6818	16.7568	17.2198				21.892	1	20	NaN	NaN	0	NaN	P32119
NaN	NaN	NaN	NaN	NaN	NaN	NaN	NaN	NaN	NaN	NaN	NaN	14.8285	15.7139	NaN	14.6186	14.0185	NaN	14.7984	15.3749	15.3698	15.8157	14.5193	NaN	16.0326	NaN	15.6333	15.6388	14.6519	16.0844	14.4848	16.5488				23.13	1	16	NaN	NaN	0	NaN	P35243
NaN	NaN	NaN	NaN	NaN	NaN	NaN	NaN	NaN	NaN	NaN	NaN	NaN	NaN	14.9866	NaN	NaN	14.4255	13.4498	13.6786	13.7416	NaN	12.9835	12.9711	NaN	14.4607	NaN	13.1668	NaN	12.3566	11.7498	NaN				14.746	1	11	NaN	NaN	0	NaN	P35542
NaN	14.6088	NaN	13.7414	NaN	NaN	NaN	NaN	NaN	NaN	NaN	NaN	NaN	NaN	NaN	NaN	NaN	NaN	NaN	NaN	NaN	NaN	NaN	NaN	NaN	NaN	NaN	NaN	NaN	NaN	NaN	10.8201				98.335	2	1	NaN	NaN	0	NaN	P35913
15.3346	15.2581	14.2857	15.2511	15.3722	15.2854	14.8474	15.2905	14.5824	15.9892	NaN	15.0309	NaN	NaN	NaN	NaN	NaN	NaN	NaN	NaN	NaN	NaN	NaN	NaN	NaN	NaN	NaN	NaN	NaN	NaN	NaN	NaN				42.625	22	0	NaN	NaN	0	NaN	P36222
20.1356	21.0209	19.6775	21.0723	20.5466	20.9071	19.7172	20.1796	21.0775	20.9519	16.9387	20.4083	20.0133	21.1092	19.3795	20.9895	19.6485	19.9831	19.3593	19.7655	20.188	19.6767	19.5137	20.5233	18.4763	19.7247	19.6629	20.1023	19.4562	18.3558	19.6778	20.7152				46.312	24	20	0.225132	0.296424	0.403388	1.23851	P36955
NaN	NaN	NaN	NaN	NaN	NaN	NaN	NaN	NaN	NaN	NaN	NaN	NaN	NaN	NaN	NaN	NaN	NaN	NaN	NaN	NaN	NaN	NaN	NaN	NaN	NaN	NaN	NaN	NaN	NaN	NaN	NaN				178.19	0	0	NaN	NaN	0	NaN	P39060
18.9591	20.253	18.5957	20.0708	19.9623	19.6452	18.6078	19.2587	19.6007	20.2541	NaN	19.1004	19.4545	20.2179	19.0509	20.4962	19.1348	19.5556	19.1127	19.3823	19.6471	19.3147	19.1521	20.5801	18.2247	19.417	18.8195	19.3501	18.8382	17.9476	19.7678	20.1288				21.029	23	20	0.677311	0.732981	0.102881	0.420373	P41222
NaN	13.9333	NaN	NaN	NaN	NaN	NaN	NaN	NaN	NaN	NaN	NaN	NaN	11.0883	NaN	NaN	NaN	NaN	NaN	NaN	NaN	NaN	NaN	NaN	NaN	NaN	NaN	NaN	NaN	NaN	NaN	NaN				61.132	3	1	NaN	NaN	0	NaN	P43251
NaN	NaN	NaN	NaN	NaN	NaN	NaN	NaN	NaN	14.7032	NaN	15.0757	14.2601	18.1609	19.5866	18.2821	17.7223	17.0809	17.5253	19.3665	16.7446	23.266	18.3478	22.6798	18.3829	19.0805	15.6524	21.2171	16.6747	20.9111	16.5496	18.545				23.38	2	20	NaN	NaN	0	NaN	P43320
NaN	13.8146	NaN	NaN	NaN	NaN	NaN	13.6005	NaN	NaN	NaN	NaN	NaN	12.1284	NaN	NaN	NaN	12.7039	12.5646	NaN	NaN	NaN	NaN	12.759	NaN	12.08	11.0826	13.1854	11.8916	NaN	NaN	13.7227				72.176	3	9	NaN	NaN	0	NaN	P51693
NaN	14.2183	NaN	NaN	13.7109	NaN	NaN	NaN	NaN	NaN	NaN	NaN	NaN	NaN	NaN	NaN	13.1842	NaN	NaN	14.7494	NaN	13.3607	13.5071	NaN	12.6413	NaN	NaN	13.3323	NaN	12.5461	13.5222	NaN				38.429	3	8	NaN	NaN	0	NaN	P51884
14.9797	15.1707	NaN	15.1104	14.9629	15.5962	14.2136	14.9971	14.7531	15.513	NaN	15.4739	NaN	NaN	NaN	NaN	NaN	NaN	NaN	NaN	12.0112	NaN	NaN	NaN	NaN	NaN	NaN	NaN	NaN	NaN	NaN	NaN				54.739	20	1	NaN	NaN	0	NaN	P55058
NaN	NaN	NaN	NaN	NaN	NaN	NaN	NaN	NaN	NaN	15.4084	NaN	NaN	NaN	NaN	NaN	NaN	NaN	NaN	NaN	NaN	NaN	NaN	NaN	NaN	NaN	NaN	NaN	NaN	NaN	NaN	NaN				13.944	1	0	NaN	NaN	0	NaN	P57053
NaN	NaN	NaN	NaN	NaN	NaN	NaN	NaN	NaN	NaN	NaN	NaN	18.6245	18.4388	17.9	18.4027	18.9617	18.2508	18.6882	18.9808	18.9015	18.9587	18.4532	17.2332	19.4382	18.7416	18.8507	18.908	18.6605	19.0342	18.7144	18.9886				30.791	1	20	NaN	NaN	0	NaN	P60174
NaN	NaN	NaN	NaN	NaN	NaN	NaN	NaN	14.7116	NaN	NaN	NaN	NaN	12.7567	NaN	12.6504	13.4253	NaN	13.5786	12.1391	13.248	NaN	NaN	13.5898	NaN	13.2358	NaN	13.3249	NaN	NaN	12.9756	NaN				16.537	1	10	NaN	NaN	0	NaN	P61626
14.7633	16.5135	15.9401	16.9733	16.7892	14.363	15.7739	16.4032	16.1902	17.0558	NaN	16.0707	15.0965	15.8841	15.6356	16.3166	16.1695	16.138	16.5317	15.1959	15.8155	15.019	15.5012	17.4561	15.6359	16.365	15.8737	15.884	15.4491	14.8432	15.5707	15.1132				13.714	23	20	0.268067	0.341569	0.301279	1.1292	P61769
NaN	NaN	11.3914	NaN	NaN	NaN	NaN	NaN	NaN	NaN	NaN	NaN	NaN	NaN	NaN	NaN	NaN	NaN	NaN	NaN	13.162	NaN	NaN	NaN	NaN	NaN	NaN	NaN	NaN	NaN	NaN	NaN				16.57	1	1	NaN	NaN	0	NaN	P61916
NaN	NaN	NaN	NaN	NaN	NaN	NaN	NaN	NaN	NaN	NaN	NaN	15.0533	14.9783	14.5657	14.7751	15.1192	NaN	13.5566	16.3848	15.1468	15.5292	14.9999	NaN	15.2508	15.0317	15.3514	15.3856	14.6052	14.6685	15.3147	15.3342				5.0526	0	18	NaN	NaN	0	NaN	P62328
NaN	15.6244	NaN	15.7537	16.0321	NaN	NaN	15.5418	16.0566	16.1253	NaN	NaN	16.399	16.158	14.5399	15.5406	16.4809	14.8194	16.7085	16.0781	16.6556	16.7027	16.1578	14.6606	16.6417	15.8578	17.2178	17.0963	16.7697	17.7169	16.6981	17.4418				37.377	12	20	0.220794	0.29564	-0.461417	-1.25716	P62873
NaN	NaN	NaN	NaN	NaN	NaN	NaN	NaN	NaN	NaN	14.6446	NaN	16.7284	16.4437	15.9646	16.2235	16.7726	16.4653	16.4127	17.27	16.7863	17.4933	16.7979	15.7937	17.7607	16.7313	17.3127	17.315	16.81	17.4095	16.9758	17.3948				27.745	1	20	NaN	NaN	0	NaN	P63104
NaN	13.7779	NaN	NaN	NaN	NaN	NaN	NaN	NaN	NaN	NaN	NaN	14.9128	14.5161	NaN	14.3669	13.6903	13.4853	14.3254	14.8139	14.6896	14.9712	14.4495	NaN	15.0597	14.1112	15.0259	NaN	14.8853	15.6334	15.0875	15.4761				8.4958	1	17	NaN	NaN	0	NaN	P63211
NaN	NaN	NaN	NaN	NaN	NaN	NaN	NaN	NaN	NaN	NaN	NaN	NaN	NaN	NaN	NaN	NaN	NaN	NaN	NaN	10.9062	NaN	NaN	NaN	NaN	NaN	NaN	NaN	NaN	NaN	NaN	NaN				49.895	1	1	NaN	NaN	0	NaN	Q9BQE3
NaN	17.855	15.8222	20.1094	17.7462	NaN	NaN	17.172	18.1962	12.9015	22.1045	NaN	19.2036	19.2044	14.9208	16.4118	18.3792	17.5701	17.6324	18.0082	18.6165	18.939	18.1972	16.6127	19.5564	18.4705	18.407	19.1683	18.2383	19.2661	19.0558	19.5579				15.998	13	20	0.471261	0.547494	-0.532426	-0.731092	P68871
NaN	17.1632	14.2174	19.1798	16.7365	NaN	NaN	16.0051	17.4486	13.9452	20.3113	NaN	18.4748	18.4026	15.7419	15.555	17.5694	17.2327	16.7774	17.2394	17.9227	18.1281	17.6948	15.6807	18.8804	17.6917	17.4635	18.2422	17.8163	18.5025	18.2908	18.8664				15.257	12	20	0.23101	0.299177	-0.732795	-1.22648	P69905
NaN	NaN	NaN	NaN	NaN	NaN	NaN	NaN	NaN	NaN	NaN	NaN	13.0672	12.9994	NaN	13.2239	12.0365	11.8978	12.2671	13.8285	14.8013	15.1915	14.4023	14.4487	14.8366	13.8295	14.9107	14.5085	12.816	15.0374	14.5441	14.813				22.693	0	19	NaN	NaN	0	NaN	P80723
NaN	13.0366	NaN	NaN	NaN	NaN	NaN	NaN	NaN	NaN	NaN	NaN	NaN	NaN	NaN	NaN	NaN	NaN	NaN	NaN	NaN	NaN	NaN	NaN	NaN	NaN	NaN	NaN	NaN	NaN	NaN	NaN				521.95	1	0	NaN	NaN	0	NaN	P98164
NaN	NaN	NaN	NaN	NaN	NaN	NaN	NaN	NaN	12.132	NaN	NaN	NaN	NaN	NaN	NaN	NaN	NaN	NaN	NaN	12.0008	NaN	NaN	NaN	NaN	NaN	NaN	NaN	NaN	NaN	NaN	NaN				53.879	1	1	NaN	NaN	0	NaN	Q02818
NaN	14.2735	NaN	NaN	NaN	NaN	NaN	NaN	NaN	NaN	NaN	14.4248	NaN	NaN	NaN	NaN	NaN	NaN	NaN	NaN	NaN	NaN	NaN	NaN	NaN	NaN	NaN	NaN	NaN	NaN	NaN	NaN				37.205	3	0	NaN	NaN	0	NaN	Q03395
11.0198	NaN	NaN	11.7578	NaN	11.5791	NaN	NaN	NaN	NaN	NaN	14.7148	NaN	NaN	NaN	NaN	13.9165	NaN	NaN	NaN	NaN	NaN	NaN	NaN	NaN	13.3745	NaN	NaN	NaN	NaN	NaN	NaN				37.65	5	2	NaN	NaN	0	NaN	Q03591
NaN	15.8588	NaN	15.3949	15.0987	14.1108	NaN	15.0368	16.7898	15.062	NaN	15.1825	15.4934	16.1466	14.4977	16.9045	15.112	14.6663	14.4858	15.2189	14.8668	15.1124	15.5382	16.7611	14.577	14.8862	14.7063	15.7857	15.0328	13.363	15.9827	16.8601				86.955	19	20	0.963272	0.963272	0.0169009	0.0464942	Q06481
NaN	NaN	NaN	NaN	NaN	NaN	NaN	NaN	NaN	NaN	NaN	NaN	17.2828	16.9171	15.5519	16.5369	16.9252	15.9669	16.975	17.3507	17.1092	17.3667	16.9157	16.3283	18.0612	17.1287	17.839	17.5445	17.3548	17.71	17.1533	17.645				22.11	1	20	NaN	NaN	0	NaN	Q06830
14.6616	15.1567	NaN	15.9732	15.1875	14.5824	14.545	14.3063	15.1926	14.6143	NaN	15.3523	NaN	NaN	NaN	NaN	NaN	NaN	NaN	NaN	NaN	NaN	NaN	NaN	NaN	NaN	NaN	NaN	NaN	NaN	NaN	NaN				65.33	21	0	NaN	NaN	0	NaN	Q08380
NaN	NaN	NaN	NaN	NaN	NaN	NaN	NaN	NaN	NaN	NaN	NaN	NaN	NaN	NaN	NaN	NaN	NaN	NaN	NaN	NaN	NaN	NaN	NaN	NaN	NaN	NaN	NaN	NaN	NaN	NaN	NaN				99.986	0	0	NaN	NaN	0	NaN	Q08554
NaN	NaN	NaN	NaN	NaN	NaN	NaN	NaN	NaN	NaN	NaN	NaN	NaN	NaN	NaN	NaN	NaN	NaN	NaN	10.9709	NaN	NaN	NaN	NaN	NaN	NaN	NaN	NaN	NaN	NaN	NaN	NaN				49.124	0	1	NaN	NaN	0	NaN	Q08629
NaN	NaN	NaN	NaN	13.5804	NaN	NaN	NaN	NaN	NaN	NaN	NaN	NaN	NaN	NaN	NaN	NaN	NaN	NaN	NaN	NaN	NaN	NaN	NaN	NaN	NaN	NaN	NaN	NaN	NaN	NaN	NaN				629.09	1	0	NaN	NaN	0	NaN	Q09666
14.8829	15.2092	14.5447	15.0542	NaN	14.9495	NaN	14.6953	15.1678	15.3132	NaN	15.2473	NaN	NaN	NaN	NaN	NaN	NaN	NaN	NaN	NaN	NaN	NaN	NaN	NaN	NaN	NaN	NaN	NaN	NaN	12.294	NaN				54.64	17	1	NaN	NaN	0	NaN	Q12805
NaN	NaN	NaN	NaN	NaN	NaN	NaN	NaN	NaN	NaN	NaN	NaN	NaN	NaN	NaN	NaN	NaN	NaN	NaN	NaN	NaN	NaN	NaN	NaN	NaN	NaN	NaN	NaN	NaN	NaN	NaN	NaN				34.985	1	0	NaN	NaN	0	NaN	Q12841
NaN	NaN	NaN	NaN	NaN	NaN	NaN	NaN	NaN	NaN	NaN	NaN	NaN	NaN	NaN	NaN	NaN	NaN	NaN	NaN	NaN	NaN	NaN	NaN	NaN	NaN	NaN	NaN	NaN	NaN	NaN	NaN				113.32	0	0	NaN	NaN	0	NaN	Q12860
NaN	NaN	NaN	NaN	NaN	NaN	NaN	NaN	12.0816	NaN	NaN	NaN	NaN	NaN	NaN	NaN	NaN	NaN	NaN	NaN	NaN	NaN	NaN	NaN	NaN	NaN	NaN	NaN	NaN	NaN	NaN	NaN				44.659	1	0	NaN	NaN	0	NaN	Q13510
15.2188	15.9521	NaN	15.9192	15.0967	15.5285	14.9278	14.9837	16.732	15.807	NaN	15.003	NaN	NaN	NaN	NaN	NaN	NaN	NaN	NaN	NaN	NaN	NaN	NaN	NaN	NaN	NaN	12.8112	NaN	NaN	NaN	NaN				98.993	18	1	NaN	NaN	0	NaN	Q13822
NaN	NaN	NaN	NaN	NaN	NaN	NaN	NaN	NaN	NaN	NaN	NaN	NaN	NaN	NaN	11.3854	NaN	NaN	NaN	NaN	NaN	NaN	NaN	NaN	NaN	NaN	NaN	NaN	NaN	NaN	NaN	NaN				63.615	0	1	NaN	NaN	0	NaN	Q14050
NaN	14.4194	12.5731	15.0695	13.4565	13.2616	12.2521	14.7428	14.8826	14.5953	NaN	NaN	12.8017	13.687	NaN	NaN	13.3239	NaN	NaN	13.0711	NaN	NaN	NaN	NaN	NaN	NaN	12.2457	13.0146	NaN	NaN	NaN	13.1926				75.207	16	7	0.0616551	0.091901	0.86891	2.03133	Q14515
NaN	NaN	NaN	NaN	NaN	NaN	NaN	NaN	NaN	NaN	NaN	NaN	NaN	NaN	NaN	NaN	NaN	NaN	NaN	NaN	NaN	NaN	NaN	NaN	NaN	NaN	NaN	NaN	NaN	NaN	NaN	NaN				195.05	0	0	NaN	NaN	0	NaN	Q14767
NaN	NaN	13.5031	NaN	NaN	14.6747	NaN	NaN	NaN	13.2721	NaN	NaN	NaN	NaN	NaN	NaN	NaN	NaN	NaN	NaN	NaN	NaN	NaN	NaN	NaN	NaN	NaN	NaN	NaN	NaN	NaN	NaN				74.68	4	0	NaN	NaN	0	NaN	Q15582
NaN	13.954	NaN	13.9721	13.3103	13.2464	NaN	NaN	14.1635	14.2131	NaN	NaN	NaN	NaN	NaN	NaN	NaN	NaN	NaN	NaN	NaN	NaN	NaN	NaN	NaN	NaN	NaN	NaN	NaN	NaN	NaN	NaN				54.214	9	0	NaN	NaN	0	NaN	Q15846
NaN	NaN	NaN	NaN	NaN	NaN	NaN	NaN	NaN	NaN	NaN	NaN	NaN	NaN	NaN	NaN	NaN	NaN	NaN	NaN	10.8538	NaN	NaN	NaN	NaN	NaN	NaN	NaN	NaN	NaN	NaN	NaN				52.025	1	1	NaN	NaN	0	NaN	Q15904
NaN	NaN	NaN	NaN	NaN	NaN	NaN	NaN	NaN	NaN	NaN	NaN	NaN	NaN	NaN	NaN	NaN	10.4648	NaN	NaN	NaN	NaN	NaN	NaN	NaN	NaN	NaN	NaN	NaN	NaN	NaN	NaN				29.13	1	1	NaN	NaN	0	NaN	Q16270
NaN	NaN	NaN	NaN	NaN	NaN	NaN	NaN	NaN	NaN	NaN	NaN	NaN	NaN	NaN	NaN	NaN	NaN	NaN	NaN	NaN	NaN	NaN	NaN	NaN	NaN	NaN	NaN	NaN	NaN	NaN	NaN				60.673	1	0	NaN	NaN	0	NaN	Q16610
20.7596	NaN	NaN	NaN	NaN	NaN	NaN	NaN	NaN	NaN	NaN	NaN	NaN	NaN	NaN	NaN	NaN	NaN	NaN	NaN	NaN	NaN	NaN	NaN	NaN	NaN	NaN	NaN	NaN	NaN	NaN	NaN				39.474	1	0	NaN	NaN	0	NaN	Q66K66
NaN	NaN	NaN	NaN	NaN	NaN	NaN	NaN	NaN	NaN	NaN	NaN	NaN	NaN	NaN	NaN	NaN	NaN	NaN	NaN	NaN	NaN	NaN	NaN	NaN	NaN	NaN	NaN	NaN	NaN	NaN	NaN				224.32	1	0	NaN	NaN	0	NaN	Q68DN1
NaN	14.7128	NaN	14.7977	NaN	14.3794	NaN	13.5803	NaN	14.585	NaN	NaN	NaN	NaN	NaN	NaN	NaN	NaN	NaN	NaN	NaN	NaN	NaN	NaN	NaN	NaN	NaN	NaN	NaN	NaN	NaN	NaN				71.712	10	0	NaN	NaN	0	NaN	Q6EMK4
NaN	NaN	NaN	NaN	NaN	NaN	NaN	NaN	NaN	NaN	NaN	NaN	NaN	NaN	NaN	NaN	NaN	NaN	NaN	NaN	NaN	NaN	NaN	NaN	NaN	NaN	NaN	NaN	NaN	NaN	NaN	NaN				24.843	1	0	NaN	NaN	0	NaN	Q6P587
NaN	NaN	NaN	NaN	NaN	NaN	NaN	NaN	NaN	NaN	NaN	NaN	NaN	NaN	NaN	NaN	NaN	NaN	NaN	NaN	NaN	NaN	NaN	NaN	NaN	NaN	NaN	NaN	NaN	NaN	NaN	NaN				60.54	1	0	NaN	NaN	0	NaN	Q6UWP8
NaN	NaN	NaN	NaN	NaN	NaN	NaN	NaN	NaN	NaN	NaN	NaN	NaN	NaN	NaN	NaN	NaN	NaN	NaN	NaN	NaN	NaN	NaN	NaN	NaN	NaN	NaN	NaN	NaN	NaN	NaN	NaN				74.582	1	0	NaN	NaN	0	NaN	Q7Z4Q2
NaN	NaN	NaN	NaN	NaN	NaN	NaN	NaN	NaN	NaN	NaN	NaN	NaN	NaN	NaN	13.6187	NaN	NaN	NaN	NaN	NaN	NaN	NaN	13.8968	NaN	NaN	NaN	NaN	NaN	NaN	NaN	NaN				30.688	1	2	NaN	NaN	0	NaN	Q86UD1
NaN	NaN	NaN	NaN	NaN	NaN	NaN	NaN	NaN	NaN	NaN	NaN	NaN	NaN	NaN	NaN	NaN	NaN	NaN	NaN	NaN	NaN	NaN	NaN	NaN	NaN	NaN	NaN	NaN	NaN	NaN	NaN				61.863	0	0	NaN	NaN	0	NaN	Q8IYJ1
NaN	NaN	14.4448	NaN	NaN	NaN	NaN	NaN	NaN	NaN	NaN	NaN	NaN	NaN	NaN	NaN	NaN	NaN	NaN	NaN	NaN	NaN	NaN	NaN	NaN	NaN	NaN	NaN	NaN	NaN	NaN	NaN				96.263	1	0	NaN	NaN	0	NaN	Q8N0Z3
NaN	NaN	NaN	13.1405	NaN	NaN	NaN	NaN	NaN	NaN	NaN	NaN	NaN	NaN	NaN	NaN	NaN	NaN	NaN	NaN	NaN	NaN	NaN	NaN	NaN	NaN	NaN	NaN	NaN	NaN	NaN	NaN				95.75	1	0	NaN	NaN	0	NaN	Q8N475
NaN	NaN	13.7692	NaN	NaN	NaN	NaN	NaN	NaN	NaN	NaN	NaN	NaN	NaN	NaN	NaN	NaN	NaN	NaN	NaN	NaN	NaN	NaN	NaN	NaN	NaN	NaN	NaN	NaN	NaN	NaN	NaN				90.923	1	0	NaN	NaN	0	NaN	Q8TF30
NaN	NaN	NaN	NaN	NaN	NaN	NaN	NaN	13.0398	NaN	NaN	NaN	NaN	NaN	NaN	NaN	NaN	NaN	NaN	NaN	NaN	NaN	NaN	NaN	NaN	NaN	NaN	NaN	NaN	NaN	NaN	NaN				53.005	1	0	NaN	NaN	0	NaN	Q8WXD2
NaN	14.2601	NaN	12.7797	NaN	NaN	NaN	NaN	NaN	NaN	NaN	NaN	NaN	12.4516	NaN	NaN	NaN	NaN	NaN	12.6169	NaN	NaN	NaN	13.0985	NaN	NaN	NaN	NaN	NaN	NaN	NaN	13.3062				24.68	5	4	NaN	NaN	0	NaN	Q92520
NaN	NaN	NaN	NaN	NaN	NaN	NaN	NaN	NaN	NaN	NaN	NaN	NaN	NaN	NaN	NaN	NaN	NaN	NaN	NaN	NaN	NaN	NaN	NaN	NaN	NaN	NaN	NaN	NaN	NaN	NaN	NaN				54.277	1	0	NaN	NaN	0	NaN	Q92985
NaN	15.2168	13.6178	14.7852	NaN	NaN	NaN	14.4756	15.3651	14.9727	NaN	15.3342	NaN	NaN	NaN	NaN	NaN	NaN	NaN	NaN	NaN	NaN	NaN	NaN	NaN	NaN	NaN	NaN	NaN	NaN	NaN	NaN				93.594	15	0	NaN	NaN	0	NaN	Q96JP9
NaN	NaN	NaN	NaN	NaN	NaN	NaN	NaN	NaN	NaN	NaN	NaN	NaN	NaN	NaN	NaN	NaN	NaN	NaN	NaN	NaN	NaN	NaN	NaN	NaN	NaN	NaN	NaN	NaN	NaN	NaN	NaN				56.705	1	0	NaN	NaN	0	NaN	Q96KN2
NaN	NaN	NaN	NaN	NaN	NaN	NaN	NaN	NaN	NaN	NaN	NaN	NaN	NaN	NaN	NaN	NaN	NaN	NaN	NaN	9.99308	NaN	NaN	NaN	NaN	NaN	NaN	NaN	NaN	NaN	NaN	NaN				73.011	0	1	NaN	NaN	0	NaN	Q96NY7
NaN	13.2396	NaN	NaN	NaN	NaN	NaN	NaN	NaN	NaN	NaN	NaN	NaN	NaN	NaN	NaN	NaN	NaN	12.6671	NaN	NaN	NaN	NaN	NaN	NaN	NaN	NaN	NaN	11.3373	NaN	NaN	NaN				62.216	1	2	NaN	NaN	0	NaN	Q96PD5
NaN	11.6348	NaN	NaN	NaN	NaN	NaN	NaN	NaN	NaN	NaN	NaN	NaN	NaN	NaN	NaN	NaN	NaN	NaN	NaN	NaN	NaN	NaN	NaN	NaN	NaN	NaN	NaN	NaN	NaN	NaN	NaN				31.621	1	0	NaN	NaN	0	NaN	Q99453
NaN	NaN	NaN	NaN	NaN	NaN	NaN	NaN	12.1926	NaN	NaN	NaN	NaN	NaN	NaN	NaN	NaN	NaN	NaN	11.4757	NaN	NaN	NaN	NaN	NaN	NaN	NaN	NaN	NaN	NaN	NaN	NaN				46.426	1	1	NaN	NaN	0	NaN	Q99574
NaN	13.9061	NaN	13.9204	NaN	13.6088	15.1025	NaN	14.2408	14.9145	NaN	NaN	NaN	13.518	NaN	NaN	NaN	NaN	NaN	13.0347	NaN	14.7103	NaN	13.4855	NaN	13.3551	NaN	13.2	NaN	13.6598	12.4861	NaN				56.971	8	8	0.0258095	0.0416112	0.850998	2.54271	Q99972
NaN	NaN	NaN	15.7903	NaN	NaN	NaN	NaN	NaN	NaN	NaN	NaN	NaN	14.9606	NaN	NaN	NaN	NaN	NaN	NaN	NaN	NaN	NaN	NaN	NaN	NaN	NaN	NaN	NaN	NaN	NaN	12.8375				24.615	1	2	NaN	NaN	0	NaN	Q9BSG5
NaN	NaN	NaN	NaN	NaN	NaN	NaN	NaN	NaN	NaN	NaN	NaN	NaN	NaN	NaN	NaN	NaN	NaN	NaN	NaN	12.3873	NaN	NaN	NaN	NaN	NaN	NaN	NaN	NaN	NaN	NaN	NaN				48.509	1	1	NaN	NaN	0	NaN	Q9BY67
NaN	NaN	NaN	NaN	NaN	NaN	NaN	NaN	NaN	NaN	NaN	NaN	NaN	NaN	NaN	NaN	NaN	NaN	NaN	NaN	NaN	NaN	NaN	NaN	NaN	NaN	13.1567	NaN	NaN	NaN	NaN	NaN				138.62	0	1	NaN	NaN	0	NaN	Q9BZV3
NaN	NaN	NaN	NaN	NaN	NaN	NaN	NaN	NaN	NaN	NaN	NaN	NaN	NaN	NaN	NaN	NaN	NaN	NaN	NaN	NaN	NaN	NaN	NaN	NaN	NaN	NaN	NaN	NaN	NaN	NaN	NaN				38.247	1	0	NaN	NaN	0	NaN	Q9GZM5
NaN	NaN	NaN	NaN	NaN	NaN	NaN	NaN	NaN	NaN	NaN	18.1241	NaN	NaN	NaN	NaN	NaN	NaN	NaN	NaN	NaN	NaN	NaN	NaN	NaN	NaN	NaN	NaN	NaN	NaN	NaN	18.1768				39.859	1	1	NaN	NaN	0	NaN	Q9GZV1
NaN	NaN	NaN	13.2605	NaN	NaN	NaN	NaN	NaN	NaN	NaN	NaN	13.204	14.3778	13.0454	14.1662	13.4007	13.0979	13.2946	13.643	NaN	NaN	NaN	14.0091	12.4326	NaN	12.8651	13.2356	12.7288	NaN	13.3453	13.3863				90.973	1	15	NaN	NaN	0	NaN	Q9HCB6
NaN	12.4967	NaN	NaN	NaN	NaN	NaN	NaN	NaN	NaN	NaN	NaN	NaN	NaN	NaN	NaN	NaN	NaN	11.6515	NaN	NaN	NaN	NaN	NaN	NaN	NaN	NaN	NaN	NaN	NaN	NaN	NaN				71.42	1	1	NaN	NaN	0	NaN	Q9NQ79
16.6061	18.0011	15.8895	17.7921	17.5028	16.9583	16.0279	16.8663	17.7774	17.5324	16.0963	17.5469	16.622	17.5218	15.5877	17.1181	15.7325	16.5923	16.0362	16.7341	16.48	15.4845	15.9009	17.4816	15.1343	15.6712	15.7005	16.6829	16.0673	14.7253	16.9077	16.8386				38.39	24	20	0.00726973	0.0140075	0.798766	2.8801	Q9UBP4
NaN	12.4595	NaN	11.1438	NaN	NaN	NaN	NaN	NaN	NaN	NaN	NaN	NaN	NaN	NaN	NaN	NaN	NaN	NaN	NaN	10.7125	NaN	NaN	NaN	NaN	NaN	NaN	NaN	NaN	NaN	NaN	NaN				27.372	2	1	NaN	NaN	0	NaN	Q9UHG2
NaN	13.8465	NaN	14.0959	NaN	NaN	NaN	13.8976	13.7915	13.7538	NaN	NaN	13.3973	NaN	13.2485	14.3622	13.3453	NaN	NaN	13.7082	13.4322	13.0515	13.4996	NaN	12.5563	13.3914	NaN	13.084	NaN	12.1494	NaN	13.7177				41.527	8	13	0.035497	0.0555008	0.573702	2.29638	Q9Y5W5
NaN	NaN	NaN	NaN	NaN	NaN	NaN	NaN	NaN	12.218	NaN	NaN	NaN	NaN	NaN	NaN	NaN	NaN	NaN	NaN	NaN	NaN	NaN	NaN	NaN	NaN	NaN	NaN	NaN	NaN	NaN	NaN				51.887	1	0	NaN	NaN	0	NaN	Q9Y646
15.1281	15.7393	NaN	15.5474	15.7072	15.0843	14.2726	14.8195	15.3795	15.782	NaN	14.7651	13.9588	14.3966	13.8738	15.1087	13.5269	15.8684	14.0552	NaN	14.998	14.3416	14.4089	16.0903	13.0906	13.6707	14.2442	14.9656	15.2922	NaN	14.5214	13.2547				572.01	21	18	0.011081	0.0190303	0.796577	2.73512	Q9Y6R7
NaN	NaN	NaN	NaN	NaN	NaN	NaN	NaN	NaN	NaN	NaN	NaN	NaN	NaN	NaN	NaN	NaN	NaN	NaN	NaN	12.5071	NaN	NaN	NaN	NaN	NaN	NaN	NaN	NaN	NaN	NaN	NaN				NaN	0	1	NaN	NaN	0	NaN	P0DP01
NaN	NaN	NaN	NaN	NaN	NaN	NaN	NaN	NaN	NaN	NaN	NaN	NaN	NaN	NaN	NaN	NaN	NaN	NaN	NaN	NaN	NaN	NaN	NaN	NaN	12.9895	NaN	NaN	NaN	NaN	NaN	NaN				NaN	0	1	NaN	NaN	0	NaN	A0A0C4DH31
NaN	NaN	NaN	NaN	NaN	NaN	NaN	NaN	NaN	NaN	NaN	NaN	NaN	NaN	NaN	NaN	NaN	NaN	NaN	NaN	11.9388	NaN	NaN	NaN	NaN	NaN	NaN	NaN	NaN	NaN	NaN	NaN				NaN	0	1	NaN	NaN	0	NaN	A0A0C4DH34
NaN	NaN	NaN	NaN	NaN	NaN	NaN	NaN	NaN	NaN	NaN	NaN	NaN	NaN	NaN	NaN	NaN	NaN	NaN	NaN	NaN	NaN	NaN	NaN	NaN	11.3136	NaN	NaN	NaN	NaN	NaN	NaN				NaN	0	1	NaN	NaN	0	NaN	A0A0J9YXX1
NaN	NaN	NaN	NaN	NaN	NaN	NaN	NaN	NaN	NaN	NaN	NaN	NaN	NaN	NaN	NaN	NaN	NaN	NaN	NaN	14.8709	NaN	NaN	NaN	NaN	NaN	NaN	NaN	NaN	NaN	NaN	NaN				NaN	0	1	NaN	NaN	0	NaN	P01624
NaN	NaN	NaN	NaN	NaN	NaN	NaN	NaN	NaN	NaN	NaN	NaN	NaN	NaN	NaN	NaN	NaN	NaN	NaN	NaN	11.241	NaN	NaN	NaN	NaN	NaN	NaN	NaN	NaN	NaN	NaN	NaN				NaN	0	1	NaN	NaN	0	NaN	A0A1B0GUS4
NaN	NaN	NaN	NaN	NaN	NaN	NaN	NaN	NaN	NaN	NaN	NaN	NaN	NaN	NaN	NaN	NaN	NaN	NaN	12.3031	NaN	NaN	NaN	NaN	NaN	NaN	NaN	NaN	NaN	NaN	NaN	NaN				NaN	0	1	NaN	NaN	0	NaN	A2AJT9
NaN	NaN	NaN	NaN	NaN	NaN	NaN	NaN	NaN	NaN	NaN	NaN	NaN	NaN	NaN	NaN	NaN	NaN	11.4065	NaN	NaN	NaN	NaN	NaN	NaN	NaN	NaN	NaN	NaN	NaN	NaN	NaN				NaN	0	1	NaN	NaN	0	NaN	Q9GZQ8
NaN	NaN	NaN	NaN	NaN	NaN	NaN	NaN	NaN	NaN	NaN	NaN	NaN	NaN	NaN	NaN	NaN	NaN	NaN	16.3318	NaN	NaN	NaN	NaN	NaN	NaN	NaN	NaN	NaN	NaN	NaN	NaN	+			NaN	0	1	NaN	NaN	0	NaN	P01966
NaN	NaN	NaN	NaN	NaN	NaN	NaN	NaN	NaN	NaN	NaN	NaN	NaN	NaN	NaN	NaN	NaN	NaN	NaN	NaN	NaN	NaN	NaN	NaN	NaN	NaN	NaN	12.4654	NaN	NaN	NaN	NaN	+			NaN	0	1	NaN	NaN	0	NaN	P05787
NaN	NaN	NaN	NaN	NaN	NaN	NaN	NaN	NaN	NaN	NaN	NaN	NaN	10.4209	NaN	NaN	NaN	NaN	NaN	NaN	NaN	NaN	NaN	NaN	NaN	NaN	NaN	NaN	NaN	NaN	NaN	NaN				NaN	0	1	NaN	NaN	0	NaN	O00231
NaN	NaN	NaN	NaN	NaN	NaN	NaN	NaN	NaN	NaN	NaN	NaN	NaN	NaN	NaN	NaN	NaN	NaN	NaN	NaN	NaN	NaN	NaN	NaN	NaN	NaN	NaN	NaN	NaN	NaN	NaN	NaN				NaN	0	0	NaN	NaN	0	NaN	O00410
NaN	NaN	NaN	NaN	NaN	NaN	NaN	NaN	NaN	NaN	NaN	NaN	NaN	NaN	NaN	NaN	NaN	NaN	NaN	NaN	NaN	NaN	NaN	NaN	NaN	NaN	NaN	NaN	NaN	10.3427	NaN	NaN				NaN	0	1	NaN	NaN	0	NaN	O00429
NaN	NaN	NaN	NaN	NaN	NaN	NaN	NaN	NaN	NaN	NaN	NaN	NaN	NaN	NaN	NaN	NaN	NaN	NaN	NaN	NaN	NaN	11.3431	NaN	NaN	NaN	NaN	NaN	NaN	NaN	NaN	NaN				NaN	0	1	NaN	NaN	0	NaN	O00442
NaN	NaN	NaN	NaN	NaN	NaN	NaN	NaN	NaN	NaN	NaN	NaN	NaN	NaN	NaN	NaN	NaN	NaN	NaN	NaN	NaN	NaN	NaN	NaN	NaN	6.67751	NaN	NaN	NaN	NaN	NaN	NaN				NaN	0	1	NaN	NaN	0	NaN	O00764
NaN	NaN	NaN	NaN	NaN	NaN	NaN	NaN	NaN	NaN	NaN	NaN	NaN	NaN	NaN	NaN	NaN	NaN	NaN	NaN	NaN	NaN	NaN	NaN	NaN	NaN	NaN	NaN	NaN	12.9957	NaN	NaN				NaN	0	1	NaN	NaN	0	NaN	O14531
NaN	NaN	NaN	NaN	NaN	NaN	NaN	NaN	NaN	NaN	NaN	NaN	NaN	NaN	NaN	NaN	12.8863	NaN	13.2484	NaN	NaN	12.9126	NaN	NaN	13.4529	NaN	13.0536	NaN	NaN	13.7329	12.5713	12.9675				NaN	0	8	NaN	NaN	0	NaN	O14558
NaN	NaN	NaN	NaN	NaN	NaN	NaN	NaN	NaN	NaN	NaN	NaN	NaN	NaN	NaN	NaN	NaN	NaN	NaN	NaN	9.3962	NaN	NaN	NaN	NaN	NaN	NaN	NaN	NaN	NaN	NaN	NaN				NaN	0	1	NaN	NaN	0	NaN	O14737
NaN	NaN	NaN	NaN	NaN	NaN	NaN	NaN	NaN	NaN	NaN	NaN	NaN	NaN	NaN	NaN	NaN	NaN	NaN	NaN	NaN	12.4062	NaN	NaN	12.9838	NaN	NaN	NaN	NaN	NaN	NaN	NaN				NaN	0	2	NaN	NaN	0	NaN	O14818
NaN	NaN	NaN	NaN	NaN	NaN	NaN	NaN	NaN	NaN	NaN	NaN	NaN	NaN	NaN	NaN	NaN	NaN	NaN	NaN	NaN	NaN	NaN	NaN	NaN	NaN	NaN	NaN	NaN	12.1486	NaN	NaN				NaN	0	1	NaN	NaN	0	NaN	O14910
NaN	NaN	NaN	NaN	NaN	NaN	NaN	NaN	NaN	NaN	NaN	NaN	NaN	NaN	NaN	NaN	NaN	NaN	NaN	NaN	NaN	NaN	NaN	NaN	NaN	NaN	NaN	NaN	NaN	NaN	NaN	9.72091				NaN	0	1	NaN	NaN	0	NaN	O14980
NaN	NaN	NaN	NaN	NaN	NaN	NaN	NaN	NaN	NaN	NaN	NaN	NaN	NaN	NaN	NaN	NaN	NaN	11.6397	NaN	11.64	NaN	NaN	NaN	12.0625	NaN	13.1866	12.0826	12.0084	NaN	NaN	NaN				NaN	0	6	NaN	NaN	0	NaN	O15061
NaN	NaN	NaN	NaN	NaN	NaN	NaN	NaN	NaN	NaN	NaN	NaN	NaN	NaN	NaN	NaN	NaN	NaN	NaN	NaN	NaN	NaN	NaN	NaN	NaN	NaN	10.472	NaN	NaN	NaN	NaN	NaN				NaN	0	1	NaN	NaN	0	NaN	O15075
NaN	NaN	NaN	NaN	NaN	NaN	NaN	NaN	NaN	NaN	NaN	NaN	NaN	NaN	NaN	NaN	NaN	NaN	NaN	NaN	NaN	NaN	NaN	NaN	NaN	NaN	NaN	NaN	NaN	NaN	NaN	10.9221				NaN	0	1	NaN	NaN	0	NaN	O15240
NaN	NaN	NaN	NaN	NaN	NaN	NaN	NaN	NaN	NaN	NaN	NaN	NaN	NaN	NaN	NaN	NaN	NaN	NaN	NaN	12.404	NaN	NaN	NaN	NaN	NaN	NaN	NaN	NaN	NaN	NaN	NaN				NaN	0	1	NaN	NaN	0	NaN	O15537
NaN	NaN	NaN	NaN	NaN	NaN	NaN	NaN	NaN	NaN	NaN	NaN	15.1787	14.8555	15.3128	15.3451	15.3141	15.1082	15.0878	15.255	15.533	14.8546	14.3933	14.6847	16.0207	14.9663	15.7222	15.5581	15.0991	15.5729	15.366	15.6926				NaN	0	20	NaN	NaN	0	NaN	O15540
NaN	NaN	NaN	NaN	NaN	NaN	NaN	NaN	NaN	NaN	NaN	NaN	NaN	NaN	NaN	NaN	NaN	NaN	NaN	NaN	NaN	NaN	NaN	NaN	NaN	NaN	NaN	NaN	NaN	NaN	NaN	NaN				NaN	0	0	NaN	NaN	0	NaN	O43143
NaN	NaN	NaN	NaN	NaN	NaN	NaN	NaN	NaN	NaN	NaN	NaN	NaN	NaN	NaN	NaN	NaN	NaN	NaN	8.15472	NaN	NaN	NaN	NaN	NaN	NaN	NaN	NaN	NaN	NaN	NaN	NaN				NaN	0	1	NaN	NaN	0	NaN	O43175
NaN	NaN	NaN	NaN	NaN	NaN	NaN	NaN	NaN	NaN	NaN	NaN	NaN	NaN	NaN	NaN	NaN	NaN	NaN	NaN	NaN	NaN	NaN	NaN	NaN	NaN	NaN	NaN	11.1227	NaN	NaN	NaN				NaN	0	1	NaN	NaN	0	NaN	O43301
NaN	NaN	NaN	NaN	NaN	NaN	NaN	NaN	NaN	NaN	NaN	NaN	11.6245	NaN	NaN	NaN	NaN	NaN	NaN	NaN	NaN	12.0754	NaN	NaN	13.0173	12.959	13.2103	12.7248	NaN	NaN	NaN	NaN				NaN	0	6	NaN	NaN	0	NaN	O43390
NaN	NaN	NaN	NaN	NaN	NaN	NaN	NaN	NaN	NaN	NaN	NaN	NaN	NaN	NaN	12.8342	12.3605	12.7783	NaN	12.8876	NaN	13.7773	NaN	NaN	13.9099	NaN	12.9657	13.6393	NaN	13.2365	12.8274	13.1236				NaN	0	11	NaN	NaN	0	NaN	O43488
NaN	NaN	NaN	NaN	NaN	NaN	NaN	NaN	NaN	NaN	NaN	NaN	13.4362	NaN	NaN	13.7822	13.6738	12.6119	12.0839	NaN	13.2013	14.8221	13.7127	13.6461	15.459	13.4108	15.2743	14.1867	14.3798	15.029	14.8588	15.2324				NaN	0	17	NaN	NaN	0	NaN	O43491
NaN	NaN	NaN	NaN	NaN	NaN	NaN	NaN	NaN	NaN	NaN	NaN	NaN	NaN	NaN	NaN	NaN	8.91871	NaN	NaN	NaN	NaN	NaN	NaN	NaN	NaN	NaN	NaN	NaN	NaN	NaN	NaN				NaN	0	1	NaN	NaN	0	NaN	O43681
NaN	NaN	NaN	NaN	NaN	NaN	NaN	NaN	NaN	NaN	NaN	NaN	NaN	NaN	NaN	NaN	NaN	NaN	12.8247	13.227	13.0989	NaN	NaN	13.0457	14.0162	NaN	14.0469	13.4023	NaN	13.56	13.8044	13.2979				NaN	0	10	NaN	NaN	0	NaN	O43707
NaN	NaN	NaN	NaN	NaN	NaN	NaN	NaN	NaN	NaN	NaN	NaN	NaN	NaN	NaN	NaN	NaN	NaN	NaN	NaN	NaN	NaN	NaN	NaN	NaN	NaN	NaN	NaN	NaN	NaN	NaN	12.091				NaN	0	1	NaN	NaN	0	NaN	O43776
NaN	NaN	NaN	NaN	NaN	NaN	NaN	NaN	NaN	NaN	NaN	NaN	NaN	NaN	NaN	NaN	NaN	NaN	NaN	NaN	NaN	NaN	NaN	NaN	NaN	NaN	13.042	NaN	NaN	NaN	NaN	NaN				NaN	0	1	NaN	NaN	0	NaN	O43813
NaN	NaN	NaN	NaN	NaN	NaN	NaN	NaN	NaN	NaN	NaN	NaN	NaN	NaN	NaN	NaN	NaN	NaN	NaN	NaN	NaN	NaN	NaN	NaN	NaN	NaN	NaN	NaN	NaN	NaN	NaN	NaN				NaN	0	0	NaN	NaN	0	NaN	P60983
NaN	NaN	NaN	NaN	NaN	NaN	NaN	NaN	NaN	NaN	NaN	NaN	NaN	NaN	NaN	NaN	NaN	NaN	NaN	NaN	NaN	NaN	NaN	NaN	13.6797	NaN	NaN	NaN	NaN	NaN	NaN	NaN				NaN	0	1	NaN	NaN	0	NaN	O60271
NaN	NaN	NaN	NaN	NaN	NaN	NaN	NaN	NaN	NaN	NaN	NaN	NaN	NaN	NaN	NaN	NaN	NaN	NaN	NaN	NaN	NaN	NaN	NaN	NaN	NaN	NaN	NaN	NaN	NaN	NaN	NaN				NaN	0	0	NaN	NaN	0	NaN	O60282
NaN	NaN	NaN	NaN	NaN	NaN	NaN	NaN	NaN	NaN	NaN	NaN	NaN	NaN	NaN	NaN	NaN	NaN	NaN	NaN	NaN	NaN	NaN	NaN	NaN	NaN	NaN	NaN	NaN	NaN	10.7208	NaN				NaN	0	1	NaN	NaN	0	NaN	O60664
NaN	NaN	NaN	NaN	NaN	NaN	NaN	NaN	NaN	NaN	NaN	NaN	17.1047	15.3127	NaN	NaN	NaN	NaN	15.3607	14.5744	16.5145	17.1464	NaN	15.9069	17.3792	NaN	20.2515	14.7089	16.3754	17.6758	NaN	18.2124				NaN	0	13	NaN	NaN	0	NaN	P62807
NaN	NaN	NaN	NaN	NaN	NaN	NaN	NaN	NaN	NaN	NaN	NaN	NaN	NaN	NaN	NaN	NaN	NaN	NaN	NaN	NaN	NaN	NaN	NaN	NaN	NaN	NaN	NaN	NaN	NaN	NaN	NaN				NaN	0	0	NaN	NaN	0	NaN	O60884
NaN	NaN	NaN	NaN	NaN	NaN	NaN	NaN	NaN	NaN	NaN	NaN	NaN	NaN	NaN	11.7287	NaN	NaN	NaN	NaN	NaN	NaN	NaN	NaN	NaN	NaN	NaN	NaN	NaN	NaN	NaN	NaN				NaN	0	1	NaN	NaN	0	NaN	O60888
NaN	NaN	NaN	NaN	NaN	NaN	NaN	NaN	NaN	NaN	NaN	NaN	NaN	NaN	NaN	NaN	NaN	NaN	NaN	NaN	NaN	13.8395	NaN	NaN	14.1599	NaN	14.2065	NaN	NaN	13.902	NaN	NaN				NaN	0	4	NaN	NaN	0	NaN	O75083
NaN	NaN	NaN	NaN	NaN	NaN	NaN	NaN	NaN	NaN	NaN	NaN	NaN	NaN	NaN	NaN	NaN	NaN	12.2383	NaN	NaN	NaN	NaN	NaN	NaN	NaN	NaN	NaN	NaN	NaN	NaN	NaN				NaN	0	1	NaN	NaN	0	NaN	O75093
NaN	NaN	NaN	NaN	NaN	NaN	NaN	NaN	NaN	NaN	NaN	NaN	NaN	NaN	NaN	NaN	NaN	NaN	NaN	NaN	NaN	12.2365	NaN	NaN	NaN	NaN	NaN	NaN	NaN	NaN	NaN	NaN				NaN	0	1	NaN	NaN	0	NaN	O75347
NaN	NaN	NaN	NaN	NaN	NaN	NaN	NaN	NaN	NaN	NaN	NaN	NaN	NaN	NaN	NaN	NaN	NaN	NaN	NaN	NaN	NaN	NaN	NaN	NaN	NaN	15.1527	NaN	12.8744	NaN	NaN	NaN				NaN	0	2	NaN	NaN	0	NaN	O75367
NaN	NaN	NaN	NaN	NaN	NaN	NaN	NaN	NaN	NaN	NaN	NaN	NaN	NaN	NaN	NaN	NaN	NaN	NaN	NaN	NaN	NaN	NaN	NaN	NaN	NaN	NaN	12.5775	NaN	NaN	NaN	12.4974				NaN	0	2	NaN	NaN	0	NaN	O75368
NaN	NaN	NaN	NaN	NaN	NaN	NaN	NaN	NaN	NaN	NaN	NaN	NaN	12.7256	NaN	NaN	NaN	NaN	NaN	NaN	NaN	NaN	NaN	NaN	NaN	NaN	13.8351	12.6299	12.6023	NaN	NaN	13.0849				NaN	0	5	NaN	NaN	0	NaN	O75390
NaN	NaN	NaN	NaN	NaN	NaN	NaN	NaN	NaN	NaN	NaN	NaN	NaN	NaN	NaN	NaN	NaN	NaN	NaN	NaN	NaN	NaN	NaN	NaN	NaN	NaN	NaN	12.4643	NaN	NaN	NaN	NaN				NaN	0	1	NaN	NaN	0	NaN	O75475
NaN	NaN	NaN	NaN	NaN	NaN	NaN	NaN	NaN	NaN	NaN	NaN	NaN	NaN	NaN	NaN	NaN	NaN	NaN	NaN	NaN	NaN	NaN	NaN	12.3354	NaN	NaN	NaN	NaN	NaN	NaN	NaN				NaN	0	1	NaN	NaN	0	NaN	O75533
NaN	NaN	NaN	NaN	NaN	NaN	NaN	NaN	NaN	NaN	NaN	NaN	NaN	NaN	NaN	NaN	NaN	NaN	NaN	NaN	7.70494	NaN	NaN	NaN	NaN	NaN	NaN	NaN	NaN	NaN	NaN	NaN				NaN	0	1	NaN	NaN	0	NaN	O75781
NaN	NaN	NaN	NaN	NaN	NaN	NaN	NaN	NaN	NaN	NaN	NaN	NaN	NaN	NaN	NaN	NaN	NaN	NaN	NaN	NaN	NaN	NaN	NaN	NaN	NaN	NaN	NaN	NaN	NaN	NaN	10.2759				NaN	0	1	NaN	NaN	0	NaN	O75832
NaN	NaN	NaN	NaN	NaN	NaN	NaN	NaN	NaN	NaN	NaN	NaN	NaN	NaN	NaN	NaN	NaN	NaN	13.0903	NaN	NaN	NaN	NaN	NaN	14.4831	NaN	NaN	NaN	NaN	NaN	NaN	13.6234				NaN	0	3	NaN	NaN	0	NaN	O75874
NaN	NaN	NaN	NaN	NaN	NaN	NaN	NaN	NaN	NaN	NaN	NaN	NaN	NaN	NaN	NaN	10.4792	NaN	NaN	NaN	NaN	NaN	NaN	NaN	NaN	NaN	NaN	NaN	NaN	NaN	NaN	NaN				NaN	0	1	NaN	NaN	0	NaN	O75891
NaN	NaN	NaN	NaN	NaN	NaN	NaN	NaN	NaN	NaN	NaN	NaN	NaN	NaN	NaN	NaN	NaN	NaN	NaN	NaN	NaN	NaN	NaN	NaN	NaN	NaN	11.0147	NaN	NaN	NaN	NaN	NaN				NaN	0	1	NaN	NaN	0	NaN	O75915
NaN	NaN	NaN	NaN	NaN	NaN	NaN	NaN	NaN	NaN	NaN	NaN	NaN	NaN	NaN	NaN	NaN	NaN	NaN	NaN	NaN	NaN	NaN	NaN	NaN	NaN	NaN	NaN	NaN	12.422	NaN	NaN				NaN	0	1	NaN	NaN	0	NaN	O76003
NaN	NaN	NaN	NaN	NaN	NaN	NaN	NaN	NaN	NaN	NaN	NaN	NaN	NaN	NaN	NaN	NaN	NaN	NaN	NaN	NaN	NaN	NaN	NaN	NaN	NaN	NaN	NaN	NaN	NaN	NaN	13.095				NaN	0	1	NaN	NaN	0	NaN	O76054
NaN	NaN	NaN	NaN	NaN	NaN	NaN	NaN	NaN	NaN	NaN	NaN	NaN	13.3745	NaN	NaN	NaN	NaN	NaN	NaN	NaN	13.7723	NaN	NaN	13.8037	NaN	NaN	13.0151	NaN	NaN	NaN	NaN				NaN	0	4	NaN	NaN	0	NaN	O76070
NaN	NaN	NaN	NaN	NaN	NaN	NaN	NaN	NaN	NaN	NaN	NaN	15.8151	15.3132	NaN	15.4055	15.5622	15.4182	14.786	15.4316	15.8023	15.4691	15.273	14.6502	16.1775	15.1105	15.7658	15.4866	15.1073	15.7715	15.4487	15.912				NaN	0	19	NaN	NaN	0	NaN	O94760
NaN	NaN	NaN	NaN	NaN	NaN	NaN	NaN	NaN	NaN	NaN	NaN	NaN	NaN	NaN	NaN	NaN	NaN	NaN	NaN	NaN	NaN	NaN	NaN	NaN	NaN	NaN	NaN	NaN	NaN	NaN	NaN				NaN	0	0	NaN	NaN	0	NaN	O94811
NaN	NaN	NaN	NaN	NaN	NaN	NaN	NaN	NaN	NaN	NaN	NaN	NaN	NaN	NaN	NaN	NaN	NaN	NaN	12.4464	NaN	NaN	NaN	NaN	NaN	NaN	NaN	NaN	NaN	NaN	NaN	NaN				NaN	0	1	NaN	NaN	0	NaN	O94856
NaN	NaN	NaN	NaN	NaN	NaN	NaN	NaN	NaN	NaN	NaN	NaN	NaN	NaN	NaN	NaN	NaN	NaN	NaN	NaN	NaN	NaN	NaN	NaN	NaN	NaN	NaN	NaN	NaN	NaN	9.20271	NaN				NaN	0	1	NaN	NaN	0	NaN	O94973
NaN	NaN	NaN	NaN	NaN	NaN	NaN	NaN	NaN	NaN	NaN	NaN	12.6269	NaN	NaN	NaN	NaN	NaN	NaN	NaN	12.4855	NaN	NaN	NaN	NaN	NaN	12.269	NaN	NaN	12.5157	NaN	NaN				NaN	0	4	NaN	NaN	0	NaN	O95336
NaN	NaN	NaN	NaN	NaN	NaN	NaN	NaN	NaN	NaN	NaN	NaN	NaN	NaN	NaN	NaN	NaN	NaN	NaN	NaN	NaN	NaN	NaN	NaN	NaN	NaN	NaN	NaN	NaN	NaN	NaN	10.4933				NaN	0	1	NaN	NaN	0	NaN	O95782
NaN	NaN	NaN	NaN	NaN	NaN	NaN	NaN	NaN	NaN	NaN	NaN	NaN	NaN	NaN	NaN	NaN	NaN	NaN	NaN	NaN	NaN	NaN	NaN	NaN	NaN	NaN	NaN	NaN	11.5845	NaN	NaN				NaN	0	1	NaN	NaN	0	NaN	O95831
NaN	NaN	NaN	NaN	NaN	NaN	NaN	NaN	NaN	NaN	NaN	NaN	NaN	NaN	NaN	NaN	NaN	NaN	NaN	NaN	NaN	NaN	NaN	NaN	NaN	NaN	13.842	NaN	NaN	NaN	13.4285	13.0736				NaN	0	3	NaN	NaN	0	NaN	O95865
NaN	NaN	NaN	NaN	NaN	NaN	NaN	NaN	NaN	NaN	NaN	NaN	NaN	NaN	14.1361	NaN	13.7514	NaN	NaN	14.3003	NaN	16.4251	NaN	16.4797	NaN	NaN	NaN	15.2468	NaN	14.9953	NaN	NaN				NaN	0	7	NaN	NaN	0	NaN	P00352
NaN	NaN	NaN	NaN	NaN	NaN	NaN	NaN	NaN	NaN	NaN	NaN	NaN	NaN	NaN	NaN	NaN	NaN	NaN	NaN	NaN	NaN	NaN	NaN	13.4533	NaN	14.1145	NaN	NaN	NaN	NaN	12.8792				NaN	0	3	NaN	NaN	0	NaN	P00367
NaN	NaN	NaN	NaN	NaN	NaN	NaN	NaN	NaN	NaN	NaN	NaN	NaN	NaN	NaN	NaN	NaN	NaN	10.6345	NaN	NaN	NaN	NaN	NaN	NaN	NaN	NaN	NaN	NaN	NaN	NaN	NaN				NaN	0	1	NaN	NaN	0	NaN	P00390
NaN	NaN	NaN	NaN	NaN	NaN	NaN	NaN	NaN	NaN	NaN	NaN	14.1631	14.6394	NaN	15.1452	13.9607	14.2024	13.7025	14.8163	15.3516	16.3122	15.087	15.0474	14.4492	14.9017	15.4311	15.5516	NaN	14.9764	15.0237	15.817				NaN	0	18	NaN	NaN	0	NaN	P00441
NaN	NaN	NaN	NaN	NaN	NaN	NaN	NaN	NaN	NaN	NaN	NaN	NaN	NaN	NaN	NaN	13.7952	NaN	13.8096	NaN	NaN	13.4246	NaN	NaN	13.9815	NaN	13.7556	13.5276	13.664	13.82	12.9314	13.6057				NaN	0	10	NaN	NaN	0	NaN	P00491
NaN	NaN	NaN	NaN	NaN	NaN	NaN	NaN	NaN	NaN	NaN	NaN	NaN	NaN	NaN	NaN	12.5365	NaN	NaN	NaN	NaN	NaN	NaN	12.2598	12.9085	NaN	13.1137	12.7578	NaN	NaN	NaN	13.0631				NaN	0	6	NaN	NaN	0	NaN	P00492
NaN	NaN	NaN	NaN	NaN	NaN	NaN	NaN	NaN	NaN	NaN	NaN	NaN	NaN	NaN	NaN	NaN	NaN	NaN	NaN	NaN	NaN	NaN	NaN	NaN	NaN	NaN	NaN	NaN	11.6385	NaN	NaN				NaN	0	1	NaN	NaN	0	NaN	P00505
NaN	NaN	NaN	NaN	NaN	NaN	NaN	NaN	NaN	NaN	NaN	NaN	14.1023	14.1258	13.6381	13.9576	14.0547	14.1959	14.0409	14.0553	NaN	14.15	14.2663	13.6709	15.2662	13.9841	14.4826	14.2475	13.9893	14.3643	NaN	14.4771				NaN	0	18	NaN	NaN	0	NaN	P00568
NaN	NaN	NaN	NaN	NaN	NaN	NaN	NaN	NaN	NaN	NaN	NaN	NaN	NaN	NaN	NaN	NaN	NaN	12.4666	NaN	NaN	NaN	NaN	NaN	NaN	NaN	NaN	NaN	NaN	NaN	NaN	NaN				NaN	0	1	NaN	NaN	0	NaN	P00746
NaN	NaN	NaN	NaN	NaN	NaN	NaN	NaN	NaN	NaN	NaN	NaN	NaN	NaN	NaN	NaN	11.8133	NaN	NaN	NaN	NaN	NaN	NaN	NaN	NaN	NaN	NaN	NaN	NaN	NaN	NaN	NaN				NaN	0	1	NaN	NaN	0	NaN	P00915
NaN	NaN	NaN	NaN	NaN	NaN	NaN	NaN	NaN	NaN	NaN	NaN	NaN	NaN	NaN	NaN	NaN	NaN	NaN	NaN	NaN	13.2542	NaN	NaN	NaN	NaN	NaN	NaN	NaN	NaN	NaN	NaN				NaN	0	1	NaN	NaN	0	NaN	P00966
NaN	NaN	NaN	NaN	NaN	NaN	NaN	NaN	NaN	NaN	NaN	NaN	NaN	NaN	NaN	NaN	NaN	NaN	NaN	NaN	8.63706	NaN	NaN	NaN	NaN	NaN	NaN	NaN	NaN	NaN	NaN	NaN				NaN	0	1	NaN	NaN	0	NaN	P01031
NaN	NaN	NaN	NaN	NaN	NaN	NaN	NaN	NaN	NaN	NaN	NaN	NaN	NaN	NaN	NaN	NaN	NaN	NaN	NaN	13.0239	NaN	NaN	NaN	NaN	NaN	NaN	NaN	NaN	NaN	NaN	NaN				NaN	0	1	NaN	NaN	0	NaN	P01602
NaN	NaN	NaN	NaN	NaN	NaN	NaN	NaN	NaN	NaN	NaN	NaN	NaN	NaN	NaN	NaN	NaN	NaN	NaN	NaN	NaN	NaN	NaN	NaN	NaN	12.4664	NaN	NaN	NaN	NaN	NaN	NaN				NaN	0	1	NaN	NaN	0	NaN	P01700
NaN	NaN	NaN	NaN	NaN	NaN	NaN	NaN	NaN	NaN	NaN	NaN	NaN	NaN	NaN	NaN	NaN	NaN	NaN	NaN	NaN	NaN	NaN	NaN	NaN	13.4823	NaN	NaN	NaN	NaN	NaN	NaN				NaN	0	1	NaN	NaN	0	NaN	P01880
NaN	NaN	NaN	NaN	NaN	NaN	NaN	NaN	NaN	NaN	NaN	NaN	14.5875	12.8242	NaN	10.8792	16.11	17.1956	15.7524	15.7871	NaN	NaN	15.1304	NaN	NaN	NaN	NaN	13.9519	14.7465	13.2513	15.9937	NaN				NaN	0	12	NaN	NaN	0	NaN	P02144
NaN	NaN	NaN	NaN	NaN	NaN	NaN	NaN	NaN	NaN	NaN	NaN	NaN	NaN	NaN	NaN	NaN	NaN	NaN	NaN	NaN	NaN	NaN	NaN	NaN	NaN	NaN	NaN	NaN	NaN	NaN	12.3338				NaN	0	1	NaN	NaN	0	NaN	P02458
NaN	NaN	NaN	NaN	NaN	NaN	NaN	NaN	NaN	NaN	NaN	NaN	NaN	NaN	NaN	NaN	NaN	NaN	NaN	NaN	NaN	NaN	NaN	NaN	NaN	NaN	13.4619	13.3806	NaN	NaN	NaN	NaN				NaN	0	2	NaN	NaN	0	NaN	P02545
NaN	NaN	NaN	NaN	NaN	NaN	NaN	NaN	NaN	NaN	NaN	NaN	NaN	NaN	NaN	NaN	11.812	NaN	NaN	NaN	NaN	NaN	NaN	NaN	NaN	NaN	NaN	NaN	NaN	NaN	NaN	NaN				NaN	0	1	NaN	NaN	0	NaN	P02686
NaN	NaN	NaN	NaN	NaN	NaN	NaN	NaN	NaN	NaN	NaN	NaN	NaN	NaN	NaN	NaN	NaN	NaN	NaN	NaN	NaN	NaN	NaN	NaN	NaN	NaN	NaN	NaN	NaN	NaN	NaN	NaN				NaN	0	0	NaN	NaN	0	NaN	P02741
NaN	NaN	NaN	NaN	NaN	NaN	NaN	NaN	NaN	NaN	NaN	NaN	17.0322	16.6547	16.1536	16.7315	16.8548	16.4143	16.8238	17.4635	17.0889	17.6972	16.9971	16.2232	17.917	17.1088	17.4199	17.3079	16.9815	17.5413	17.0488	17.4402				NaN	0	20	NaN	NaN	0	NaN	P04075
NaN	NaN	NaN	NaN	NaN	NaN	NaN	NaN	NaN	NaN	NaN	NaN	NaN	NaN	NaN	NaN	NaN	NaN	NaN	NaN	12.7034	NaN	NaN	NaN	NaN	NaN	NaN	NaN	NaN	NaN	NaN	NaN				NaN	0	1	NaN	NaN	0	NaN	P04080
NaN	NaN	NaN	NaN	NaN	NaN	NaN	NaN	NaN	NaN	NaN	NaN	NaN	NaN	NaN	NaN	NaN	NaN	NaN	NaN	NaN	NaN	NaN	NaN	NaN	NaN	11.6491	NaN	NaN	NaN	NaN	NaN				NaN	0	1	NaN	NaN	0	NaN	P04083
NaN	NaN	NaN	NaN	NaN	NaN	NaN	NaN	NaN	NaN	NaN	NaN	NaN	NaN	NaN	NaN	NaN	NaN	NaN	NaN	NaN	NaN	NaN	NaN	NaN	NaN	10.7172	NaN	NaN	NaN	NaN	NaN				NaN	0	1	NaN	NaN	0	NaN	P04271
NaN	NaN	NaN	NaN	NaN	NaN	NaN	NaN	NaN	NaN	NaN	NaN	NaN	NaN	NaN	NaN	NaN	NaN	NaN	NaN	NaN	NaN	NaN	NaN	NaN	NaN	NaN	NaN	12.3852	NaN	NaN	NaN				NaN	0	1	NaN	NaN	0	NaN	P04350
NaN	NaN	NaN	NaN	NaN	NaN	NaN	NaN	NaN	NaN	NaN	NaN	NaN	NaN	NaN	NaN	NaN	NaN	NaN	13.0911	13.3034	16.5751	NaN	14.878	13.1598	NaN	NaN	NaN	NaN	14.1717	13.0976	13.0208				NaN	0	8	NaN	NaN	0	NaN	P04792
NaN	NaN	NaN	NaN	NaN	NaN	NaN	NaN	NaN	NaN	NaN	NaN	16.5706	16.0888	15.2721	15.5058	14.9401	NaN	15.328	14.4907	15.8985	15.9359	15.6891	NaN	17.3972	15.8806	19.9149	15.7432	16.5445	17.6528	15.9232	17.442				NaN	0	18	NaN	NaN	0	NaN	Q93077
NaN	NaN	NaN	NaN	NaN	NaN	NaN	NaN	NaN	NaN	NaN	NaN	NaN	NaN	NaN	NaN	NaN	NaN	NaN	NaN	NaN	NaN	NaN	NaN	NaN	NaN	12.9583	NaN	NaN	NaN	NaN	NaN				NaN	0	1	NaN	NaN	0	NaN	P05023
NaN	NaN	NaN	NaN	NaN	NaN	NaN	NaN	NaN	NaN	NaN	NaN	11.9398	NaN	NaN	12.8654	NaN	NaN	NaN	12.3114	13.9284	14.5114	NaN	12.3025	12.3555	13.4374	13.1658	13.5639	11.3744	NaN	13.9692	13.8226				NaN	0	13	NaN	NaN	0	NaN	P05114
NaN	NaN	NaN	NaN	NaN	NaN	NaN	NaN	NaN	NaN	NaN	NaN	NaN	12.6167	NaN	11.9342	NaN	NaN	NaN	11.3689	13.5606	14.5109	NaN	12.6245	12.2601	12.5808	13.5754	13.4185	NaN	12.31	12.3275	14.5408				NaN	0	13	NaN	NaN	0	NaN	P05204
NaN	NaN	NaN	NaN	NaN	NaN	NaN	NaN	NaN	NaN	NaN	NaN	NaN	NaN	NaN	NaN	NaN	NaN	NaN	NaN	NaN	NaN	NaN	NaN	NaN	NaN	NaN	NaN	NaN	11.0572	NaN	NaN				NaN	0	1	NaN	NaN	0	NaN	P05387
NaN	NaN	NaN	NaN	NaN	NaN	NaN	NaN	NaN	NaN	NaN	NaN	11.0886	NaN	NaN	NaN	NaN	NaN	NaN	NaN	NaN	NaN	NaN	NaN	NaN	NaN	NaN	NaN	NaN	NaN	NaN	NaN				NaN	0	1	NaN	NaN	0	NaN	Q8NHW5
NaN	NaN	NaN	NaN	NaN	NaN	NaN	NaN	NaN	NaN	NaN	NaN	NaN	NaN	NaN	NaN	NaN	NaN	NaN	11.9425	NaN	NaN	NaN	NaN	NaN	NaN	NaN	NaN	NaN	NaN	NaN	NaN				NaN	0	1	NaN	NaN	0	NaN	P05413
NaN	NaN	NaN	NaN	NaN	NaN	NaN	NaN	NaN	NaN	NaN	NaN	NaN	NaN	NaN	NaN	NaN	NaN	NaN	13.412	NaN	NaN	NaN	NaN	NaN	NaN	NaN	NaN	NaN	NaN	NaN	NaN				NaN	0	1	NaN	NaN	0	NaN	P05455
NaN	NaN	NaN	NaN	NaN	NaN	NaN	NaN	NaN	NaN	NaN	NaN	10.6308	NaN	13.1106	10.707	NaN	NaN	NaN	15.4742	NaN	19.4513	NaN	19.8808	13.0889	NaN	NaN	16.1001	NaN	14.0552	NaN	NaN				NaN	0	9	NaN	NaN	0	NaN	P05813
NaN	NaN	NaN	NaN	NaN	NaN	NaN	NaN	NaN	NaN	NaN	NaN	NaN	NaN	NaN	NaN	NaN	8.60492	NaN	NaN	NaN	NaN	NaN	NaN	NaN	NaN	NaN	NaN	NaN	NaN	NaN	NaN				NaN	0	1	NaN	NaN	0	NaN	P05937
NaN	NaN	NaN	NaN	NaN	NaN	NaN	NaN	NaN	NaN	NaN	NaN	NaN	NaN	NaN	NaN	NaN	NaN	NaN	NaN	11.4767	NaN	NaN	NaN	NaN	NaN	NaN	NaN	NaN	NaN	NaN	NaN				NaN	0	1	NaN	NaN	0	NaN	P06312
NaN	NaN	NaN	NaN	NaN	NaN	NaN	NaN	NaN	NaN	NaN	NaN	NaN	11.4138	NaN	NaN	NaN	12.4462	NaN	NaN	13.7823	14.1053	13.2989	NaN	13.8324	NaN	13.0139	14.1347	12.5067	13.922	13.7616	15.0719				NaN	0	12	NaN	NaN	0	NaN	P06454
NaN	NaN	NaN	NaN	NaN	NaN	NaN	NaN	NaN	NaN	NaN	NaN	14.8041	NaN	NaN	13.6902	13.9005	NaN	NaN	13.0613	14.3188	13.2341	13.7561	13.8248	15.6802	NaN	16.31	NaN	14.8695	15.3285	NaN	14.6567				NaN	0	13	NaN	NaN	0	NaN	P06576
NaN	NaN	NaN	NaN	NaN	NaN	NaN	NaN	NaN	NaN	NaN	NaN	NaN	NaN	NaN	NaN	NaN	NaN	NaN	NaN	12.1651	NaN	NaN	NaN	NaN	NaN	NaN	NaN	NaN	NaN	NaN	NaN				NaN	0	1	NaN	NaN	0	NaN	P06703
NaN	NaN	NaN	NaN	NaN	NaN	NaN	NaN	NaN	NaN	NaN	NaN	15.8837	15.2646	14.4793	15.2358	15.4885	NaN	15.3869	15.7331	15.6864	15.5419	15.385	14.6484	16.8164	15.4776	16.6424	15.3534	16.3925	16.0947	15.5498	15.4795				NaN	0	19	NaN	NaN	0	NaN	P06737
NaN	NaN	NaN	NaN	NaN	NaN	NaN	NaN	NaN	NaN	NaN	NaN	16.9549	16.7925	NaN	16.2897	16.657	16.1215	16.5851	17.2195	16.6006	16.9875	16.9564	14.9237	17.8243	16.7968	16.776	17.054	16.9765	17.4337	16.6433	17.6376				NaN	0	19	NaN	NaN	0	NaN	P06744
NaN	NaN	NaN	NaN	NaN	NaN	NaN	NaN	NaN	NaN	NaN	NaN	NaN	NaN	NaN	NaN	NaN	NaN	NaN	12.2875	NaN	NaN	NaN	NaN	NaN	NaN	NaN	NaN	NaN	NaN	NaN	NaN				NaN	0	1	NaN	NaN	0	NaN	P06748
NaN	NaN	NaN	NaN	NaN	NaN	NaN	NaN	NaN	NaN	NaN	NaN	NaN	NaN	NaN	NaN	NaN	NaN	NaN	NaN	NaN	13.779	NaN	NaN	14.0893	NaN	13.7829	13.6741	NaN	NaN	NaN	NaN	+			NaN	0	4	NaN	NaN	0	NaN	P06753
NaN	NaN	NaN	NaN	NaN	NaN	NaN	NaN	NaN	NaN	NaN	NaN	NaN	NaN	NaN	NaN	NaN	NaN	NaN	NaN	NaN	NaN	NaN	NaN	NaN	NaN	15.3759	NaN	NaN	NaN	NaN	NaN				NaN	0	1	NaN	NaN	0	NaN	Q16778
NaN	NaN	NaN	NaN	NaN	NaN	NaN	NaN	NaN	NaN	NaN	NaN	NaN	NaN	NaN	NaN	12.9365	13.3735	13.5139	NaN	NaN	14.2611	NaN	12.8836	14.0797	NaN	14.2692	13.6672	NaN	14.0317	12.9063	13.5383				NaN	0	11	NaN	NaN	0	NaN	P07108
NaN	NaN	NaN	NaN	NaN	NaN	NaN	NaN	NaN	NaN	NaN	NaN	16.1502	15.615	14.1677	15.6797	16.0475	15.0818	15.8757	16.7255	16.2635	16.7172	14.8974	14.1484	17.2149	16.2141	17.1333	16.6654	16.1319	17.6417	16.2916	16.8068				NaN	0	20	NaN	NaN	0	NaN	P07195
NaN	NaN	NaN	NaN	NaN	NaN	NaN	NaN	NaN	NaN	NaN	NaN	NaN	NaN	NaN	NaN	NaN	NaN	NaN	NaN	NaN	NaN	NaN	NaN	NaN	11.4386	NaN	NaN	NaN	12.1101	NaN	NaN				NaN	0	2	NaN	NaN	0	NaN	P07237
NaN	NaN	NaN	NaN	NaN	NaN	NaN	NaN	NaN	NaN	NaN	NaN	NaN	14.2825	NaN	NaN	NaN	NaN	13.662	13.6121	14.3729	NaN	NaN	13.6449	15.1993	NaN	14.623	14.9352	NaN	13.3195	NaN	14.6066				NaN	0	10	NaN	NaN	0	NaN	P07305
NaN	NaN	NaN	NaN	NaN	NaN	NaN	NaN	NaN	NaN	NaN	NaN	NaN	NaN	NaN	NaN	NaN	NaN	NaN	NaN	NaN	NaN	NaN	NaN	NaN	NaN	14.5281	NaN	NaN	NaN	NaN	NaN				NaN	0	1	NaN	NaN	0	NaN	P07437
NaN	NaN	NaN	NaN	NaN	NaN	NaN	NaN	NaN	NaN	NaN	NaN	NaN	NaN	NaN	NaN	NaN	NaN	NaN	NaN	12.9176	NaN	NaN	NaN	NaN	NaN	NaN	NaN	NaN	NaN	NaN	NaN				NaN	0	1	NaN	NaN	0	NaN	P07451
NaN	NaN	NaN	NaN	NaN	NaN	NaN	NaN	NaN	NaN	NaN	NaN	NaN	NaN	NaN	NaN	13.8723	NaN	NaN	NaN	13.4788	13.8126	13.3497	13.5056	14.2524	13.6398	NaN	13.7972	NaN	13.756	NaN	13.9308				NaN	0	10	NaN	NaN	0	NaN	P07737
NaN	NaN	NaN	NaN	NaN	NaN	NaN	NaN	NaN	NaN	NaN	NaN	NaN	NaN	NaN	NaN	NaN	NaN	NaN	NaN	NaN	NaN	NaN	NaN	11.1689	NaN	NaN	NaN	NaN	NaN	NaN	NaN				NaN	0	1	NaN	NaN	0	NaN	P07741
NaN	NaN	NaN	NaN	NaN	NaN	NaN	NaN	NaN	NaN	NaN	NaN	NaN	NaN	NaN	NaN	NaN	NaN	10.4611	NaN	NaN	NaN	NaN	NaN	NaN	NaN	NaN	NaN	NaN	NaN	NaN	NaN				NaN	0	1	NaN	NaN	0	NaN	P07814
NaN	NaN	NaN	NaN	NaN	NaN	NaN	NaN	NaN	NaN	NaN	NaN	NaN	NaN	NaN	NaN	NaN	12.3047	NaN	NaN	NaN	NaN	NaN	NaN	NaN	NaN	NaN	NaN	NaN	NaN	NaN	NaN				NaN	0	1	NaN	NaN	0	NaN	P07858
NaN	NaN	NaN	NaN	NaN	NaN	NaN	NaN	NaN	NaN	NaN	NaN	16.7257	16.1787	13.8771	15.8429	14.83	NaN	16.0778	14.497	15.8328	16.7253	15.8754	14.209	17.9395	16.1637	16.8321	16.9409	17.3049	18.0863	16.3876	17.113				NaN	0	19	NaN	NaN	0	NaN	P07900
NaN	NaN	NaN	NaN	NaN	NaN	NaN	NaN	NaN	NaN	NaN	NaN	NaN	NaN	NaN	NaN	NaN	NaN	NaN	NaN	NaN	NaN	NaN	NaN	14.2352	NaN	13.4368	13.121	12.7064	13.3198	12.0813	NaN				NaN	0	6	NaN	NaN	0	NaN	P07910
NaN	NaN	NaN	NaN	NaN	NaN	NaN	NaN	NaN	NaN	NaN	NaN	NaN	NaN	NaN	NaN	NaN	NaN	12.9528	NaN	NaN	NaN	NaN	NaN	NaN	NaN	NaN	NaN	NaN	NaN	NaN	NaN				NaN	0	1	NaN	NaN	0	NaN	P07998
NaN	NaN	NaN	NaN	NaN	NaN	NaN	NaN	NaN	NaN	NaN	NaN	NaN	NaN	NaN	NaN	NaN	NaN	NaN	NaN	NaN	NaN	NaN	NaN	14.3716	NaN	15.1091	NaN	NaN	14.2461	NaN	NaN				NaN	0	3	NaN	NaN	0	NaN	P08133
NaN	NaN	NaN	NaN	NaN	NaN	NaN	NaN	NaN	NaN	NaN	NaN	NaN	NaN	NaN	NaN	NaN	NaN	NaN	NaN	NaN	NaN	NaN	NaN	NaN	NaN	NaN	NaN	NaN	NaN	NaN	NaN				NaN	0	0	NaN	NaN	0	NaN	P08138
NaN	NaN	NaN	NaN	NaN	NaN	NaN	NaN	NaN	NaN	NaN	NaN	NaN	13.9964	NaN	13.9388	13.639	13.2786	13.8232	13.79	14.4642	NaN	14.7212	NaN	15.5704	13.8227	14.3305	14.3961	14.6556	15.3338	13.5857	15.1616				NaN	0	16	NaN	NaN	0	NaN	P08237
NaN	NaN	NaN	NaN	NaN	NaN	NaN	NaN	NaN	NaN	NaN	NaN	NaN	12.5994	NaN	12.6802	13.2366	12.8275	12.6764	12.4902	12.6216	13.2289	NaN	NaN	14.3195	NaN	12.9956	13.4737	13.7965	14.5253	13.1261	13.5505				NaN	0	15	NaN	NaN	0	NaN	P08238
NaN	NaN	NaN	NaN	NaN	NaN	NaN	NaN	NaN	NaN	NaN	NaN	NaN	NaN	NaN	NaN	NaN	NaN	NaN	NaN	NaN	NaN	NaN	NaN	NaN	NaN	NaN	NaN	NaN	NaN	10.2644	NaN				NaN	0	1	NaN	NaN	0	NaN	P08559
NaN	NaN	NaN	NaN	NaN	NaN	NaN	NaN	NaN	NaN	NaN	NaN	13.3418	NaN	NaN	NaN	NaN	NaN	NaN	13.5059	NaN	13.4263	NaN	NaN	13.061	NaN	16.0105	12.9767	14.6697	13.254	13.1803	12.8357				NaN	0	10	NaN	NaN	0	NaN	P08758
NaN	NaN	NaN	NaN	NaN	NaN	NaN	NaN	NaN	NaN	NaN	NaN	NaN	12.7607	NaN	NaN	NaN	NaN	NaN	NaN	NaN	NaN	NaN	NaN	13.8031	NaN	NaN	12.8524	NaN	NaN	NaN	NaN				NaN	0	3	NaN	NaN	0	NaN	P08865
NaN	NaN	NaN	NaN	NaN	NaN	NaN	NaN	NaN	NaN	NaN	NaN	16.1012	15.5853	15.0059	15.3004	15.8897	15.8497	15.8498	16.0951	15.6373	16.1239	15.5906	14.8414	16.1082	15.9277	15.8125	16.0136	15.9354	15.6475	16.0648	15.7089				NaN	0	20	NaN	NaN	0	NaN	P09211
NaN	NaN	NaN	NaN	NaN	NaN	NaN	NaN	NaN	NaN	NaN	NaN	13.9578	14.4338	13.3343	13.5662	13.6188	14.1635	14.2039	14.2719	NaN	14.5109	13.7599	13.9702	15.0192	14.3411	15.5952	14.8596	14.6671	14.3982	13.9353	14.3761				NaN	0	19	NaN	NaN	0	NaN	P09382
NaN	NaN	NaN	NaN	NaN	NaN	NaN	NaN	NaN	NaN	NaN	NaN	16.0557	14.8978	15.6572	14.8283	15.5292	15.5254	15.4239	15.747	16.0696	16.4203	15.3765	14.7014	16.718	15.9421	16.3407	15.6908	16.2276	15.7068	15.2111	15.8763				NaN	0	20	NaN	NaN	0	NaN	P09417
NaN	NaN	NaN	NaN	NaN	NaN	NaN	NaN	NaN	NaN	NaN	NaN	NaN	13.4512	NaN	13.9966	NaN	11.9173	13.0103	NaN	13.6983	14.25	NaN	NaN	14.6582	NaN	14.1275	13.6064	13.8203	13.7962	13.6899	NaN				NaN	0	12	NaN	NaN	0	NaN	P09429
NaN	NaN	NaN	NaN	NaN	NaN	NaN	NaN	NaN	NaN	NaN	NaN	NaN	NaN	NaN	NaN	NaN	NaN	NaN	13.1468	NaN	NaN	13.275	12.9622	12.7744	NaN	13.7449	NaN	NaN	13.5285	13.7893	13.2174				NaN	0	8	NaN	NaN	0	NaN	P09455
NaN	NaN	NaN	NaN	NaN	NaN	NaN	NaN	NaN	NaN	NaN	NaN	NaN	NaN	NaN	NaN	NaN	NaN	NaN	NaN	NaN	NaN	NaN	NaN	NaN	NaN	14.9231	NaN	NaN	NaN	NaN	NaN				NaN	0	1	NaN	NaN	0	NaN	P09471
NaN	NaN	NaN	NaN	NaN	NaN	NaN	NaN	NaN	NaN	NaN	NaN	12.6276	NaN	NaN	NaN	NaN	NaN	NaN	NaN	NaN	NaN	NaN	NaN	NaN	NaN	NaN	NaN	13.2245	NaN	NaN	NaN				NaN	0	2	NaN	NaN	0	NaN	P09488
NaN	NaN	NaN	NaN	NaN	NaN	NaN	NaN	NaN	NaN	NaN	NaN	NaN	NaN	NaN	NaN	NaN	NaN	NaN	NaN	NaN	NaN	NaN	NaN	NaN	NaN	NaN	NaN	NaN	NaN	NaN	11.1309				NaN	0	1	NaN	NaN	0	NaN	P09497
NaN	NaN	NaN	NaN	NaN	NaN	NaN	NaN	NaN	NaN	NaN	NaN	NaN	NaN	NaN	NaN	NaN	NaN	NaN	NaN	10.7789	NaN	NaN	NaN	NaN	NaN	NaN	NaN	NaN	NaN	NaN	NaN				NaN	0	1	NaN	NaN	0	NaN	P09543
NaN	NaN	NaN	NaN	NaN	NaN	NaN	NaN	NaN	NaN	NaN	NaN	NaN	12.8195	NaN	12.4812	NaN	NaN	12.5493	13.6952	13.7518	14.9223	13.2791	NaN	14.7636	13.1166	14.0449	14.4533	12.9303	15.0338	13.5964	15.0904				NaN	0	15	NaN	NaN	0	NaN	P09651
NaN	NaN	NaN	NaN	NaN	NaN	NaN	NaN	NaN	NaN	NaN	NaN	NaN	14.4108	NaN	14.1027	15.1575	14.1296	14.7208	14.7796	13.6666	15.4772	14.5324	13.7159	14.9541	14.1124	13.8556	13.6801	NaN	14.6244	NaN	NaN				NaN	0	15	NaN	NaN	0	NaN	P09936
NaN	NaN	NaN	NaN	NaN	NaN	NaN	NaN	NaN	NaN	NaN	NaN	NaN	NaN	NaN	NaN	NaN	NaN	NaN	NaN	NaN	10.6333	NaN	NaN	NaN	NaN	12.7092	NaN	NaN	NaN	NaN	NaN				NaN	0	2	NaN	NaN	0	NaN	P09960
NaN	NaN	NaN	NaN	NaN	NaN	NaN	NaN	NaN	NaN	NaN	NaN	NaN	NaN	NaN	NaN	NaN	NaN	NaN	NaN	NaN	NaN	NaN	NaN	NaN	NaN	NaN	NaN	NaN	NaN	NaN	NaN				NaN	0	0	NaN	NaN	0	NaN	Q71UI9
NaN	NaN	NaN	NaN	NaN	NaN	NaN	NaN	NaN	NaN	NaN	NaN	14.8654	NaN	NaN	NaN	NaN	14.5206	14.521	15.0404	NaN	14.7217	14.4708	NaN	15.6223	14.75	15.142	15.0681	NaN	15.3824	15.1812	15.8859				NaN	0	13	NaN	NaN	0	NaN	P62987
NaN	NaN	NaN	NaN	NaN	NaN	NaN	NaN	NaN	NaN	NaN	NaN	NaN	NaN	NaN	NaN	NaN	NaN	NaN	NaN	NaN	NaN	NaN	NaN	NaN	NaN	NaN	NaN	NaN	NaN	NaN	NaN				NaN	0	0	NaN	NaN	0	NaN	P0DJI8
NaN	NaN	NaN	NaN	NaN	NaN	NaN	NaN	NaN	NaN	NaN	NaN	NaN	NaN	NaN	NaN	13.5718	14.9604	13.228	14.4178	NaN	NaN	NaN	NaN	NaN	13.1808	NaN	NaN	14.3373	NaN	NaN	NaN				NaN	0	6	NaN	NaN	0	NaN	P0DJI9
NaN	NaN	NaN	NaN	NaN	NaN	NaN	NaN	NaN	NaN	NaN	NaN	NaN	NaN	NaN	NaN	NaN	NaN	NaN	NaN	NaN	NaN	NaN	NaN	NaN	NaN	NaN	NaN	NaN	NaN	NaN	12.0019				NaN	0	1	NaN	NaN	0	NaN	Q01105
NaN	NaN	NaN	NaN	NaN	NaN	NaN	NaN	NaN	NaN	NaN	NaN	15.164	14.3001	13.9151	15.3194	15.0881	14.4623	14.9745	15.3567	15.4138	15.9301	15.6237	NaN	16.4061	15.1679	15.938	16.1132	15.7285	16.5294	15.604	16.3202				NaN	0	19	NaN	NaN	0	NaN	P0DMV9
NaN	NaN	NaN	NaN	NaN	NaN	NaN	NaN	NaN	NaN	NaN	NaN	17.0508	17.7957	17.8487	17.38	16.9911	17.545	16.6926	16.5889	17.6051	16.8875	18.7635	18.0794	15.5797	19.6572	16.9253	16.3545	18.1807	16.0639	17.7083	15.9222				NaN	0	20	NaN	NaN	0	NaN	P0DOY2
NaN	NaN	NaN	NaN	NaN	NaN	NaN	NaN	NaN	NaN	NaN	NaN	NaN	NaN	NaN	NaN	NaN	NaN	NaN	NaN	NaN	NaN	NaN	NaN	NaN	NaN	NaN	NaN	NaN	NaN	NaN	NaN				NaN	0	0	NaN	NaN	0	NaN	P10155
NaN	NaN	NaN	NaN	NaN	NaN	NaN	NaN	NaN	NaN	NaN	NaN	NaN	NaN	NaN	NaN	NaN	NaN	NaN	NaN	NaN	NaN	NaN	12.1694	NaN	NaN	NaN	NaN	NaN	NaN	NaN	NaN				NaN	0	1	NaN	NaN	0	NaN	P10412
NaN	NaN	NaN	NaN	NaN	NaN	NaN	NaN	NaN	NaN	NaN	NaN	NaN	NaN	NaN	NaN	NaN	NaN	11.5089	NaN	NaN	NaN	NaN	NaN	NaN	NaN	NaN	NaN	NaN	NaN	NaN	NaN				NaN	0	1	NaN	NaN	0	NaN	P10599
NaN	NaN	NaN	NaN	NaN	NaN	NaN	NaN	NaN	NaN	NaN	NaN	NaN	NaN	NaN	NaN	NaN	NaN	NaN	NaN	NaN	NaN	NaN	NaN	11.9538	11.6439	12.1096	NaN	NaN	12.0922	NaN	11.6896				NaN	0	5	NaN	NaN	0	NaN	P10636
NaN	NaN	NaN	NaN	NaN	NaN	NaN	NaN	NaN	NaN	NaN	NaN	NaN	12.6438	NaN	NaN	NaN	NaN	NaN	NaN	NaN	NaN	NaN	NaN	NaN	NaN	NaN	NaN	NaN	NaN	NaN	NaN				NaN	0	1	NaN	NaN	0	NaN	P10645
NaN	NaN	NaN	NaN	NaN	NaN	NaN	NaN	NaN	NaN	NaN	NaN	13.805	NaN	NaN	NaN	12.8314	13.6282	13.8219	NaN	NaN	NaN	NaN	NaN	13.9153	NaN	13.8578	13.4459	NaN	14.1859	NaN	13.9179				NaN	0	9	NaN	NaN	0	NaN	P10768
NaN	NaN	NaN	NaN	NaN	NaN	NaN	NaN	NaN	NaN	NaN	NaN	NaN	NaN	NaN	NaN	NaN	NaN	NaN	NaN	11.9718	NaN	NaN	NaN	NaN	NaN	13.5747	NaN	NaN	NaN	NaN	NaN				NaN	0	2	NaN	NaN	0	NaN	P10809
NaN	NaN	NaN	NaN	NaN	NaN	NaN	NaN	NaN	NaN	NaN	NaN	NaN	NaN	NaN	NaN	NaN	NaN	NaN	NaN	NaN	NaN	NaN	NaN	NaN	NaN	14.3418	NaN	NaN	NaN	NaN	NaN				NaN	0	1	NaN	NaN	0	NaN	P11021
NaN	NaN	NaN	NaN	NaN	NaN	NaN	NaN	NaN	NaN	NaN	NaN	12.5432	13.3181	NaN	14.029	NaN	NaN	NaN	14.3439	13.4017	14.4583	13.5402	NaN	14.394	NaN	14.1018	NaN	13.4268	14.2507	13.8197	13.7681				NaN	0	13	NaN	NaN	0	NaN	P11137
NaN	NaN	NaN	NaN	NaN	NaN	NaN	NaN	NaN	NaN	NaN	NaN	16.5774	16.4098	15.2341	16.0926	16.3278	15.1893	16.3097	16.9553	16.2675	16.9946	16.1841	14.6388	17.4603	16.2885	17.0831	16.9341	16.6843	17.3159	16.5311	16.628				NaN	0	20	NaN	NaN	0	NaN	P11142
NaN	NaN	NaN	NaN	NaN	NaN	NaN	NaN	NaN	NaN	NaN	NaN	NaN	NaN	NaN	NaN	NaN	NaN	NaN	NaN	NaN	NaN	NaN	NaN	13.8327	NaN	14.3725	NaN	14.1475	NaN	NaN	NaN				NaN	0	3	NaN	NaN	0	NaN	P11166
NaN	NaN	NaN	NaN	NaN	NaN	NaN	NaN	NaN	NaN	NaN	NaN	NaN	NaN	NaN	NaN	NaN	NaN	NaN	NaN	12.542	13.2049	NaN	NaN	12.8087	NaN	NaN	NaN	NaN	13.239	NaN	NaN				NaN	0	4	NaN	NaN	0	NaN	P11216
NaN	NaN	NaN	NaN	NaN	NaN	NaN	NaN	NaN	NaN	NaN	NaN	NaN	NaN	NaN	NaN	NaN	NaN	NaN	NaN	NaN	NaN	NaN	NaN	NaN	NaN	NaN	NaN	NaN	NaN	NaN	11.5697				NaN	0	1	NaN	NaN	0	NaN	P11413
NaN	NaN	NaN	NaN	NaN	NaN	NaN	NaN	NaN	NaN	NaN	NaN	NaN	13.8143	NaN	13.577	NaN	NaN	13.8594	14.1152	14.0863	14.2284	13.7353	NaN	14.7089	13.9758	14.3792	14.2992	13.8315	14.2079	NaN	14.1497				NaN	0	14	NaN	NaN	0	NaN	P11766
NaN	NaN	NaN	NaN	NaN	NaN	NaN	NaN	NaN	NaN	NaN	NaN	14.5728	NaN	NaN	NaN	NaN	NaN	NaN	NaN	NaN	13.7587	NaN	NaN	15.0457	NaN	15.7254	NaN	14.6457	15.3613	13.9562	14.2612				NaN	0	8	NaN	NaN	0	NaN	P12236
NaN	NaN	NaN	NaN	NaN	NaN	NaN	NaN	NaN	NaN	NaN	NaN	NaN	13.1831	NaN	13.0627	NaN	NaN	NaN	12.6444	NaN	13.4087	NaN	NaN	13.7746	NaN	13.1183	13.4651	13.2247	13.7435	NaN	NaN				NaN	0	9	NaN	NaN	0	NaN	P12956
NaN	NaN	NaN	NaN	NaN	NaN	NaN	NaN	NaN	NaN	NaN	NaN	NaN	NaN	NaN	NaN	12.541	NaN	11.2207	12.987	NaN	13.4378	12.9447	NaN	14.4012	12.9102	13.6559	13.1632	12.9889	13.7497	12.2582	13.9391				NaN	0	13	NaN	NaN	0	NaN	P13010
NaN	NaN	NaN	NaN	NaN	NaN	NaN	NaN	NaN	NaN	NaN	NaN	NaN	NaN	NaN	NaN	NaN	NaN	NaN	NaN	NaN	NaN	NaN	NaN	12.2431	NaN	NaN	NaN	NaN	NaN	NaN	NaN				NaN	0	1	NaN	NaN	0	NaN	P13489
NaN	NaN	NaN	NaN	NaN	NaN	NaN	NaN	NaN	NaN	NaN	NaN	NaN	NaN	NaN	NaN	NaN	NaN	NaN	NaN	12.9865	NaN	NaN	NaN	NaN	NaN	NaN	NaN	NaN	NaN	NaN	NaN				NaN	0	1	NaN	NaN	0	NaN	P13611
NaN	NaN	NaN	NaN	NaN	NaN	NaN	NaN	NaN	NaN	NaN	NaN	NaN	12.2512	NaN	NaN	NaN	NaN	13.2945	NaN	12.5646	12.6578	NaN	12.3348	13.5286	NaN	16.0917	12.5256	12.4117	13.3058	NaN	NaN				NaN	0	10	NaN	NaN	0	NaN	P13637
NaN	NaN	NaN	NaN	NaN	NaN	NaN	NaN	NaN	NaN	NaN	NaN	NaN	NaN	NaN	NaN	NaN	NaN	NaN	NaN	NaN	NaN	NaN	NaN	NaN	NaN	12.3261	12.2611	12.5957	NaN	NaN	NaN				NaN	0	3	NaN	NaN	0	NaN	P13639
NaN	NaN	NaN	NaN	NaN	NaN	NaN	NaN	NaN	NaN	NaN	NaN	NaN	NaN	NaN	NaN	NaN	NaN	NaN	NaN	11.4733	13.5873	11.8644	NaN	NaN	NaN	NaN	NaN	NaN	NaN	11.4056	NaN				NaN	0	4	NaN	NaN	0	NaN	P13693
NaN	NaN	NaN	NaN	NaN	NaN	NaN	NaN	NaN	NaN	NaN	NaN	NaN	NaN	NaN	NaN	NaN	NaN	NaN	NaN	NaN	NaN	NaN	NaN	NaN	NaN	NaN	NaN	NaN	11.5851	NaN	NaN				NaN	0	1	NaN	NaN	0	NaN	P13861
NaN	NaN	NaN	NaN	NaN	NaN	NaN	NaN	NaN	NaN	NaN	NaN	NaN	NaN	NaN	NaN	NaN	NaN	NaN	NaN	11.7501	NaN	NaN	NaN	NaN	NaN	NaN	NaN	NaN	NaN	NaN	NaN				NaN	0	1	NaN	NaN	0	NaN	P13987
NaN	NaN	NaN	NaN	NaN	NaN	NaN	NaN	NaN	NaN	NaN	NaN	18.8997	18.4385	19.0006	17.7348	18.6886	17.8931	18.6101	18.4746	18.4071	17.8051	17.6836	17.6548	20.0964	19.0296	20.4546	18.7997	18.8276	18.229	18.5687	18.1496				NaN	0	20	NaN	NaN	0	NaN	P14136
NaN	NaN	NaN	NaN	NaN	NaN	NaN	NaN	NaN	NaN	NaN	NaN	15.7227	16.7071	NaN	15.5418	15.8853	15.2516	15.6855	NaN	15.8363	16.4704	15.766	NaN	16.6391	15.9387	16.0296	16.4731	16.429	16.3949	15.9534	15.9653				NaN	0	17	NaN	NaN	0	NaN	P14174
NaN	NaN	NaN	NaN	NaN	NaN	NaN	NaN	NaN	NaN	NaN	NaN	NaN	NaN	NaN	NaN	NaN	NaN	NaN	NaN	NaN	NaN	NaN	NaN	NaN	NaN	12.9717	NaN	NaN	NaN	NaN	NaN				NaN	0	1	NaN	NaN	0	NaN	P14314
NaN	NaN	NaN	NaN	NaN	NaN	NaN	NaN	NaN	NaN	NaN	NaN	NaN	NaN	NaN	NaN	NaN	NaN	NaN	NaN	NaN	NaN	NaN	NaN	NaN	NaN	NaN	NaN	NaN	NaN	NaN	NaN				NaN	0	0	NaN	NaN	0	NaN	P14406
NaN	NaN	NaN	NaN	NaN	NaN	NaN	NaN	NaN	NaN	NaN	NaN	NaN	NaN	NaN	NaN	NaN	NaN	10.6118	NaN	NaN	NaN	NaN	NaN	NaN	NaN	NaN	NaN	NaN	NaN	NaN	NaN				NaN	0	1	NaN	NaN	0	NaN	P14415
NaN	NaN	NaN	NaN	NaN	NaN	NaN	NaN	NaN	NaN	NaN	NaN	NaN	NaN	NaN	NaN	NaN	NaN	NaN	NaN	8.13602	NaN	NaN	NaN	NaN	NaN	NaN	NaN	NaN	NaN	NaN	NaN				NaN	0	1	NaN	NaN	0	NaN	P14550
NaN	NaN	NaN	NaN	NaN	NaN	NaN	NaN	NaN	NaN	NaN	NaN	NaN	NaN	NaN	NaN	NaN	NaN	NaN	NaN	NaN	NaN	NaN	NaN	12.6454	NaN	13.0625	NaN	NaN	12.9575	NaN	12.9793				NaN	0	4	NaN	NaN	0	NaN	P14625
NaN	NaN	NaN	NaN	NaN	NaN	NaN	NaN	NaN	NaN	NaN	NaN	NaN	NaN	NaN	NaN	NaN	NaN	NaN	10.1613	NaN	NaN	NaN	NaN	NaN	NaN	NaN	NaN	NaN	NaN	NaN	NaN				NaN	0	1	NaN	NaN	0	NaN	P63162
NaN	NaN	NaN	NaN	NaN	NaN	NaN	NaN	NaN	NaN	NaN	NaN	NaN	NaN	NaN	NaN	NaN	NaN	NaN	NaN	NaN	NaN	NaN	NaN	NaN	NaN	NaN	NaN	13.3587	13.8276	NaN	13.565				NaN	0	3	NaN	NaN	0	NaN	P14866
NaN	NaN	NaN	NaN	NaN	NaN	NaN	NaN	NaN	NaN	NaN	NaN	NaN	12.2173	NaN	NaN	NaN	NaN	NaN	NaN	NaN	12.6041	NaN	NaN	13.2988	NaN	12.7162	12.2439	NaN	NaN	NaN	12.6703				NaN	0	6	NaN	NaN	0	NaN	P14868
NaN	NaN	NaN	NaN	NaN	NaN	NaN	NaN	NaN	NaN	NaN	NaN	NaN	NaN	NaN	NaN	NaN	NaN	NaN	NaN	NaN	NaN	NaN	NaN	NaN	NaN	NaN	NaN	NaN	NaN	14.2165	NaN				NaN	0	1	NaN	NaN	0	NaN	P15090
NaN	NaN	NaN	NaN	NaN	NaN	NaN	NaN	NaN	NaN	NaN	NaN	16.9392	16.946	15.434	17.2033	16.714	15.3158	16.9952	16.153	16.5976	17.0121	16.5597	15.9307	17.9389	17.0135	17.1972	16.6981	16.7563	17.3522	16.8147	17.0961				NaN	0	20	NaN	NaN	0	NaN	P15104
NaN	NaN	NaN	NaN	NaN	NaN	NaN	NaN	NaN	NaN	NaN	NaN	14.2024	14.1378	NaN	13.6995	13.8871	13.7805	13.7283	14.1564	14.0541	14.7737	NaN	NaN	14.8702	NaN	NaN	NaN	13.512	14.202	13.5166	14.8406				NaN	0	14	NaN	NaN	0	NaN	P15121
NaN	NaN	NaN	NaN	NaN	NaN	NaN	NaN	NaN	NaN	NaN	NaN	NaN	NaN	NaN	NaN	NaN	NaN	NaN	NaN	NaN	NaN	NaN	NaN	NaN	13.0637	13.9189	NaN	NaN	13.0088	13.0309	NaN				NaN	0	4	NaN	NaN	0	NaN	P63000
NaN	NaN	NaN	NaN	NaN	NaN	NaN	NaN	NaN	NaN	NaN	NaN	NaN	NaN	NaN	NaN	10.8793	NaN	NaN	NaN	NaN	NaN	NaN	NaN	NaN	NaN	NaN	NaN	NaN	NaN	NaN	NaN				NaN	0	1	NaN	NaN	0	NaN	P15311
NaN	NaN	NaN	NaN	NaN	NaN	NaN	NaN	NaN	NaN	NaN	NaN	14.5515	NaN	NaN	NaN	NaN	NaN	NaN	NaN	14.5059	15.4556	NaN	NaN	15.1383	14.5675	15.3809	15.3753	14.4709	15.3403	13.6504	15.6693				NaN	0	11	NaN	NaN	0	NaN	P15531
NaN	NaN	NaN	NaN	NaN	NaN	NaN	NaN	NaN	NaN	NaN	NaN	NaN	NaN	NaN	NaN	NaN	NaN	NaN	11.2345	NaN	NaN	NaN	NaN	NaN	NaN	NaN	NaN	NaN	NaN	NaN	NaN				NaN	0	1	NaN	NaN	0	NaN	P15814
NaN	NaN	NaN	NaN	NaN	NaN	NaN	NaN	NaN	NaN	NaN	NaN	NaN	NaN	NaN	NaN	NaN	NaN	NaN	NaN	NaN	NaN	NaN	NaN	NaN	NaN	NaN	NaN	NaN	NaN	NaN	12.8679				NaN	0	1	NaN	NaN	0	NaN	P16104
NaN	NaN	NaN	NaN	NaN	NaN	NaN	NaN	NaN	NaN	NaN	NaN	NaN	NaN	NaN	NaN	NaN	12.6562	12.6411	13.1585	NaN	14.3932	NaN	13.2552	13.8385	13.2491	13.2389	13.669	13.0339	13.3153	13.1396	12.944				NaN	0	13	NaN	NaN	0	NaN	P16152
NaN	NaN	NaN	NaN	NaN	NaN	NaN	NaN	NaN	NaN	NaN	NaN	16.0776	16.3172	13.0236	15.996	15.248	15.1901	15.7044	15.4268	16.7483	16.4295	15.8707	14.0536	17.2229	16.1305	17.3386	17.0114	15.5305	16.8528	15.1826	17.2551				NaN	0	20	NaN	NaN	0	NaN	P16403
NaN	NaN	NaN	NaN	NaN	NaN	NaN	NaN	NaN	NaN	NaN	NaN	NaN	NaN	NaN	NaN	NaN	NaN	NaN	12.0442	NaN	NaN	NaN	NaN	NaN	NaN	NaN	NaN	NaN	NaN	NaN	NaN				NaN	0	1	NaN	NaN	0	NaN	P16520
NaN	NaN	NaN	NaN	NaN	NaN	NaN	NaN	NaN	NaN	NaN	NaN	13.2637	NaN	NaN	NaN	NaN	NaN	NaN	NaN	NaN	13.5651	NaN	NaN	NaN	12.7015	NaN	NaN	NaN	13.619	NaN	NaN				NaN	0	4	NaN	NaN	0	NaN	P16949
NaN	NaN	NaN	NaN	NaN	NaN	NaN	NaN	NaN	NaN	NaN	NaN	NaN	NaN	NaN	14.6697	15.1695	NaN	15.251	15.316	NaN	15.0616	NaN	NaN	16.0148	14.8553	15.4493	15.232	15.4289	15.7139	14.864	NaN				NaN	0	12	NaN	NaN	0	NaN	P17066
NaN	NaN	NaN	NaN	NaN	NaN	NaN	NaN	NaN	NaN	NaN	NaN	NaN	NaN	NaN	NaN	NaN	NaN	NaN	NaN	NaN	NaN	NaN	NaN	13.7198	NaN	NaN	NaN	NaN	NaN	NaN	NaN				NaN	0	1	NaN	NaN	0	NaN	P17174
NaN	NaN	NaN	NaN	NaN	NaN	NaN	NaN	NaN	NaN	NaN	NaN	NaN	NaN	NaN	NaN	NaN	NaN	NaN	NaN	8.02187	NaN	NaN	NaN	NaN	NaN	NaN	NaN	NaN	NaN	NaN	NaN				NaN	0	1	NaN	NaN	0	NaN	P17677
NaN	NaN	NaN	NaN	NaN	NaN	NaN	NaN	NaN	NaN	NaN	NaN	NaN	NaN	NaN	NaN	NaN	NaN	NaN	NaN	NaN	11.7888	NaN	NaN	NaN	NaN	NaN	NaN	NaN	NaN	NaN	12.2814				NaN	0	2	NaN	NaN	0	NaN	P17858
NaN	NaN	NaN	NaN	NaN	NaN	NaN	NaN	NaN	NaN	NaN	NaN	NaN	NaN	NaN	NaN	NaN	NaN	NaN	NaN	10.637	NaN	NaN	NaN	NaN	NaN	NaN	NaN	NaN	NaN	NaN	NaN				NaN	0	1	NaN	NaN	0	NaN	P17931
NaN	NaN	NaN	NaN	NaN	NaN	NaN	NaN	NaN	NaN	NaN	NaN	NaN	NaN	NaN	NaN	NaN	NaN	NaN	NaN	11.5523	NaN	NaN	NaN	NaN	NaN	NaN	NaN	NaN	NaN	NaN	NaN				NaN	0	1	NaN	NaN	0	NaN	P17980
NaN	NaN	NaN	NaN	NaN	NaN	NaN	NaN	NaN	NaN	NaN	NaN	NaN	NaN	NaN	NaN	NaN	NaN	NaN	NaN	NaN	NaN	NaN	NaN	NaN	NaN	12.3805	12.2934	NaN	NaN	NaN	NaN				NaN	0	2	NaN	NaN	0	NaN	P17987
NaN	NaN	NaN	NaN	NaN	NaN	NaN	NaN	NaN	NaN	NaN	NaN	NaN	NaN	NaN	NaN	13.6008	NaN	NaN	NaN	NaN	NaN	NaN	NaN	NaN	NaN	NaN	NaN	NaN	NaN	NaN	NaN				NaN	0	1	NaN	NaN	0	NaN	P18065
NaN	NaN	NaN	NaN	NaN	NaN	NaN	NaN	NaN	NaN	NaN	NaN	NaN	NaN	NaN	NaN	NaN	NaN	NaN	NaN	NaN	NaN	NaN	NaN	12.1055	NaN	NaN	NaN	NaN	NaN	NaN	NaN				NaN	0	1	NaN	NaN	0	NaN	P18085
NaN	NaN	NaN	NaN	NaN	NaN	NaN	NaN	NaN	NaN	NaN	NaN	NaN	NaN	NaN	NaN	12.5562	NaN	NaN	NaN	NaN	NaN	NaN	NaN	NaN	NaN	NaN	NaN	NaN	NaN	NaN	NaN				NaN	0	1	NaN	NaN	0	NaN	P18428
NaN	NaN	NaN	NaN	NaN	NaN	NaN	NaN	NaN	NaN	NaN	NaN	16.7478	16.6385	15.738	16.2825	16.8037	16.2246	16.8925	17.1959	16.8068	16.9351	16.6236	15.4322	17.5845	16.3252	16.8021	16.9281	16.8728	17.2432	16.4445	16.9919				NaN	0	20	NaN	NaN	0	NaN	P18669
NaN	NaN	NaN	NaN	NaN	NaN	NaN	NaN	NaN	NaN	NaN	NaN	NaN	NaN	13.1814	NaN	NaN	NaN	13.2835	NaN	NaN	13.343	NaN	NaN	13.7011	NaN	13.3024	NaN	13.3467	NaN	NaN	13.6155				NaN	0	7	NaN	NaN	0	NaN	P19338
NaN	NaN	NaN	NaN	NaN	NaN	NaN	NaN	NaN	NaN	NaN	NaN	NaN	13.5145	NaN	13.4375	NaN	NaN	13.3574	13.7913	14.2803	14.3448	14.2747	NaN	15.3648	NaN	14.653	14.0673	14.2581	14.7135	14.0752	14.525				NaN	0	14	NaN	NaN	0	NaN	P19367
NaN	NaN	NaN	NaN	NaN	NaN	NaN	NaN	NaN	NaN	NaN	NaN	NaN	NaN	NaN	NaN	NaN	NaN	NaN	NaN	NaN	NaN	NaN	NaN	NaN	NaN	11.314	NaN	NaN	NaN	NaN	NaN				NaN	0	1	NaN	NaN	0	NaN	P20336
NaN	NaN	NaN	NaN	NaN	NaN	NaN	NaN	NaN	NaN	NaN	NaN	NaN	NaN	NaN	NaN	NaN	NaN	NaN	NaN	NaN	NaN	NaN	NaN	NaN	NaN	NaN	NaN	NaN	13.2459	NaN	NaN				NaN	0	1	NaN	NaN	0	NaN	P20340
NaN	NaN	NaN	NaN	NaN	NaN	NaN	NaN	NaN	NaN	NaN	NaN	NaN	NaN	NaN	NaN	NaN	NaN	NaN	NaN	NaN	NaN	NaN	NaN	NaN	NaN	NaN	NaN	NaN	12.1556	NaN	NaN				NaN	0	1	NaN	NaN	0	NaN	P20618
NaN	NaN	NaN	NaN	NaN	NaN	NaN	NaN	NaN	NaN	NaN	NaN	13.4079	NaN	NaN	NaN	NaN	NaN	NaN	13.6932	NaN	13.148	NaN	NaN	NaN	NaN	NaN	13.4607	NaN	14.4269	13.4453	14.3016				NaN	0	7	NaN	NaN	0	NaN	P20941
NaN	NaN	NaN	NaN	NaN	NaN	NaN	NaN	NaN	NaN	NaN	NaN	14.718	14.2522	NaN	14.4819	14.4036	14.5313	14.4043	NaN	14.1534	NaN	14.6168	NaN	NaN	14.0879	14.7279	NaN	14.5581	14.9473	14.1656	NaN				NaN	0	13	NaN	NaN	0	NaN	P21266
NaN	NaN	NaN	NaN	NaN	NaN	NaN	NaN	NaN	NaN	NaN	NaN	NaN	NaN	NaN	NaN	NaN	NaN	NaN	NaN	NaN	NaN	NaN	NaN	NaN	NaN	NaN	NaN	11.6872	NaN	NaN	NaN				NaN	0	1	NaN	NaN	0	NaN	P21281
NaN	NaN	NaN	NaN	NaN	NaN	NaN	NaN	NaN	NaN	NaN	NaN	NaN	NaN	NaN	NaN	NaN	NaN	NaN	NaN	NaN	12.5686	NaN	NaN	NaN	NaN	12.2857	NaN	NaN	11.8053	NaN	NaN				NaN	0	3	NaN	NaN	0	NaN	P21333
NaN	NaN	NaN	NaN	NaN	NaN	NaN	NaN	NaN	NaN	NaN	NaN	NaN	NaN	NaN	NaN	10.3542	NaN	NaN	NaN	NaN	NaN	NaN	NaN	NaN	NaN	NaN	NaN	NaN	NaN	NaN	NaN				NaN	0	1	NaN	NaN	0	NaN	P21399
NaN	NaN	NaN	NaN	NaN	NaN	NaN	NaN	NaN	NaN	NaN	NaN	12.3142	NaN	NaN	NaN	NaN	NaN	NaN	NaN	NaN	NaN	NaN	NaN	12.1701	NaN	12.9976	NaN	NaN	NaN	11.9957	NaN				NaN	0	4	NaN	NaN	0	NaN	P21796
NaN	NaN	NaN	NaN	NaN	NaN	NaN	NaN	NaN	NaN	NaN	NaN	NaN	NaN	NaN	NaN	NaN	NaN	NaN	NaN	NaN	NaN	NaN	NaN	NaN	NaN	NaN	NaN	NaN	11.7211	NaN	NaN				NaN	0	1	NaN	NaN	0	NaN	P22061
NaN	NaN	NaN	NaN	NaN	NaN	NaN	NaN	NaN	NaN	NaN	NaN	13.6756	12.8954	NaN	13.4797	13.2136	NaN	13.0163	13.4637	13.7947	13.8517	13.6733	NaN	14.4576	13.4019	13.3329	14.1827	13.2039	13.4875	13.4138	14.0435				NaN	0	17	NaN	NaN	0	NaN	P22314
NaN	NaN	NaN	NaN	NaN	NaN	NaN	NaN	NaN	NaN	NaN	NaN	NaN	NaN	NaN	NaN	NaN	NaN	NaN	NaN	NaN	NaN	NaN	NaN	NaN	NaN	12.7265	NaN	NaN	NaN	NaN	NaN				NaN	0	1	NaN	NaN	0	NaN	P22392
NaN	NaN	NaN	NaN	NaN	NaN	NaN	NaN	NaN	NaN	NaN	NaN	NaN	14.0221	NaN	13.7675	14.2794	NaN	14.4923	14.8592	14.2368	14.6019	14.1255	NaN	15.2198	15.2517	14.1341	14.7938	14.4571	14.942	14.7351	15.0116				NaN	0	16	NaN	NaN	0	NaN	P22626
NaN	NaN	NaN	NaN	NaN	NaN	NaN	NaN	NaN	NaN	NaN	NaN	NaN	13.8068	NaN	NaN	NaN	NaN	NaN	14.5482	NaN	NaN	NaN	NaN	14.4811	NaN	NaN	NaN	13.4876	13.8652	NaN	NaN				NaN	0	5	NaN	NaN	0	NaN	P22676
NaN	NaN	NaN	NaN	NaN	NaN	NaN	NaN	NaN	NaN	NaN	NaN	NaN	NaN	NaN	NaN	NaN	NaN	NaN	NaN	12.4949	NaN	NaN	NaN	NaN	NaN	NaN	NaN	NaN	NaN	NaN	NaN				NaN	0	1	NaN	NaN	0	NaN	P22694
NaN	NaN	NaN	NaN	NaN	NaN	NaN	NaN	NaN	NaN	NaN	NaN	NaN	NaN	NaN	NaN	NaN	NaN	NaN	NaN	NaN	NaN	NaN	NaN	NaN	NaN	11.7401	NaN	NaN	NaN	NaN	NaN				NaN	0	1	NaN	NaN	0	NaN	P22695
NaN	NaN	NaN	NaN	NaN	NaN	NaN	NaN	NaN	NaN	NaN	NaN	NaN	NaN	NaN	NaN	NaN	NaN	NaN	NaN	NaN	NaN	NaN	NaN	13.6078	NaN	13.4299	13.4624	12.9903	13.9989	NaN	NaN				NaN	0	5	NaN	NaN	0	NaN	P23246
NaN	NaN	NaN	NaN	NaN	NaN	NaN	NaN	NaN	NaN	NaN	NaN	NaN	NaN	NaN	NaN	NaN	NaN	NaN	NaN	NaN	NaN	NaN	NaN	NaN	NaN	NaN	NaN	NaN	NaN	NaN	13.6242				NaN	0	1	NaN	NaN	0	NaN	P23284
NaN	NaN	NaN	NaN	NaN	NaN	NaN	NaN	NaN	NaN	NaN	NaN	NaN	NaN	NaN	NaN	NaN	NaN	NaN	9.86259	NaN	NaN	NaN	NaN	NaN	NaN	NaN	NaN	NaN	NaN	NaN	NaN				NaN	0	1	NaN	NaN	0	NaN	P23381
NaN	NaN	NaN	NaN	NaN	NaN	NaN	NaN	NaN	NaN	NaN	NaN	NaN	NaN	NaN	NaN	NaN	NaN	NaN	NaN	NaN	NaN	NaN	NaN	11.6439	NaN	NaN	NaN	NaN	NaN	NaN	NaN				NaN	0	1	NaN	NaN	0	NaN	P23396
NaN	NaN	NaN	NaN	NaN	NaN	NaN	NaN	NaN	NaN	NaN	NaN	NaN	NaN	NaN	NaN	NaN	NaN	NaN	NaN	10.835	NaN	NaN	NaN	NaN	NaN	NaN	NaN	NaN	NaN	NaN	NaN				NaN	0	1	NaN	NaN	0	NaN	P23515
NaN	NaN	NaN	NaN	NaN	NaN	NaN	NaN	NaN	NaN	NaN	NaN	13.7324	NaN	NaN	NaN	13.7472	NaN	13.6525	13.6934	NaN	NaN	13.413	NaN	14.0633	NaN	13.9749	13.8953	13.6344	13.9051	13.511	13.6311				NaN	0	12	NaN	NaN	0	NaN	P23526
NaN	NaN	NaN	NaN	NaN	NaN	NaN	NaN	NaN	NaN	NaN	NaN	15.0393	NaN	14.7651	14.6849	15.267	14.6129	14.839	15.1665	14.6649	15.2565	15.4895	NaN	15.6404	15.3272	15.8722	15.2429	15.5149	15.4643	15.2061	15.3601				NaN	0	18	NaN	NaN	0	NaN	P23528
NaN	NaN	NaN	NaN	NaN	NaN	NaN	NaN	NaN	NaN	NaN	NaN	NaN	NaN	NaN	NaN	NaN	NaN	NaN	NaN	NaN	NaN	NaN	NaN	NaN	NaN	NaN	NaN	NaN	NaN	NaN	NaN				NaN	0	0	NaN	NaN	0	NaN	P24534
NaN	NaN	NaN	NaN	NaN	NaN	NaN	NaN	NaN	NaN	NaN	NaN	NaN	NaN	NaN	NaN	NaN	NaN	NaN	NaN	NaN	NaN	NaN	NaN	11.7705	NaN	NaN	11.4318	NaN	11.77	NaN	NaN				NaN	0	3	NaN	NaN	0	NaN	P24539
NaN	NaN	NaN	NaN	NaN	NaN	NaN	NaN	NaN	NaN	NaN	NaN	12.7371	NaN	12.4591	NaN	12.4207	NaN	13.1211	NaN	NaN	NaN	NaN	NaN	13.499	NaN	NaN	NaN	NaN	NaN	NaN	NaN				NaN	0	5	NaN	NaN	0	NaN	P24666
NaN	NaN	NaN	NaN	NaN	NaN	NaN	NaN	NaN	NaN	NaN	NaN	14.8906	14.1662	NaN	12.8406	NaN	NaN	NaN	NaN	NaN	14.0545	13.7532	13.3485	15.3877	13.9727	15.7113	13.6494	15.4774	15.2964	13.8959	14.4323				NaN	0	14	NaN	NaN	0	NaN	P25705
NaN	NaN	NaN	NaN	NaN	NaN	NaN	NaN	NaN	NaN	NaN	NaN	NaN	NaN	NaN	NaN	NaN	NaN	NaN	10.1986	NaN	NaN	NaN	NaN	NaN	NaN	NaN	NaN	NaN	NaN	NaN	NaN				NaN	0	1	NaN	NaN	0	NaN	P25713
NaN	NaN	NaN	NaN	NaN	NaN	NaN	NaN	NaN	NaN	NaN	NaN	NaN	15.5052	NaN	NaN	NaN	NaN	NaN	NaN	NaN	14.7737	15.6076	NaN	NaN	15.1295	14.8111	14.8682	NaN	14.583	14.605	14.2047				NaN	0	9	NaN	NaN	0	NaN	P25786
NaN	NaN	NaN	NaN	NaN	NaN	NaN	NaN	NaN	NaN	NaN	NaN	NaN	NaN	NaN	NaN	NaN	NaN	NaN	NaN	NaN	NaN	NaN	NaN	NaN	NaN	NaN	NaN	NaN	12.6558	NaN	NaN				NaN	0	1	NaN	NaN	0	NaN	P25788
NaN	NaN	NaN	NaN	NaN	NaN	NaN	NaN	NaN	NaN	NaN	NaN	NaN	NaN	NaN	NaN	NaN	NaN	NaN	NaN	NaN	NaN	NaN	NaN	12.9467	NaN	NaN	NaN	NaN	12.3202	NaN	NaN				NaN	0	2	NaN	NaN	0	NaN	P25789
NaN	NaN	NaN	NaN	NaN	NaN	NaN	NaN	NaN	NaN	NaN	NaN	NaN	NaN	NaN	NaN	NaN	NaN	NaN	NaN	11.6669	NaN	NaN	NaN	NaN	NaN	NaN	NaN	NaN	NaN	NaN	NaN				NaN	0	1	NaN	NaN	0	NaN	P25800
NaN	NaN	NaN	NaN	NaN	NaN	NaN	NaN	NaN	NaN	NaN	NaN	NaN	NaN	NaN	13.0609	13.3344	13.5828	NaN	NaN	13.4336	14.0002	13.1364	NaN	14.1376	13.4105	13.901	13.4992	13.2201	13.4323	13.4959	13.9119				NaN	0	14	NaN	NaN	0	NaN	P26038
NaN	NaN	NaN	NaN	NaN	NaN	NaN	NaN	NaN	NaN	NaN	NaN	NaN	11.7349	NaN	NaN	NaN	NaN	11.6604	NaN	NaN	NaN	NaN	NaN	NaN	12.5282	NaN	13.5628	NaN	11.9786	NaN	NaN				NaN	0	5	NaN	NaN	0	NaN	P26447
NaN	NaN	NaN	NaN	NaN	NaN	NaN	NaN	NaN	NaN	NaN	NaN	NaN	NaN	NaN	NaN	NaN	NaN	NaN	NaN	11.4992	NaN	NaN	NaN	NaN	NaN	NaN	NaN	NaN	NaN	NaN	NaN				NaN	0	1	NaN	NaN	0	NaN	P26583
NaN	NaN	NaN	NaN	NaN	NaN	NaN	NaN	NaN	NaN	NaN	NaN	NaN	10.7547	NaN	NaN	NaN	NaN	NaN	NaN	NaN	NaN	NaN	NaN	NaN	NaN	NaN	NaN	NaN	NaN	NaN	NaN				NaN	0	1	NaN	NaN	0	NaN	P26639
NaN	NaN	NaN	NaN	NaN	NaN	NaN	NaN	NaN	NaN	NaN	NaN	NaN	NaN	NaN	NaN	NaN	NaN	NaN	NaN	NaN	NaN	NaN	NaN	NaN	NaN	12.7316	NaN	NaN	NaN	NaN	12.5787				NaN	0	2	NaN	NaN	0	NaN	P26641
NaN	NaN	NaN	NaN	NaN	NaN	NaN	NaN	NaN	NaN	NaN	NaN	NaN	NaN	NaN	NaN	NaN	NaN	NaN	NaN	NaN	16.4464	NaN	14.3218	12.6253	NaN	NaN	NaN	NaN	13.7354	NaN	NaN				NaN	0	4	NaN	NaN	0	NaN	P26998
NaN	NaN	NaN	NaN	NaN	NaN	NaN	NaN	NaN	NaN	NaN	NaN	13.6417	12.9794	NaN	NaN	NaN	NaN	13.4477	13.8567	NaN	13.7942	13.4516	NaN	14.4599	12.9906	14.0639	14.1062	13.4293	14.3741	14.0804	14.0218				NaN	0	14	NaN	NaN	0	NaN	P27348
NaN	NaN	NaN	NaN	NaN	NaN	NaN	NaN	NaN	NaN	NaN	NaN	NaN	NaN	NaN	NaN	NaN	NaN	NaN	12.5772	12.7039	12.9602	NaN	NaN	13.2899	NaN	NaN	NaN	12.5368	12.9163	NaN	13.2738				NaN	0	7	NaN	NaN	0	NaN	P27361
NaN	NaN	NaN	NaN	NaN	NaN	NaN	NaN	NaN	NaN	NaN	NaN	NaN	NaN	NaN	NaN	NaN	NaN	NaN	NaN	13.3334	12.7338	NaN	NaN	13.5006	NaN	NaN	13.3102	NaN	13.1445	NaN	NaN				NaN	0	5	NaN	NaN	0	NaN	P27695
NaN	NaN	NaN	NaN	NaN	NaN	NaN	NaN	NaN	NaN	NaN	NaN	NaN	NaN	NaN	NaN	NaN	NaN	NaN	NaN	12.7217	12.8261	NaN	NaN	NaN	NaN	NaN	13.2022	12.883	NaN	NaN	13.4181				NaN	0	5	NaN	NaN	0	NaN	P27797
NaN	NaN	NaN	NaN	NaN	NaN	NaN	NaN	NaN	NaN	NaN	NaN	NaN	12.1176	NaN	12.7481	NaN	NaN	NaN	NaN	12.1175	NaN	12.7592	NaN	12.703	NaN	12.118	NaN	NaN	12.3488	NaN	12.4025				NaN	0	8	NaN	NaN	0	NaN	P27816
NaN	NaN	NaN	NaN	NaN	NaN	NaN	NaN	NaN	NaN	NaN	NaN	NaN	NaN	NaN	NaN	NaN	NaN	NaN	NaN	NaN	NaN	NaN	NaN	NaN	NaN	NaN	NaN	12.4968	NaN	NaN	NaN				NaN	0	1	NaN	NaN	0	NaN	P27824
NaN	NaN	NaN	NaN	NaN	NaN	NaN	NaN	NaN	NaN	NaN	NaN	NaN	NaN	NaN	NaN	NaN	NaN	NaN	NaN	NaN	NaN	NaN	NaN	13.6388	NaN	NaN	NaN	NaN	NaN	NaN	NaN				NaN	0	1	NaN	NaN	0	NaN	P28066
NaN	NaN	NaN	NaN	NaN	NaN	NaN	NaN	NaN	NaN	NaN	NaN	NaN	NaN	NaN	NaN	NaN	NaN	NaN	NaN	13.0932	NaN	NaN	NaN	NaN	NaN	NaN	NaN	NaN	NaN	NaN	NaN				NaN	0	1	NaN	NaN	0	NaN	P28070
NaN	NaN	NaN	NaN	NaN	NaN	NaN	NaN	NaN	NaN	NaN	NaN	NaN	NaN	NaN	NaN	NaN	NaN	NaN	NaN	NaN	NaN	NaN	NaN	NaN	NaN	NaN	NaN	NaN	NaN	NaN	12.286				NaN	0	1	NaN	NaN	0	NaN	P28072
NaN	NaN	NaN	NaN	NaN	NaN	NaN	NaN	NaN	NaN	NaN	NaN	NaN	NaN	NaN	NaN	NaN	NaN	NaN	NaN	NaN	NaN	NaN	NaN	NaN	NaN	NaN	NaN	NaN	12.8433	NaN	NaN				NaN	0	1	NaN	NaN	0	NaN	P28074
NaN	NaN	NaN	NaN	NaN	NaN	NaN	NaN	NaN	NaN	NaN	NaN	NaN	NaN	NaN	NaN	13.1777	13.1587	NaN	12.7793	13.0115	13.0897	13.4097	NaN	13.419	12.9565	13.3267	13.1352	13.599	14.0317	12.1238	12.8445				NaN	0	14	NaN	NaN	0	NaN	P28161
NaN	NaN	NaN	NaN	NaN	NaN	NaN	NaN	NaN	NaN	NaN	NaN	NaN	NaN	NaN	NaN	NaN	NaN	NaN	NaN	NaN	NaN	NaN	NaN	NaN	NaN	NaN	13.513	NaN	NaN	NaN	NaN				NaN	0	1	NaN	NaN	0	NaN	P28482
NaN	NaN	NaN	NaN	NaN	NaN	NaN	NaN	NaN	NaN	NaN	NaN	NaN	NaN	13.9564	NaN	NaN	NaN	13.7862	NaN	13.5296	13.8644	NaN	13.4985	14.1913	NaN	14.1286	13.9141	14.1719	13.9414	NaN	14.0435				NaN	0	11	NaN	NaN	0	NaN	P28838
NaN	NaN	NaN	NaN	NaN	NaN	NaN	NaN	NaN	NaN	NaN	NaN	NaN	NaN	NaN	NaN	NaN	NaN	NaN	NaN	NaN	NaN	12.5235	12.5024	NaN	NaN	NaN	NaN	NaN	13.0922	NaN	NaN				NaN	0	3	NaN	NaN	0	NaN	P29218
NaN	NaN	NaN	NaN	NaN	NaN	NaN	NaN	NaN	NaN	NaN	NaN	NaN	NaN	NaN	NaN	NaN	NaN	NaN	10.75	NaN	NaN	NaN	NaN	NaN	NaN	NaN	NaN	NaN	NaN	NaN	NaN				NaN	0	1	NaN	NaN	0	NaN	P29317
NaN	NaN	NaN	NaN	NaN	NaN	NaN	NaN	NaN	NaN	NaN	NaN	16.271	16.0612	16.0185	15.4217	16.1073	15.0177	15.9412	16.7373	16.5295	16.9713	16.2283	15.2914	17.157	16.3236	16.6745	16.844	16.0303	17.2338	16.1966	16.7325				NaN	0	20	NaN	NaN	0	NaN	P29401
NaN	NaN	NaN	NaN	NaN	NaN	NaN	NaN	NaN	NaN	NaN	NaN	NaN	NaN	NaN	NaN	NaN	NaN	9.86312	NaN	NaN	NaN	NaN	NaN	NaN	NaN	NaN	NaN	NaN	NaN	NaN	NaN				NaN	0	1	NaN	NaN	0	NaN	P29692
NaN	NaN	NaN	NaN	NaN	NaN	NaN	NaN	NaN	NaN	NaN	NaN	18.5492	19.0496	18.513	19.06	18.9563	19.2267	19.0243	19.1164	19.5046	19.4255	19.2063	18.1071	19.9953	18.6764	19.463	19.2079	19.1118	19.2725	19.1057	19.9631				NaN	0	20	NaN	NaN	0	NaN	P29762
NaN	NaN	NaN	NaN	NaN	NaN	NaN	NaN	NaN	NaN	NaN	NaN	NaN	NaN	NaN	NaN	NaN	NaN	NaN	10.8296	NaN	NaN	NaN	NaN	12.7112	NaN	NaN	11.0213	NaN	12.5317	NaN	NaN				NaN	0	4	NaN	NaN	0	NaN	P29966
NaN	NaN	NaN	NaN	NaN	NaN	NaN	NaN	NaN	NaN	NaN	NaN	NaN	NaN	NaN	NaN	NaN	NaN	NaN	NaN	NaN	NaN	NaN	NaN	NaN	NaN	NaN	NaN	NaN	NaN	NaN	NaN				NaN	0	0	NaN	NaN	0	NaN	P30040
NaN	NaN	NaN	NaN	NaN	NaN	NaN	NaN	NaN	NaN	NaN	NaN	16.0108	15.7538	14.8894	15.4643	15.3021	15.0926	15.5091	15.4456	15.6025	15.9359	15.5218	15.2676	16.8185	15.8275	16.1981	15.9823	16.1763	16.0005	16.2451	15.8921				NaN	0	20	NaN	NaN	0	NaN	P30041
NaN	NaN	NaN	NaN	NaN	NaN	NaN	NaN	NaN	NaN	NaN	NaN	NaN	NaN	NaN	NaN	NaN	13.0883	NaN	NaN	NaN	13.2079	NaN	NaN	NaN	NaN	13.0183	NaN	NaN	NaN	NaN	NaN				NaN	0	3	NaN	NaN	0	NaN	P30043
NaN	NaN	NaN	NaN	NaN	NaN	NaN	NaN	NaN	NaN	NaN	NaN	14.1735	NaN	NaN	13.7755	13.603	NaN	13.4023	14.0458	NaN	13.7664	14.1206	NaN	14.2939	NaN	13.8405	13.7669	14.2233	14.0369	13.7909	13.8157				NaN	0	14	NaN	NaN	0	NaN	P30044
NaN	NaN	NaN	NaN	NaN	NaN	NaN	NaN	NaN	NaN	NaN	NaN	NaN	13.1642	NaN	NaN	12.963	12.5345	NaN	12.8847	12.9215	NaN	NaN	NaN	12.6441	12.6883	12.5385	12.8715	13.0484	12.5847	NaN	NaN				NaN	0	11	NaN	NaN	0	NaN	P30046
NaN	NaN	NaN	NaN	NaN	NaN	NaN	NaN	NaN	NaN	NaN	NaN	NaN	NaN	NaN	NaN	NaN	NaN	NaN	NaN	NaN	NaN	NaN	NaN	NaN	NaN	NaN	NaN	NaN	NaN	NaN	11.2178				NaN	0	1	NaN	NaN	0	NaN	P30049
NaN	NaN	NaN	NaN	NaN	NaN	NaN	NaN	NaN	NaN	NaN	NaN	18.0521	18.2579	17.1081	18.0358	17.4354	17.9014	17.5211	18.1737	18.1777	18.5024	18.1087	17.4452	18.8157	18.0063	18.1897	18.3636	17.8762	18.0799	17.9511	18.3665				NaN	0	20	NaN	NaN	0	NaN	P30086
NaN	NaN	NaN	NaN	NaN	NaN	NaN	NaN	NaN	NaN	NaN	NaN	NaN	NaN	NaN	NaN	NaN	NaN	13.5061	12.9841	13.2723	NaN	NaN	NaN	14.4777	NaN	14.3066	13.4731	13.9287	13.5564	NaN	13.6827				NaN	0	9	NaN	NaN	0	NaN	P30101
NaN	NaN	NaN	NaN	NaN	NaN	NaN	NaN	NaN	NaN	NaN	NaN	NaN	NaN	NaN	NaN	12.9925	NaN	NaN	13.4764	NaN	NaN	NaN	NaN	13.906	NaN	13.3942	13.3178	13.2011	13.7179	13.2372	13.5304				NaN	0	9	NaN	NaN	0	NaN	P30153
NaN	NaN	NaN	NaN	NaN	NaN	NaN	NaN	NaN	NaN	NaN	NaN	NaN	NaN	NaN	12.4597	NaN	NaN	NaN	NaN	NaN	NaN	NaN	NaN	NaN	NaN	14.1159	NaN	NaN	NaN	NaN	NaN				NaN	0	2	NaN	NaN	0	NaN	P30626
NaN	NaN	NaN	NaN	NaN	NaN	NaN	NaN	NaN	NaN	NaN	NaN	NaN	NaN	NaN	NaN	NaN	NaN	NaN	NaN	NaN	NaN	NaN	NaN	12.0589	NaN	NaN	12.5236	NaN	NaN	NaN	NaN				NaN	0	2	NaN	NaN	0	NaN	P30740
NaN	NaN	NaN	NaN	NaN	NaN	NaN	NaN	NaN	NaN	NaN	NaN	15.7586	15.9387	NaN	15.5565	16.0145	14.7239	16.4775	16.1923	15.8223	16.1825	NaN	14.682	16.5835	15.5192	15.8812	16.105	15.7123	16.3907	15.5793	15.9016				NaN	0	18	NaN	NaN	0	NaN	P31150
NaN	NaN	NaN	NaN	NaN	NaN	NaN	NaN	NaN	NaN	NaN	NaN	NaN	NaN	NaN	NaN	NaN	NaN	9.6418	NaN	NaN	NaN	NaN	NaN	NaN	NaN	NaN	NaN	NaN	NaN	NaN	NaN				NaN	0	1	NaN	NaN	0	NaN	P31930
NaN	NaN	NaN	NaN	NaN	NaN	NaN	NaN	NaN	NaN	NaN	NaN	NaN	NaN	NaN	NaN	NaN	NaN	NaN	13.043	NaN	NaN	NaN	NaN	NaN	NaN	NaN	NaN	NaN	NaN	NaN	NaN				NaN	0	1	NaN	NaN	0	NaN	P31943
NaN	NaN	NaN	NaN	NaN	NaN	NaN	NaN	NaN	NaN	NaN	NaN	NaN	14.1502	NaN	13.9209	13.885	NaN	14.134	NaN	14.9112	NaN	NaN	NaN	14.8245	NaN	14.708	14.8781	NaN	14.8631	NaN	15.5918				NaN	0	10	NaN	NaN	0	NaN	P31946
NaN	NaN	NaN	NaN	NaN	NaN	NaN	NaN	NaN	NaN	NaN	NaN	NaN	NaN	NaN	NaN	NaN	NaN	NaN	NaN	15.0164	NaN	NaN	NaN	NaN	NaN	NaN	NaN	NaN	NaN	NaN	NaN				NaN	0	1	NaN	NaN	0	NaN	P31947
NaN	NaN	NaN	NaN	NaN	NaN	NaN	NaN	NaN	NaN	NaN	NaN	NaN	13.0425	NaN	13.4246	NaN	NaN	13.0939	13.3846	13.2733	13.7247	NaN	NaN	13.6085	NaN	13.0436	13.9309	NaN	13.8914	13.4163	13.8638				NaN	0	12	NaN	NaN	0	NaN	P31948
NaN	NaN	NaN	NaN	NaN	NaN	NaN	NaN	NaN	NaN	NaN	NaN	NaN	NaN	NaN	NaN	NaN	NaN	NaN	NaN	NaN	NaN	NaN	NaN	10.4625	NaN	NaN	NaN	NaN	NaN	NaN	NaN				NaN	0	1	NaN	NaN	0	NaN	P32456
NaN	NaN	NaN	NaN	NaN	NaN	NaN	NaN	NaN	NaN	NaN	NaN	NaN	NaN	NaN	NaN	NaN	NaN	NaN	NaN	8.04275	NaN	NaN	NaN	NaN	NaN	NaN	NaN	NaN	NaN	NaN	NaN				NaN	0	1	NaN	NaN	0	NaN	P34896
NaN	NaN	NaN	NaN	NaN	NaN	NaN	NaN	NaN	NaN	NaN	NaN	NaN	NaN	NaN	NaN	NaN	NaN	NaN	NaN	NaN	NaN	NaN	NaN	12.4375	NaN	NaN	NaN	NaN	NaN	NaN	NaN				NaN	0	1	NaN	NaN	0	NaN	P34913
NaN	NaN	NaN	NaN	NaN	NaN	NaN	NaN	NaN	NaN	NaN	NaN	12.3738	NaN	NaN	NaN	12.8223	NaN	12.2295	12.8841	NaN	13.0309	NaN	NaN	13.5191	NaN	12.6647	13.2534	12.8327	13.4439	NaN	NaN				NaN	0	10	NaN	NaN	0	NaN	P34932
NaN	NaN	NaN	NaN	NaN	NaN	NaN	NaN	NaN	NaN	NaN	NaN	NaN	NaN	NaN	NaN	NaN	NaN	11.8927	NaN	NaN	12.7085	NaN	NaN	NaN	NaN	13.7689	NaN	12.5763	NaN	NaN	NaN				NaN	0	4	NaN	NaN	0	NaN	P35080
NaN	NaN	NaN	NaN	NaN	NaN	NaN	NaN	NaN	NaN	NaN	NaN	NaN	NaN	NaN	NaN	NaN	NaN	NaN	NaN	NaN	12.8067	NaN	NaN	NaN	NaN	NaN	NaN	NaN	NaN	NaN	NaN				NaN	0	1	NaN	NaN	0	NaN	P35237
NaN	NaN	NaN	NaN	NaN	NaN	NaN	NaN	NaN	NaN	NaN	NaN	12.633	NaN	NaN	12.7691	12.5836	NaN	12.9804	NaN	12.488	12.613	NaN	NaN	14.2705	13.4135	13.3578	13.7382	12.6872	14.5885	13.4005	12.7336				NaN	0	14	NaN	NaN	0	NaN	P35573
NaN	NaN	NaN	NaN	NaN	NaN	NaN	NaN	NaN	NaN	NaN	NaN	NaN	NaN	NaN	NaN	NaN	NaN	NaN	NaN	NaN	NaN	NaN	NaN	NaN	NaN	10.8854	NaN	NaN	NaN	NaN	NaN				NaN	0	1	NaN	NaN	0	NaN	P35579
NaN	NaN	NaN	NaN	NaN	NaN	NaN	NaN	NaN	NaN	NaN	NaN	NaN	NaN	NaN	NaN	NaN	NaN	NaN	NaN	NaN	NaN	NaN	NaN	NaN	NaN	11.8136	NaN	NaN	NaN	NaN	NaN				NaN	0	1	NaN	NaN	0	NaN	P35580
NaN	NaN	NaN	NaN	NaN	NaN	NaN	NaN	NaN	NaN	NaN	NaN	NaN	NaN	NaN	13.3759	NaN	NaN	NaN	NaN	NaN	NaN	NaN	NaN	14.0615	NaN	NaN	NaN	NaN	NaN	NaN	NaN				NaN	0	2	NaN	NaN	0	NaN	P35611
NaN	NaN	NaN	NaN	NaN	NaN	NaN	NaN	NaN	NaN	NaN	NaN	NaN	NaN	NaN	NaN	NaN	NaN	NaN	NaN	NaN	NaN	NaN	NaN	NaN	NaN	10.4571	NaN	NaN	NaN	NaN	NaN				NaN	0	1	NaN	NaN	0	NaN	P35637
NaN	NaN	NaN	NaN	NaN	NaN	NaN	NaN	NaN	NaN	NaN	NaN	NaN	NaN	NaN	NaN	NaN	NaN	11.6199	NaN	NaN	NaN	NaN	NaN	NaN	NaN	NaN	NaN	NaN	NaN	NaN	NaN				NaN	0	1	NaN	NaN	0	NaN	P36405
NaN	NaN	NaN	NaN	NaN	NaN	NaN	NaN	NaN	NaN	NaN	NaN	NaN	NaN	NaN	NaN	NaN	NaN	NaN	NaN	NaN	NaN	NaN	NaN	NaN	NaN	NaN	10.2172	NaN	NaN	NaN	NaN				NaN	0	1	NaN	NaN	0	NaN	P36543
NaN	NaN	NaN	NaN	NaN	NaN	NaN	NaN	NaN	NaN	NaN	NaN	13.8122	NaN	NaN	NaN	NaN	NaN	NaN	13.8911	NaN	13.2281	NaN	NaN	14.2276	NaN	14.3064	13.9321	NaN	16.207	NaN	14.535				NaN	0	8	NaN	NaN	0	NaN	P36575
NaN	NaN	NaN	NaN	NaN	NaN	NaN	NaN	NaN	NaN	NaN	NaN	NaN	NaN	NaN	12.9869	NaN	NaN	NaN	NaN	NaN	13.6203	NaN	NaN	13.5352	NaN	13.3106	NaN	13.1954	13.7906	13.1501	13.6163				NaN	0	8	NaN	NaN	0	NaN	P36871
NaN	NaN	NaN	NaN	NaN	NaN	NaN	NaN	NaN	NaN	NaN	NaN	NaN	NaN	NaN	NaN	NaN	NaN	NaN	NaN	NaN	NaN	NaN	NaN	12.8536	NaN	NaN	NaN	NaN	NaN	NaN	NaN				NaN	0	1	NaN	NaN	0	NaN	P37108
NaN	NaN	NaN	NaN	NaN	NaN	NaN	NaN	NaN	NaN	NaN	NaN	NaN	NaN	NaN	NaN	NaN	NaN	NaN	NaN	NaN	NaN	NaN	NaN	11.9804	NaN	11.6299	NaN	NaN	11.6737	NaN	NaN				NaN	0	3	NaN	NaN	0	NaN	P84074
NaN	NaN	NaN	NaN	NaN	NaN	NaN	NaN	NaN	NaN	NaN	NaN	NaN	13.0312	NaN	NaN	13.6431	NaN	NaN	13.7098	NaN	13.867	13.191	NaN	13.8808	NaN	13.3387	13.6274	13.6952	13.3722	13.3608	13.8293				NaN	0	12	NaN	NaN	0	NaN	P37802
NaN	NaN	NaN	NaN	NaN	NaN	NaN	NaN	NaN	NaN	NaN	NaN	16.3589	16.0497	14.9103	15.8305	16.1842	14.9574	15.3496	16.0887	16.7803	16.9454	16.2248	14.972	17.2528	16.1209	16.0015	16.8881	16.2146	17.0971	15.9603	17.2493				NaN	0	20	NaN	NaN	0	NaN	P37837
NaN	NaN	NaN	NaN	NaN	NaN	NaN	NaN	NaN	NaN	NaN	NaN	NaN	NaN	NaN	NaN	NaN	NaN	NaN	NaN	NaN	13.0351	NaN	NaN	NaN	NaN	NaN	NaN	NaN	NaN	NaN	NaN				NaN	0	1	NaN	NaN	0	NaN	P38159
NaN	NaN	NaN	NaN	NaN	NaN	NaN	NaN	NaN	NaN	NaN	NaN	13.9469	13.498	NaN	NaN	13.2538	NaN	NaN	NaN	13.3925	14.0993	NaN	12.7452	14.9409	12.6266	14.4627	14.0437	13.154	14.473	13.0061	14.0608				NaN	0	14	NaN	NaN	0	NaN	P38606
NaN	NaN	NaN	NaN	NaN	NaN	NaN	NaN	NaN	NaN	NaN	NaN	NaN	NaN	NaN	NaN	NaN	NaN	NaN	NaN	NaN	NaN	NaN	NaN	12.5434	NaN	NaN	NaN	NaN	NaN	NaN	NaN				NaN	0	1	NaN	NaN	0	NaN	P38646
NaN	NaN	NaN	NaN	NaN	NaN	NaN	NaN	NaN	NaN	NaN	NaN	NaN	NaN	NaN	NaN	NaN	NaN	NaN	NaN	NaN	NaN	NaN	NaN	10.7974	NaN	NaN	NaN	NaN	NaN	NaN	NaN				NaN	0	1	NaN	NaN	0	NaN	P38919
NaN	NaN	NaN	NaN	NaN	NaN	NaN	NaN	NaN	NaN	NaN	NaN	NaN	NaN	NaN	NaN	NaN	NaN	NaN	NaN	NaN	NaN	NaN	NaN	NaN	NaN	NaN	11.0412	NaN	NaN	NaN	NaN				NaN	0	1	NaN	NaN	0	NaN	P39019
NaN	NaN	NaN	NaN	NaN	NaN	NaN	NaN	NaN	NaN	NaN	NaN	NaN	NaN	NaN	12.1291	NaN	NaN	NaN	NaN	NaN	12.2066	NaN	NaN	13.4379	NaN	NaN	NaN	NaN	NaN	NaN	NaN				NaN	0	3	NaN	NaN	0	NaN	P39687
NaN	NaN	NaN	NaN	NaN	NaN	NaN	NaN	NaN	NaN	NaN	NaN	NaN	NaN	NaN	NaN	NaN	10.1828	NaN	NaN	NaN	NaN	NaN	NaN	NaN	NaN	NaN	NaN	NaN	NaN	NaN	NaN				NaN	0	1	NaN	NaN	0	NaN	P40121
NaN	NaN	NaN	NaN	NaN	NaN	NaN	NaN	NaN	NaN	NaN	NaN	NaN	NaN	NaN	NaN	NaN	NaN	NaN	NaN	NaN	NaN	NaN	NaN	NaN	NaN	NaN	NaN	NaN	12.2207	NaN	11.0984				NaN	0	2	NaN	NaN	0	NaN	P40227
NaN	NaN	NaN	NaN	NaN	NaN	NaN	NaN	NaN	NaN	NaN	NaN	15.8974	15.7384	15.1481	15.2527	15.6968	15.0103	15.7295	15.915	15.6971	16.0489	15.5089	NaN	16.7153	15.3462	15.9691	15.8782	15.7816	16.2554	15.5366	15.9571				NaN	0	19	NaN	NaN	0	NaN	P40925
NaN	NaN	NaN	NaN	NaN	NaN	NaN	NaN	NaN	NaN	NaN	NaN	NaN	NaN	NaN	14.1654	NaN	NaN	NaN	NaN	13.3767	NaN	NaN	NaN	14.4374	13.4196	NaN	NaN	13.8766	NaN	12.0459	13.6302				NaN	0	7	NaN	NaN	0	NaN	P40926
NaN	NaN	NaN	NaN	NaN	NaN	NaN	NaN	NaN	NaN	NaN	NaN	NaN	NaN	NaN	NaN	NaN	NaN	NaN	NaN	NaN	NaN	NaN	NaN	NaN	NaN	NaN	10.3507	NaN	NaN	NaN	NaN				NaN	0	1	NaN	NaN	0	NaN	P41250
NaN	NaN	NaN	NaN	NaN	NaN	NaN	NaN	NaN	NaN	NaN	NaN	NaN	NaN	13.5513	NaN	NaN	NaN	NaN	NaN	NaN	NaN	NaN	NaN	NaN	NaN	NaN	NaN	NaN	NaN	NaN	NaN				NaN	0	1	NaN	NaN	0	NaN	P42167
NaN	NaN	NaN	NaN	NaN	NaN	NaN	NaN	NaN	NaN	NaN	NaN	NaN	13.953	NaN	12.9978	NaN	NaN	NaN	NaN	13.6043	13.7974	NaN	NaN	NaN	14.0454	13.9074	13.2266	13.6445	13.5993	13.6547	13.5627				NaN	0	11	NaN	NaN	0	NaN	Q04828
NaN	NaN	NaN	NaN	NaN	NaN	NaN	NaN	NaN	NaN	NaN	NaN	NaN	NaN	NaN	NaN	NaN	NaN	NaN	NaN	NaN	NaN	NaN	NaN	NaN	NaN	NaN	NaN	NaN	NaN	11.8148	NaN				NaN	0	1	NaN	NaN	0	NaN	P43003
NaN	NaN	NaN	NaN	NaN	NaN	NaN	NaN	NaN	NaN	NaN	NaN	NaN	NaN	NaN	NaN	NaN	NaN	NaN	12.4451	NaN	NaN	NaN	NaN	NaN	NaN	NaN	NaN	NaN	NaN	NaN	13.4519				NaN	0	2	NaN	NaN	0	NaN	P46459
NaN	NaN	NaN	NaN	NaN	NaN	NaN	NaN	NaN	NaN	NaN	NaN	NaN	NaN	NaN	NaN	NaN	NaN	NaN	NaN	NaN	NaN	NaN	NaN	NaN	NaN	NaN	NaN	NaN	10.8853	NaN	NaN				NaN	0	1	NaN	NaN	0	NaN	P46777
NaN	NaN	NaN	NaN	NaN	NaN	NaN	NaN	NaN	NaN	NaN	NaN	NaN	NaN	NaN	NaN	NaN	NaN	NaN	NaN	NaN	NaN	NaN	NaN	12.0222	NaN	11.7677	NaN	NaN	NaN	NaN	11.5832				NaN	0	3	NaN	NaN	0	NaN	P46783
NaN	NaN	NaN	NaN	NaN	NaN	NaN	NaN	NaN	NaN	NaN	NaN	14.227	NaN	NaN	14.2124	NaN	NaN	13.8075	13.9387	13.3467	14.2155	13.3224	NaN	15.1932	14.0833	15.2715	14.5606	13.9579	14.8925	14.192	14.0652				NaN	0	15	NaN	NaN	0	NaN	P46821
NaN	NaN	NaN	NaN	NaN	NaN	NaN	NaN	NaN	NaN	NaN	NaN	NaN	NaN	NaN	NaN	NaN	NaN	NaN	NaN	NaN	NaN	NaN	NaN	12.7325	NaN	NaN	NaN	NaN	NaN	12.1995	NaN				NaN	0	2	NaN	NaN	0	NaN	P46926
NaN	NaN	NaN	NaN	NaN	NaN	NaN	NaN	NaN	NaN	NaN	NaN	NaN	NaN	NaN	NaN	NaN	NaN	NaN	NaN	NaN	NaN	NaN	NaN	NaN	NaN	NaN	NaN	NaN	12.8302	NaN	NaN				NaN	0	1	NaN	NaN	0	NaN	P46976
NaN	NaN	NaN	NaN	NaN	NaN	NaN	NaN	NaN	NaN	NaN	NaN	NaN	NaN	NaN	NaN	NaN	NaN	NaN	NaN	NaN	NaN	NaN	NaN	NaN	NaN	NaN	NaN	13.2622	NaN	NaN	NaN				NaN	0	1	NaN	NaN	0	NaN	P47755
NaN	NaN	NaN	NaN	NaN	NaN	NaN	NaN	NaN	NaN	NaN	NaN	NaN	NaN	13.1396	NaN	NaN	NaN	NaN	NaN	NaN	NaN	12.8867	NaN	13.213	NaN	12.89	NaN	NaN	13.0947	NaN	NaN				NaN	0	5	NaN	NaN	0	NaN	P47756
NaN	NaN	NaN	NaN	NaN	NaN	NaN	NaN	NaN	NaN	NaN	NaN	NaN	NaN	NaN	NaN	NaN	NaN	NaN	NaN	NaN	NaN	NaN	NaN	NaN	NaN	NaN	NaN	NaN	NaN	10.975	NaN				NaN	0	1	NaN	NaN	0	NaN	P47804
NaN	NaN	NaN	NaN	NaN	NaN	NaN	NaN	NaN	NaN	NaN	NaN	NaN	NaN	NaN	NaN	NaN	NaN	NaN	NaN	NaN	NaN	NaN	NaN	NaN	NaN	15.9683	NaN	NaN	14.1137	NaN	NaN				NaN	0	2	NaN	NaN	0	NaN	P48047
NaN	NaN	NaN	NaN	NaN	NaN	NaN	NaN	NaN	NaN	NaN	NaN	NaN	13.635	NaN	NaN	NaN	NaN	NaN	NaN	13.7185	14.5827	NaN	13.7014	15.1279	NaN	14.7068	NaN	12.7543	14.7903	NaN	NaN				NaN	0	8	NaN	NaN	0	NaN	P48163
NaN	NaN	NaN	NaN	NaN	NaN	NaN	NaN	NaN	NaN	NaN	NaN	NaN	NaN	NaN	NaN	NaN	NaN	NaN	NaN	NaN	NaN	NaN	NaN	NaN	NaN	NaN	NaN	NaN	13.0141	13.4635	NaN				NaN	0	2	NaN	NaN	0	NaN	P48539
NaN	NaN	NaN	NaN	NaN	NaN	NaN	NaN	NaN	NaN	NaN	NaN	NaN	NaN	NaN	NaN	NaN	NaN	NaN	NaN	NaN	NaN	NaN	NaN	NaN	NaN	12.8837	NaN	NaN	NaN	NaN	NaN				NaN	0	1	NaN	NaN	0	NaN	P48637
NaN	NaN	NaN	NaN	NaN	NaN	NaN	NaN	NaN	NaN	NaN	NaN	NaN	NaN	12.9141	NaN	NaN	NaN	NaN	NaN	12.638	12.8596	NaN	NaN	12.8009	NaN	13.2362	NaN	NaN	13.0579	NaN	13.1704				NaN	0	7	NaN	NaN	0	NaN	P48643
NaN	NaN	NaN	NaN	NaN	NaN	NaN	NaN	NaN	NaN	NaN	NaN	NaN	NaN	NaN	NaN	NaN	NaN	NaN	NaN	NaN	NaN	NaN	NaN	NaN	NaN	12.6053	NaN	NaN	NaN	NaN	NaN				NaN	0	1	NaN	NaN	0	NaN	P48681
NaN	NaN	NaN	NaN	NaN	NaN	NaN	NaN	NaN	NaN	NaN	NaN	14.2301	14.8184	NaN	14.2404	14.7255	13.634	14.9974	14.4356	14.5605	14.9703	14.7127	13.8071	15.1396	14.2876	14.8022	14.4907	13.8496	15.0468	14.3604	14.7351				NaN	0	19	NaN	NaN	0	NaN	P49189
NaN	NaN	NaN	NaN	NaN	NaN	NaN	NaN	NaN	NaN	NaN	NaN	NaN	NaN	NaN	NaN	NaN	NaN	NaN	NaN	11.0006	NaN	NaN	NaN	NaN	NaN	NaN	NaN	NaN	NaN	NaN	NaN				NaN	0	1	NaN	NaN	0	NaN	P49247
NaN	NaN	NaN	NaN	NaN	NaN	NaN	NaN	NaN	NaN	NaN	NaN	NaN	NaN	NaN	12.3725	NaN	NaN	11.8955	NaN	NaN	12.6071	NaN	NaN	12.8126	NaN	12.4277	NaN	NaN	12.5004	NaN	NaN				NaN	0	6	NaN	NaN	0	NaN	P49368
NaN	NaN	NaN	NaN	NaN	NaN	NaN	NaN	NaN	NaN	NaN	NaN	NaN	NaN	NaN	11.9542	NaN	NaN	NaN	NaN	NaN	NaN	NaN	NaN	NaN	NaN	NaN	NaN	NaN	NaN	NaN	NaN				NaN	0	1	NaN	NaN	0	NaN	P49407
NaN	NaN	NaN	NaN	NaN	NaN	NaN	NaN	NaN	NaN	NaN	NaN	NaN	NaN	NaN	NaN	NaN	NaN	NaN	NaN	NaN	NaN	NaN	NaN	NaN	NaN	NaN	NaN	NaN	NaN	NaN	NaN				NaN	0	0	NaN	NaN	0	NaN	P49411
NaN	NaN	NaN	NaN	NaN	NaN	NaN	NaN	NaN	NaN	NaN	NaN	NaN	NaN	NaN	NaN	11.4142	NaN	NaN	NaN	NaN	NaN	NaN	NaN	NaN	NaN	NaN	NaN	NaN	NaN	NaN	NaN				NaN	0	1	NaN	NaN	0	NaN	P49418
NaN	NaN	NaN	NaN	NaN	NaN	NaN	NaN	NaN	NaN	NaN	NaN	NaN	NaN	NaN	NaN	NaN	NaN	NaN	NaN	NaN	NaN	NaN	NaN	NaN	NaN	13.3773	NaN	NaN	NaN	NaN	NaN				NaN	0	1	NaN	NaN	0	NaN	P49419
NaN	NaN	NaN	NaN	NaN	NaN	NaN	NaN	NaN	NaN	NaN	NaN	NaN	NaN	NaN	NaN	NaN	NaN	NaN	NaN	NaN	NaN	NaN	NaN	NaN	NaN	10.0802	NaN	NaN	NaN	NaN	NaN				NaN	0	1	NaN	NaN	0	NaN	P49588
NaN	NaN	NaN	NaN	NaN	NaN	NaN	NaN	NaN	NaN	NaN	NaN	NaN	NaN	NaN	NaN	NaN	NaN	NaN	NaN	NaN	NaN	NaN	NaN	NaN	NaN	NaN	NaN	NaN	11.8109	NaN	NaN				NaN	0	1	NaN	NaN	0	NaN	P49721
NaN	NaN	NaN	NaN	NaN	NaN	NaN	NaN	NaN	NaN	NaN	NaN	NaN	NaN	NaN	13.6079	NaN	NaN	NaN	NaN	NaN	14.1307	NaN	NaN	14.6925	NaN	14.0347	13.9193	13.7893	NaN	NaN	13.8287				NaN	0	7	NaN	NaN	0	NaN	P49773
NaN	NaN	NaN	NaN	NaN	NaN	NaN	NaN	NaN	NaN	NaN	NaN	NaN	NaN	NaN	NaN	NaN	NaN	NaN	NaN	13.1735	NaN	NaN	NaN	NaN	NaN	13.4892	NaN	NaN	NaN	NaN	NaN				NaN	0	2	NaN	NaN	0	NaN	P50395
NaN	NaN	NaN	NaN	NaN	NaN	NaN	NaN	NaN	NaN	NaN	NaN	NaN	NaN	NaN	NaN	NaN	NaN	NaN	NaN	NaN	NaN	NaN	NaN	NaN	NaN	NaN	10.3026	NaN	NaN	NaN	NaN				NaN	0	1	NaN	NaN	0	NaN	P50453
NaN	NaN	NaN	NaN	NaN	NaN	NaN	NaN	NaN	NaN	NaN	NaN	NaN	NaN	NaN	13.2698	12.0875	NaN	NaN	12.8967	13.0016	13.3828	13.2245	NaN	14.4801	12.7908	13.2834	13.2092	13.3525	14.6145	NaN	13.1986				NaN	0	13	NaN	NaN	0	NaN	P50502
NaN	NaN	NaN	NaN	NaN	NaN	NaN	NaN	NaN	NaN	NaN	NaN	NaN	NaN	NaN	NaN	NaN	NaN	NaN	NaN	NaN	13.925	NaN	NaN	14.0711	NaN	NaN	NaN	NaN	NaN	NaN	NaN				NaN	0	2	NaN	NaN	0	NaN	P50990
NaN	NaN	NaN	NaN	NaN	NaN	NaN	NaN	NaN	NaN	NaN	NaN	NaN	NaN	NaN	NaN	NaN	NaN	NaN	NaN	NaN	NaN	NaN	NaN	NaN	NaN	NaN	11.2014	NaN	NaN	NaN	NaN				NaN	0	1	NaN	NaN	0	NaN	P50991
NaN	NaN	NaN	NaN	NaN	NaN	NaN	NaN	NaN	NaN	NaN	NaN	NaN	NaN	NaN	NaN	NaN	NaN	NaN	NaN	NaN	NaN	NaN	NaN	NaN	NaN	12.0829	NaN	NaN	NaN	NaN	NaN				NaN	0	1	NaN	NaN	0	NaN	P51572
NaN	NaN	NaN	NaN	NaN	NaN	NaN	NaN	NaN	NaN	NaN	NaN	NaN	NaN	NaN	NaN	NaN	NaN	NaN	NaN	NaN	NaN	NaN	NaN	NaN	NaN	11.8129	NaN	NaN	NaN	NaN	NaN				NaN	0	1	NaN	NaN	0	NaN	P51648
NaN	NaN	NaN	NaN	NaN	NaN	NaN	NaN	NaN	NaN	NaN	NaN	NaN	NaN	NaN	NaN	NaN	NaN	NaN	11.8157	NaN	NaN	NaN	NaN	NaN	NaN	NaN	NaN	NaN	NaN	NaN	NaN				NaN	0	1	NaN	NaN	0	NaN	P51858
NaN	NaN	NaN	NaN	NaN	NaN	NaN	NaN	NaN	NaN	NaN	NaN	NaN	NaN	NaN	NaN	NaN	NaN	NaN	13.4003	13.288	13.6021	NaN	NaN	14.0256	NaN	13.0926	13.7419	NaN	NaN	NaN	14.0127				NaN	0	7	NaN	NaN	0	NaN	P51991
NaN	NaN	NaN	NaN	NaN	NaN	NaN	NaN	NaN	NaN	NaN	NaN	13.1528	13.4437	NaN	NaN	13.5682	NaN	NaN	13.1516	13.2552	13.571	NaN	NaN	NaN	13.1003	13.202	13.3177	13.3208	13.6749	NaN	13.6754				NaN	0	12	NaN	NaN	0	NaN	P52209
NaN	NaN	NaN	NaN	NaN	NaN	NaN	NaN	NaN	NaN	NaN	NaN	NaN	NaN	NaN	NaN	NaN	NaN	NaN	NaN	NaN	NaN	NaN	NaN	NaN	NaN	12.6079	NaN	NaN	NaN	NaN	11.7033				NaN	0	2	NaN	NaN	0	NaN	P52272
NaN	NaN	NaN	NaN	NaN	NaN	NaN	NaN	NaN	NaN	NaN	NaN	12.8142	NaN	NaN	13.3529	12.6065	12.9424	NaN	13.8131	13.6027	13.6966	13.2638	12.8664	13.7131	NaN	12.806	13.7958	13.1994	13.9662	13.2697	NaN				NaN	0	15	NaN	NaN	0	NaN	P52565
NaN	NaN	NaN	NaN	NaN	NaN	NaN	NaN	NaN	NaN	NaN	NaN	NaN	NaN	NaN	NaN	NaN	NaN	NaN	12.8259	NaN	NaN	NaN	NaN	NaN	NaN	NaN	NaN	12.4915	13.1189	NaN	NaN				NaN	0	3	NaN	NaN	0	NaN	P52597
NaN	NaN	NaN	NaN	NaN	NaN	NaN	NaN	NaN	NaN	NaN	NaN	NaN	NaN	NaN	NaN	NaN	NaN	NaN	NaN	NaN	NaN	NaN	NaN	NaN	NaN	NaN	NaN	NaN	NaN	8.64321	NaN				NaN	0	1	NaN	NaN	0	NaN	P53618
NaN	NaN	NaN	NaN	NaN	NaN	NaN	NaN	NaN	NaN	NaN	NaN	NaN	NaN	NaN	NaN	15.851	NaN	NaN	NaN	NaN	17.1566	NaN	16.292	NaN	NaN	NaN	NaN	NaN	15.6876	NaN	NaN				NaN	0	4	NaN	NaN	0	NaN	P53672
NaN	NaN	NaN	NaN	NaN	NaN	NaN	NaN	NaN	NaN	NaN	NaN	NaN	11.6977	13.5026	NaN	NaN	NaN	11.0862	13.7987	NaN	19.2766	12.1493	18.7365	NaN	NaN	NaN	16.2612	NaN	14.8816	11.5585	NaN				NaN	0	10	NaN	NaN	0	NaN	P53673
NaN	NaN	NaN	NaN	NaN	NaN	NaN	NaN	NaN	NaN	NaN	NaN	11.1697	NaN	14.0328	12.8039	13.0444	12.8452	12.8923	16.2052	NaN	19.6184	12.7001	20.5969	14.5823	14.5851	NaN	18.1312	NaN	16.3049	10.2075	15.8986				NaN	0	16	NaN	NaN	0	NaN	P53674
NaN	NaN	NaN	NaN	NaN	NaN	NaN	NaN	NaN	NaN	NaN	NaN	NaN	NaN	NaN	NaN	NaN	NaN	NaN	NaN	NaN	NaN	NaN	NaN	NaN	11.9785	NaN	12.1328	NaN	13.0249	NaN	NaN				NaN	0	3	NaN	NaN	0	NaN	P54727
NaN	NaN	NaN	NaN	NaN	NaN	NaN	NaN	NaN	NaN	NaN	NaN	NaN	NaN	NaN	10.6117	NaN	NaN	NaN	NaN	NaN	NaN	NaN	NaN	NaN	NaN	NaN	NaN	NaN	NaN	NaN	NaN				NaN	0	1	NaN	NaN	0	NaN	P54920
NaN	NaN	NaN	NaN	NaN	NaN	NaN	NaN	NaN	NaN	NaN	NaN	NaN	NaN	NaN	NaN	NaN	NaN	NaN	NaN	NaN	NaN	NaN	NaN	NaN	NaN	18.3933	NaN	NaN	NaN	NaN	NaN				NaN	0	1	NaN	NaN	0	NaN	P55060
NaN	NaN	NaN	NaN	NaN	NaN	NaN	NaN	NaN	NaN	NaN	NaN	13.1235	13.1579	NaN	NaN	13.3176	13.1337	13.7378	13.2994	NaN	13.2024	NaN	NaN	13.8036	NaN	13.5742	13.6662	13.49	14.0715	12.9637	13.4378				NaN	0	14	NaN	NaN	0	NaN	P55072
NaN	NaN	NaN	NaN	NaN	NaN	NaN	NaN	NaN	NaN	NaN	NaN	NaN	NaN	NaN	NaN	13.2849	NaN	NaN	12.9813	NaN	NaN	NaN	NaN	13.4911	NaN	13.2543	13.3476	13.2544	13.4529	NaN	NaN				NaN	0	7	NaN	NaN	0	NaN	P55786
NaN	NaN	NaN	NaN	NaN	NaN	NaN	NaN	NaN	NaN	NaN	NaN	NaN	NaN	NaN	NaN	NaN	NaN	12.3634	NaN	NaN	NaN	NaN	NaN	NaN	NaN	NaN	NaN	NaN	NaN	NaN	NaN				NaN	0	1	NaN	NaN	0	NaN	P55809
NaN	NaN	NaN	NaN	NaN	NaN	NaN	NaN	NaN	NaN	NaN	NaN	NaN	NaN	NaN	NaN	NaN	NaN	NaN	10.3819	NaN	NaN	NaN	NaN	NaN	NaN	NaN	NaN	NaN	NaN	NaN	NaN				NaN	0	1	NaN	NaN	0	NaN	Q13363
NaN	NaN	NaN	NaN	NaN	NaN	NaN	NaN	NaN	NaN	NaN	NaN	NaN	NaN	NaN	NaN	NaN	NaN	NaN	NaN	NaN	NaN	NaN	NaN	12.0851	NaN	NaN	NaN	NaN	NaN	NaN	NaN				NaN	0	1	NaN	NaN	0	NaN	P57721
NaN	NaN	NaN	NaN	NaN	NaN	NaN	NaN	NaN	NaN	NaN	NaN	NaN	NaN	NaN	NaN	NaN	NaN	NaN	NaN	NaN	NaN	NaN	NaN	NaN	NaN	NaN	NaN	NaN	NaN	NaN	NaN				NaN	0	0	NaN	NaN	0	NaN	P59998
NaN	NaN	NaN	NaN	NaN	NaN	NaN	NaN	NaN	NaN	NaN	NaN	NaN	NaN	NaN	NaN	NaN	NaN	NaN	NaN	NaN	NaN	NaN	NaN	NaN	NaN	NaN	NaN	NaN	NaN	NaN	NaN				NaN	0	0	NaN	NaN	0	NaN	P60660
NaN	NaN	NaN	NaN	NaN	NaN	NaN	NaN	NaN	NaN	NaN	NaN	NaN	NaN	NaN	NaN	NaN	NaN	14.7815	NaN	NaN	NaN	NaN	NaN	NaN	NaN	NaN	NaN	NaN	NaN	NaN	NaN				NaN	0	1	NaN	NaN	0	NaN	P60891
NaN	NaN	NaN	NaN	NaN	NaN	NaN	NaN	NaN	NaN	NaN	NaN	NaN	NaN	NaN	NaN	NaN	NaN	NaN	NaN	NaN	NaN	NaN	NaN	NaN	NaN	NaN	NaN	NaN	11.4768	NaN	NaN				NaN	0	1	NaN	NaN	0	NaN	P60900
NaN	NaN	NaN	NaN	NaN	NaN	NaN	NaN	NaN	NaN	NaN	NaN	NaN	NaN	NaN	NaN	NaN	NaN	NaN	NaN	NaN	NaN	NaN	NaN	11.615	NaN	NaN	NaN	NaN	NaN	NaN	NaN				NaN	0	1	NaN	NaN	0	NaN	P60953
NaN	NaN	NaN	NaN	NaN	NaN	NaN	NaN	NaN	NaN	NaN	NaN	NaN	NaN	NaN	NaN	NaN	NaN	NaN	NaN	NaN	NaN	NaN	NaN	NaN	NaN	NaN	NaN	NaN	12.6962	NaN	NaN				NaN	0	1	NaN	NaN	0	NaN	P60981
NaN	NaN	NaN	NaN	NaN	NaN	NaN	NaN	NaN	NaN	NaN	NaN	NaN	NaN	NaN	NaN	NaN	NaN	NaN	NaN	NaN	NaN	NaN	NaN	NaN	NaN	NaN	NaN	NaN	NaN	10.0934	NaN				NaN	0	1	NaN	NaN	0	NaN	P61026
NaN	NaN	NaN	NaN	NaN	NaN	NaN	NaN	NaN	NaN	NaN	NaN	NaN	NaN	NaN	NaN	NaN	NaN	NaN	NaN	NaN	NaN	NaN	NaN	NaN	NaN	NaN	NaN	NaN	NaN	NaN	NaN				NaN	0	0	NaN	NaN	0	NaN	P61081
NaN	NaN	NaN	NaN	NaN	NaN	NaN	NaN	NaN	NaN	NaN	NaN	13.2991	NaN	NaN	NaN	12.7535	13.0531	13.1755	NaN	NaN	13.6375	NaN	NaN	14.0774	13.5797	12.9024	13.0119	NaN	NaN	13.4644	13.4318				NaN	0	11	NaN	NaN	0	NaN	P61088
NaN	NaN	NaN	NaN	NaN	NaN	NaN	NaN	NaN	NaN	NaN	NaN	NaN	NaN	NaN	NaN	NaN	NaN	NaN	NaN	NaN	NaN	NaN	NaN	12.6116	NaN	NaN	NaN	NaN	NaN	NaN	NaN				NaN	0	1	NaN	NaN	0	NaN	P61158
NaN	NaN	NaN	NaN	NaN	NaN	NaN	NaN	NaN	NaN	NaN	NaN	13.3697	13.1597	NaN	NaN	NaN	NaN	NaN	NaN	NaN	13.2938	13.132	NaN	13.9837	NaN	13.6402	13.6533	13.5276	13.8466	NaN	13.6812				NaN	0	10	NaN	NaN	0	NaN	P84077
NaN	NaN	NaN	NaN	NaN	NaN	NaN	NaN	NaN	NaN	NaN	NaN	NaN	NaN	NaN	NaN	NaN	NaN	NaN	NaN	NaN	NaN	NaN	NaN	NaN	NaN	11.8513	NaN	NaN	NaN	NaN	NaN				NaN	0	1	NaN	NaN	0	NaN	P61247
NaN	NaN	NaN	NaN	NaN	NaN	NaN	NaN	NaN	NaN	NaN	NaN	NaN	NaN	NaN	NaN	NaN	NaN	NaN	NaN	NaN	NaN	NaN	NaN	NaN	NaN	NaN	NaN	NaN	10.338	NaN	NaN				NaN	0	1	NaN	NaN	0	NaN	P61586
NaN	NaN	NaN	NaN	NaN	NaN	NaN	NaN	NaN	NaN	NaN	NaN	NaN	NaN	NaN	NaN	NaN	12.172	NaN	NaN	NaN	NaN	12.6391	NaN	NaN	NaN	13.7521	NaN	NaN	NaN	NaN	NaN				NaN	0	3	NaN	NaN	0	NaN	P61604
NaN	NaN	NaN	NaN	NaN	NaN	NaN	NaN	NaN	NaN	NaN	NaN	12.8927	12.67	NaN	NaN	12.9778	NaN	NaN	12.7991	NaN	13.0609	NaN	NaN	13.1549	NaN	NaN	12.5404	12.5368	13.1739	12.2431	13.1242				NaN	0	11	NaN	NaN	0	NaN	P61764
NaN	NaN	NaN	NaN	NaN	NaN	NaN	NaN	NaN	NaN	NaN	NaN	NaN	NaN	NaN	NaN	13.4315	NaN	NaN	NaN	NaN	NaN	NaN	NaN	NaN	NaN	NaN	NaN	NaN	NaN	NaN	NaN				NaN	0	1	NaN	NaN	0	NaN	P61956
NaN	NaN	NaN	NaN	NaN	NaN	NaN	NaN	NaN	NaN	NaN	NaN	NaN	NaN	NaN	NaN	NaN	NaN	NaN	NaN	NaN	NaN	NaN	NaN	NaN	NaN	NaN	NaN	NaN	NaN	NaN	12.6915				NaN	0	1	NaN	NaN	0	NaN	P61970
NaN	NaN	NaN	NaN	NaN	NaN	NaN	NaN	NaN	NaN	NaN	NaN	14.9275	14.6352	13.7221	14.3004	14.736	14.0333	14.9253	15.0257	14.3906	14.0777	14.8521	13.646	15.9007	14.6183	14.9619	15.2331	14.6815	15.6836	14.7111	15.4127				NaN	0	20	NaN	NaN	0	NaN	P61978
NaN	NaN	NaN	NaN	NaN	NaN	NaN	NaN	NaN	NaN	NaN	NaN	14.5105	13.8026	13.6459	NaN	14.6083	13.9372	14.769	15.4122	14.4211	14.9272	14.7746	13.4538	16.0246	14.9172	14.8882	14.8928	14.6091	15.8003	15.1116	14.9624				NaN	0	19	NaN	NaN	0	NaN	P61981
NaN	NaN	NaN	NaN	NaN	NaN	NaN	NaN	NaN	NaN	NaN	NaN	NaN	NaN	NaN	NaN	NaN	NaN	NaN	NaN	NaN	NaN	NaN	NaN	10.9608	NaN	NaN	NaN	NaN	NaN	NaN	NaN				NaN	0	1	NaN	NaN	0	NaN	P62081
NaN	NaN	NaN	NaN	NaN	NaN	NaN	NaN	NaN	NaN	NaN	NaN	NaN	NaN	NaN	NaN	NaN	NaN	NaN	NaN	NaN	NaN	NaN	NaN	NaN	NaN	NaN	NaN	NaN	9.31603	NaN	NaN				NaN	0	1	NaN	NaN	0	NaN	P62140
NaN	NaN	NaN	NaN	NaN	NaN	NaN	NaN	NaN	NaN	NaN	NaN	NaN	NaN	NaN	NaN	NaN	NaN	NaN	NaN	9.82023	NaN	NaN	NaN	NaN	NaN	NaN	NaN	NaN	NaN	NaN	NaN				NaN	0	1	NaN	NaN	0	NaN	P62195
NaN	NaN	NaN	NaN	NaN	NaN	NaN	NaN	NaN	NaN	NaN	NaN	NaN	NaN	NaN	NaN	NaN	NaN	NaN	NaN	8.19254	NaN	NaN	NaN	NaN	NaN	NaN	NaN	NaN	NaN	NaN	NaN				NaN	0	1	NaN	NaN	0	NaN	P62249
NaN	NaN	NaN	NaN	NaN	NaN	NaN	NaN	NaN	NaN	NaN	NaN	16.9199	16.588	15.8735	16.0162	16.5059	15.922	16.6664	16.941	16.4576	16.8276	16.6472	15.7162	17.431	16.4888	17.1705	17.1763	16.8908	17.3273	16.6653	17.4149				NaN	0	20	NaN	NaN	0	NaN	P62258
NaN	NaN	NaN	NaN	NaN	NaN	NaN	NaN	NaN	NaN	NaN	NaN	NaN	NaN	NaN	NaN	NaN	NaN	NaN	NaN	NaN	NaN	NaN	NaN	NaN	NaN	12.1601	NaN	NaN	NaN	NaN	NaN				NaN	0	1	NaN	NaN	0	NaN	P62269
NaN	NaN	NaN	NaN	NaN	NaN	NaN	NaN	NaN	NaN	NaN	NaN	NaN	NaN	NaN	NaN	NaN	NaN	NaN	NaN	NaN	NaN	NaN	NaN	NaN	NaN	NaN	NaN	NaN	NaN	NaN	NaN				NaN	0	0	NaN	NaN	0	NaN	P62304
NaN	NaN	NaN	NaN	NaN	NaN	NaN	NaN	NaN	NaN	NaN	NaN	NaN	NaN	NaN	NaN	NaN	NaN	NaN	NaN	NaN	NaN	NaN	NaN	NaN	NaN	NaN	NaN	NaN	11.1909	NaN	NaN				NaN	0	1	NaN	NaN	0	NaN	P62310
NaN	NaN	NaN	NaN	NaN	NaN	NaN	NaN	NaN	NaN	NaN	NaN	NaN	NaN	NaN	NaN	NaN	NaN	NaN	NaN	NaN	NaN	NaN	NaN	NaN	NaN	NaN	NaN	NaN	NaN	NaN	NaN				NaN	0	0	NaN	NaN	0	NaN	P62314
NaN	NaN	NaN	NaN	NaN	NaN	NaN	NaN	NaN	NaN	NaN	NaN	NaN	NaN	NaN	NaN	NaN	NaN	NaN	NaN	NaN	NaN	NaN	NaN	11.9638	NaN	NaN	NaN	NaN	NaN	NaN	NaN				NaN	0	1	NaN	NaN	0	NaN	P62316
NaN	NaN	NaN	NaN	NaN	NaN	NaN	NaN	NaN	NaN	NaN	NaN	NaN	NaN	NaN	NaN	NaN	NaN	NaN	NaN	12.5207	NaN	NaN	NaN	NaN	NaN	NaN	NaN	NaN	NaN	NaN	NaN				NaN	0	1	NaN	NaN	0	NaN	P62318
NaN	NaN	NaN	NaN	NaN	NaN	NaN	NaN	NaN	NaN	NaN	NaN	NaN	NaN	NaN	NaN	NaN	NaN	NaN	11.7184	NaN	NaN	NaN	NaN	NaN	NaN	NaN	NaN	NaN	NaN	NaN	NaN				NaN	0	1	NaN	NaN	0	NaN	P67775
NaN	NaN	NaN	NaN	NaN	NaN	NaN	NaN	NaN	NaN	NaN	NaN	16.6847	15.7179	13.4732	15.0201	NaN	NaN	15.6018	14.4741	15.4114	16.1618	14.9048	15.6952	17.4665	15.0517	19.7455	15.6607	15.8795	17.4588	15.6499	17.1732				NaN	0	18	NaN	NaN	0	NaN	P62805
NaN	NaN	NaN	NaN	NaN	NaN	NaN	NaN	NaN	NaN	NaN	NaN	NaN	NaN	NaN	NaN	NaN	NaN	NaN	NaN	NaN	14.2689	13.9244	NaN	14.6302	13.9165	14.2098	14.2062	NaN	14.6988	13.6239	14.1314				NaN	0	9	NaN	NaN	0	NaN	P62826
NaN	NaN	NaN	NaN	NaN	NaN	NaN	NaN	NaN	NaN	NaN	NaN	NaN	NaN	NaN	NaN	NaN	NaN	NaN	NaN	NaN	NaN	NaN	NaN	NaN	NaN	NaN	NaN	NaN	NaN	NaN	NaN				NaN	0	0	NaN	NaN	0	NaN	P62829
NaN	NaN	NaN	NaN	NaN	NaN	NaN	NaN	NaN	NaN	NaN	NaN	NaN	NaN	NaN	NaN	NaN	NaN	NaN	NaN	NaN	NaN	NaN	NaN	NaN	NaN	NaN	NaN	NaN	11.446	NaN	NaN				NaN	0	1	NaN	NaN	0	NaN	P62857
NaN	NaN	NaN	NaN	NaN	NaN	NaN	NaN	NaN	NaN	NaN	NaN	NaN	NaN	NaN	NaN	NaN	NaN	NaN	NaN	NaN	NaN	NaN	NaN	NaN	NaN	NaN	NaN	NaN	NaN	NaN	NaN				NaN	0	0	NaN	NaN	0	NaN	P62917
NaN	NaN	NaN	NaN	NaN	NaN	NaN	NaN	NaN	NaN	NaN	NaN	16.5203	16.483	16.0652	16.2817	16.813	15.929	16.7956	16.8413	16.2478	17.1852	16.7341	15.9669	17.0541	16.7861	16.8685	17.0983	16.5015	16.8697	16.6944	16.8899				NaN	0	20	NaN	NaN	0	NaN	P62937
NaN	NaN	NaN	NaN	NaN	NaN	NaN	NaN	NaN	NaN	NaN	NaN	NaN	NaN	NaN	NaN	11.08	NaN	NaN	NaN	NaN	NaN	NaN	NaN	NaN	NaN	NaN	NaN	NaN	NaN	NaN	NaN				NaN	0	1	NaN	NaN	0	NaN	P62942
NaN	NaN	NaN	NaN	NaN	NaN	NaN	NaN	NaN	NaN	NaN	NaN	NaN	NaN	NaN	NaN	10.3728	NaN	NaN	NaN	NaN	NaN	NaN	NaN	NaN	NaN	NaN	NaN	NaN	NaN	NaN	NaN				NaN	0	1	NaN	NaN	0	NaN	Q96FJ2
NaN	NaN	NaN	NaN	NaN	NaN	NaN	NaN	NaN	NaN	NaN	NaN	NaN	NaN	NaN	NaN	NaN	NaN	NaN	NaN	NaN	NaN	NaN	NaN	NaN	NaN	NaN	NaN	NaN	NaN	NaN	NaN				NaN	0	0	NaN	NaN	0	NaN	P63208
NaN	NaN	NaN	NaN	NaN	NaN	NaN	NaN	NaN	NaN	NaN	NaN	NaN	NaN	NaN	NaN	NaN	NaN	NaN	NaN	NaN	NaN	NaN	NaN	NaN	NaN	NaN	NaN	NaN	NaN	NaN	NaN				NaN	0	0	NaN	NaN	0	NaN	P63218
NaN	NaN	NaN	NaN	NaN	NaN	NaN	NaN	NaN	NaN	NaN	NaN	NaN	NaN	NaN	NaN	NaN	NaN	NaN	NaN	NaN	NaN	NaN	NaN	NaN	NaN	NaN	NaN	10.5146	NaN	NaN	NaN				NaN	0	1	NaN	NaN	0	NaN	P63220
NaN	NaN	NaN	NaN	NaN	NaN	NaN	NaN	NaN	NaN	NaN	NaN	NaN	NaN	NaN	11.482	NaN	NaN	NaN	NaN	NaN	NaN	NaN	NaN	NaN	11.8846	NaN	NaN	NaN	NaN	11.8013	12.4626				NaN	0	4	NaN	NaN	0	NaN	Q9GZV4
NaN	NaN	NaN	NaN	NaN	NaN	NaN	NaN	NaN	NaN	NaN	NaN	NaN	NaN	NaN	NaN	NaN	NaN	NaN	NaN	NaN	NaN	NaN	NaN	12.3008	NaN	NaN	NaN	NaN	NaN	NaN	NaN				NaN	0	1	NaN	NaN	0	NaN	P63244
NaN	NaN	NaN	NaN	NaN	NaN	NaN	NaN	NaN	NaN	NaN	NaN	NaN	NaN	NaN	NaN	NaN	NaN	NaN	13.5088	NaN	NaN	NaN	NaN	NaN	NaN	NaN	NaN	NaN	NaN	NaN	NaN				NaN	0	1	NaN	NaN	0	NaN	P63313
NaN	NaN	NaN	NaN	NaN	NaN	NaN	NaN	NaN	NaN	NaN	NaN	NaN	NaN	NaN	NaN	NaN	NaN	NaN	14.1522	NaN	NaN	NaN	NaN	NaN	NaN	NaN	NaN	NaN	NaN	NaN	NaN				NaN	0	1	NaN	NaN	0	NaN	P68133
NaN	NaN	NaN	NaN	NaN	NaN	NaN	NaN	NaN	NaN	NaN	NaN	16.2229	15.8249	15.3825	15.5675	15.3568	14.8059	NaN	15.5773	15.91	16.4408	16.079	15.3698	16.9419	15.9683	17.2343	16.4227	15.7202	16.3949	15.4084	16.3063				NaN	0	19	NaN	NaN	0	NaN	Q5VTE0
NaN	NaN	NaN	NaN	NaN	NaN	NaN	NaN	NaN	NaN	NaN	NaN	18.242	18.3944	17.4255	17.2996	17.6479	16.2236	17.8352	17.7198	17.4896	18.4168	17.3237	16.5677	19.0495	17.6788	19.8455	18.0005	18.7571	19.0442	17.8721	18.8105				NaN	0	20	NaN	NaN	0	NaN	P68363
NaN	NaN	NaN	NaN	NaN	NaN	NaN	NaN	NaN	NaN	NaN	NaN	NaN	NaN	NaN	NaN	NaN	NaN	NaN	NaN	NaN	NaN	NaN	NaN	NaN	NaN	14.1463	NaN	NaN	NaN	NaN	NaN				NaN	0	1	NaN	NaN	0	NaN	P68366
NaN	NaN	NaN	NaN	NaN	NaN	NaN	NaN	NaN	NaN	NaN	NaN	17.9877	17.9158	16.8545	17.1651	17.2127	16.0919	17.2906	17.5136	17.2862	18.0548	16.9508	16.2521	18.5693	17.4635	19.7632	17.4435	18.5663	18.8319	17.616	18.5076				NaN	0	20	NaN	NaN	0	NaN	P68371
NaN	NaN	NaN	NaN	NaN	NaN	NaN	NaN	NaN	NaN	NaN	NaN	NaN	NaN	NaN	NaN	NaN	NaN	NaN	NaN	NaN	NaN	NaN	NaN	NaN	NaN	11.6421	NaN	NaN	NaN	11.7178	12.5056				NaN	0	3	NaN	NaN	0	NaN	P68402
NaN	NaN	NaN	NaN	NaN	NaN	NaN	NaN	NaN	NaN	NaN	NaN	NaN	NaN	NaN	NaN	NaN	NaN	NaN	NaN	NaN	12.1624	NaN	NaN	13.1771	NaN	NaN	12.604	NaN	13.1996	12.4976	13.0802				NaN	0	6	NaN	NaN	0	NaN	P78371
NaN	NaN	NaN	NaN	NaN	NaN	NaN	NaN	NaN	NaN	NaN	NaN	NaN	NaN	NaN	NaN	NaN	NaN	NaN	NaN	NaN	NaN	NaN	NaN	NaN	11.972	NaN	NaN	NaN	NaN	NaN	NaN				NaN	0	1	NaN	NaN	0	NaN	P78417
NaN	NaN	NaN	NaN	NaN	NaN	NaN	NaN	NaN	NaN	NaN	NaN	NaN	NaN	9.93598	NaN	NaN	NaN	NaN	NaN	NaN	NaN	NaN	NaN	NaN	NaN	NaN	NaN	NaN	NaN	NaN	NaN				NaN	0	1	NaN	NaN	0	NaN	P78527
NaN	NaN	NaN	NaN	NaN	NaN	NaN	NaN	NaN	NaN	NaN	NaN	NaN	NaN	NaN	NaN	NaN	NaN	NaN	NaN	NaN	NaN	NaN	NaN	NaN	NaN	NaN	NaN	NaN	NaN	NaN	9.31798				NaN	0	1	NaN	NaN	0	NaN	P84085
NaN	NaN	NaN	NaN	NaN	NaN	NaN	NaN	NaN	NaN	NaN	NaN	NaN	NaN	NaN	NaN	NaN	NaN	NaN	NaN	NaN	NaN	NaN	NaN	NaN	NaN	12.3187	NaN	NaN	NaN	NaN	NaN				NaN	0	1	NaN	NaN	0	NaN	P84098
NaN	NaN	NaN	NaN	NaN	NaN	NaN	NaN	NaN	NaN	NaN	NaN	NaN	NaN	NaN	NaN	NaN	NaN	12.7357	NaN	NaN	NaN	NaN	NaN	NaN	NaN	NaN	NaN	NaN	NaN	NaN	NaN				NaN	0	1	NaN	NaN	0	NaN	P84103
NaN	NaN	NaN	NaN	NaN	NaN	NaN	NaN	NaN	NaN	NaN	NaN	NaN	NaN	NaN	NaN	NaN	NaN	NaN	NaN	NaN	NaN	NaN	NaN	NaN	NaN	10.1012	NaN	NaN	NaN	NaN	NaN				NaN	0	1	NaN	NaN	0	NaN	P84157
NaN	NaN	NaN	NaN	NaN	NaN	NaN	NaN	NaN	NaN	NaN	NaN	16.587	15.373	NaN	NaN	14.6734	NaN	15.3145	NaN	15.7028	15.8319	15.1329	15.1517	16.8998	NaN	18.3601	15.268	16.3185	17.2686	15.3021	16.4718				NaN	0	15	NaN	NaN	0	NaN	P84243
NaN	NaN	NaN	NaN	NaN	NaN	NaN	NaN	NaN	NaN	NaN	NaN	NaN	NaN	NaN	NaN	NaN	NaN	NaN	NaN	NaN	NaN	NaN	NaN	12.7965	11.9688	NaN	NaN	NaN	13.3257	NaN	NaN				NaN	0	3	NaN	NaN	0	NaN	P99999
NaN	NaN	NaN	NaN	NaN	NaN	NaN	NaN	NaN	NaN	NaN	NaN	NaN	NaN	NaN	NaN	NaN	NaN	NaN	NaN	NaN	NaN	NaN	NaN	NaN	NaN	13.733	NaN	NaN	12.7573	NaN	NaN				NaN	0	2	NaN	NaN	0	NaN	Q00325
NaN	NaN	NaN	NaN	NaN	NaN	NaN	NaN	NaN	NaN	NaN	NaN	NaN	NaN	NaN	NaN	NaN	NaN	NaN	NaN	NaN	12.4504	NaN	NaN	NaN	NaN	NaN	NaN	NaN	NaN	NaN	NaN				NaN	0	1	NaN	NaN	0	NaN	Q00577
NaN	NaN	NaN	NaN	NaN	NaN	NaN	NaN	NaN	NaN	NaN	NaN	16.0012	18.7777	NaN	13.8134	NaN	NaN	15.2	14.5689	15.9057	16.553	14.961	NaN	17.2194	14.4447	16.9779	15.6797	16.4981	18.2859	14.069	15.9066				NaN	0	16	NaN	NaN	0	NaN	Q00610
NaN	NaN	NaN	NaN	NaN	NaN	NaN	NaN	NaN	NaN	NaN	NaN	NaN	NaN	NaN	NaN	NaN	NaN	NaN	NaN	NaN	NaN	NaN	NaN	NaN	NaN	NaN	NaN	NaN	10.3427	NaN	NaN				NaN	0	1	NaN	NaN	0	NaN	Q00688
NaN	NaN	NaN	NaN	NaN	NaN	NaN	NaN	NaN	NaN	NaN	NaN	NaN	NaN	NaN	NaN	NaN	NaN	NaN	NaN	NaN	NaN	NaN	13.3611	NaN	NaN	NaN	NaN	NaN	NaN	NaN	NaN				NaN	0	1	NaN	NaN	0	NaN	Q00796
NaN	NaN	NaN	NaN	NaN	NaN	NaN	NaN	NaN	NaN	NaN	NaN	NaN	NaN	NaN	NaN	NaN	NaN	13.3879	NaN	13.5773	13.9031	13.8931	NaN	14.9587	NaN	14.2521	13.7913	13.9619	13.8682	NaN	14.2705				NaN	0	10	NaN	NaN	0	NaN	Q00839
NaN	NaN	NaN	NaN	NaN	NaN	NaN	NaN	NaN	NaN	NaN	NaN	13.2915	NaN	NaN	12.3236	12.7971	13.0712	13.6108	NaN	13.8043	14.1191	13.6152	NaN	14.3888	13.0677	14.9802	13.5621	13.1996	13.9873	NaN	12.9831				NaN	0	15	NaN	NaN	0	NaN	Q01082
NaN	NaN	NaN	NaN	NaN	NaN	NaN	NaN	NaN	NaN	NaN	NaN	NaN	NaN	NaN	NaN	NaN	NaN	NaN	NaN	NaN	NaN	NaN	NaN	NaN	NaN	NaN	NaN	NaN	NaN	NaN	11.1622				NaN	0	1	NaN	NaN	0	NaN	Q01130
NaN	NaN	NaN	NaN	NaN	NaN	NaN	NaN	NaN	NaN	NaN	NaN	NaN	NaN	NaN	13.7168	NaN	14.1386	NaN	13.6575	NaN	15.6928	13.9748	15.3429	NaN	13.9299	13.5109	14.7531	NaN	14.589	14.2693	14.5454				NaN	0	12	NaN	NaN	0	NaN	Q01469
NaN	NaN	NaN	NaN	NaN	NaN	NaN	NaN	NaN	NaN	NaN	NaN	NaN	NaN	NaN	NaN	NaN	NaN	NaN	13.6378	13.0331	13.856	NaN	NaN	13.36	NaN	14.0811	13.803	NaN	NaN	13.522	14.6901				NaN	0	8	NaN	NaN	0	NaN	Q01518
NaN	NaN	NaN	NaN	NaN	NaN	NaN	NaN	NaN	NaN	NaN	NaN	NaN	NaN	NaN	NaN	NaN	NaN	NaN	NaN	NaN	NaN	NaN	NaN	13.002	NaN	NaN	NaN	NaN	NaN	NaN	NaN				NaN	0	1	NaN	NaN	0	NaN	Q01813
NaN	NaN	NaN	NaN	NaN	NaN	NaN	NaN	NaN	NaN	NaN	NaN	NaN	NaN	NaN	NaN	NaN	NaN	NaN	NaN	11.2266	NaN	NaN	NaN	NaN	NaN	NaN	NaN	NaN	NaN	NaN	NaN				NaN	0	1	NaN	NaN	0	NaN	Q01995
NaN	NaN	NaN	NaN	NaN	NaN	NaN	NaN	NaN	NaN	NaN	NaN	NaN	NaN	NaN	NaN	NaN	NaN	NaN	NaN	NaN	NaN	NaN	NaN	NaN	NaN	NaN	NaN	NaN	NaN	NaN	11.356				NaN	0	1	NaN	NaN	0	NaN	Q02790
NaN	NaN	NaN	NaN	NaN	NaN	NaN	NaN	NaN	NaN	NaN	NaN	NaN	NaN	NaN	NaN	NaN	NaN	NaN	NaN	NaN	NaN	NaN	NaN	NaN	NaN	10.8134	NaN	NaN	NaN	NaN	NaN				NaN	0	1	NaN	NaN	0	NaN	Q02878
NaN	NaN	NaN	NaN	NaN	NaN	NaN	NaN	NaN	NaN	NaN	NaN	NaN	NaN	NaN	13.2965	12.7434	NaN	NaN	13.4277	13.8886	13.8614	13.8432	NaN	14.8584	13.0096	14.5384	13.2576	13.6001	13.5067	14.8159	13.933				NaN	0	14	NaN	NaN	0	NaN	Q02952
NaN	NaN	NaN	NaN	NaN	NaN	NaN	NaN	NaN	NaN	NaN	NaN	NaN	NaN	NaN	NaN	NaN	NaN	NaN	NaN	NaN	NaN	NaN	NaN	NaN	NaN	11.4419	NaN	NaN	NaN	NaN	NaN				NaN	0	1	NaN	NaN	0	NaN	Q02978
NaN	NaN	NaN	NaN	NaN	NaN	NaN	NaN	NaN	NaN	NaN	NaN	13.5134	13.4526	12.2674	NaN	12.8536	NaN	12.9669	NaN	NaN	13.2955	NaN	NaN	14.1766	13.016	15.1032	14.637	13.1512	13.6957	NaN	NaN				NaN	0	12	NaN	NaN	0	NaN	Q03252
NaN	NaN	NaN	NaN	NaN	NaN	NaN	NaN	NaN	NaN	NaN	NaN	14.6971	NaN	NaN	14.35	15.3243	14.9978	13.3975	14.3716	14.7207	14.5989	14.4265	NaN	15.0895	14.7928	14.7339	14.834	14.5811	14.8763	14.1963	14.049				NaN	0	17	NaN	NaN	0	NaN	Q04760
NaN	NaN	NaN	NaN	NaN	NaN	NaN	NaN	NaN	NaN	NaN	NaN	12.9726	12.8203	NaN	NaN	12.5439	NaN	NaN	13.2159	NaN	11.9294	12.5891	NaN	13.464	NaN	12.7702	13.3202	12.418	13.4779	NaN	NaN				NaN	0	11	NaN	NaN	0	NaN	Q04917
NaN	NaN	NaN	NaN	NaN	NaN	NaN	NaN	NaN	NaN	NaN	NaN	NaN	NaN	NaN	NaN	NaN	NaN	NaN	NaN	NaN	NaN	NaN	NaN	13.3555	NaN	NaN	NaN	NaN	13.2376	NaN	NaN				NaN	0	2	NaN	NaN	0	NaN	Q05193
NaN	NaN	NaN	NaN	NaN	NaN	NaN	NaN	NaN	NaN	NaN	NaN	NaN	NaN	11.2138	NaN	NaN	12.9265	NaN	NaN	NaN	NaN	NaN	NaN	NaN	NaN	NaN	NaN	NaN	NaN	NaN	NaN	+			NaN	0	2	NaN	NaN	0	NaN	Q06033
NaN	NaN	NaN	NaN	NaN	NaN	NaN	NaN	NaN	NaN	NaN	NaN	NaN	NaN	NaN	NaN	NaN	NaN	NaN	NaN	13.6136	NaN	NaN	NaN	NaN	NaN	NaN	NaN	NaN	NaN	NaN	NaN				NaN	0	1	NaN	NaN	0	NaN	Q06136
NaN	NaN	NaN	NaN	NaN	NaN	NaN	NaN	NaN	NaN	NaN	NaN	NaN	NaN	NaN	NaN	NaN	NaN	NaN	NaN	NaN	NaN	NaN	NaN	13.3861	NaN	NaN	NaN	NaN	NaN	NaN	NaN				NaN	0	1	NaN	NaN	0	NaN	Q06323
NaN	NaN	NaN	NaN	NaN	NaN	NaN	NaN	NaN	NaN	NaN	NaN	NaN	NaN	NaN	NaN	NaN	NaN	NaN	13.0339	NaN	NaN	NaN	NaN	NaN	NaN	NaN	NaN	NaN	NaN	NaN	NaN				NaN	0	1	NaN	NaN	0	NaN	Q07666
NaN	NaN	NaN	NaN	NaN	NaN	NaN	NaN	NaN	NaN	NaN	NaN	11.0043	NaN	NaN	NaN	NaN	NaN	NaN	NaN	NaN	NaN	11.1757	NaN	11.881	NaN	NaN	NaN	11.075	NaN	NaN	NaN				NaN	0	4	NaN	NaN	0	NaN	Q07955
NaN	NaN	NaN	NaN	NaN	NaN	NaN	NaN	NaN	NaN	NaN	NaN	NaN	NaN	NaN	NaN	NaN	NaN	NaN	NaN	NaN	NaN	NaN	NaN	NaN	NaN	NaN	NaN	NaN	14.6324	NaN	14.8764				NaN	0	2	NaN	NaN	0	NaN	Q08211
NaN	NaN	NaN	NaN	NaN	NaN	NaN	NaN	NaN	NaN	NaN	NaN	NaN	NaN	NaN	NaN	NaN	NaN	NaN	NaN	NaN	NaN	NaN	NaN	NaN	NaN	12.4088	NaN	NaN	NaN	NaN	NaN				NaN	0	1	NaN	NaN	0	NaN	Q08257
NaN	NaN	NaN	NaN	NaN	NaN	NaN	NaN	NaN	NaN	NaN	NaN	14.012	14.2158	NaN	13.9169	13.1353	14.1622	13.7042	14.7039	NaN	14.6594	NaN	NaN	15.0059	14.2033	14.8073	14.6554	14.1073	14.8028	14.8491	15.0552				NaN	0	16	NaN	NaN	0	NaN	Q12765
NaN	NaN	NaN	NaN	NaN	NaN	NaN	NaN	NaN	NaN	NaN	NaN	NaN	NaN	NaN	NaN	NaN	NaN	NaN	NaN	NaN	NaN	NaN	NaN	NaN	NaN	NaN	NaN	NaN	NaN	NaN	11.1232				NaN	0	1	NaN	NaN	0	NaN	Q12874
NaN	NaN	NaN	NaN	NaN	NaN	NaN	NaN	NaN	NaN	NaN	NaN	NaN	NaN	NaN	NaN	NaN	NaN	11.9309	NaN	NaN	NaN	NaN	NaN	NaN	NaN	NaN	NaN	NaN	NaN	NaN	NaN				NaN	0	1	NaN	NaN	0	NaN	Q12905
NaN	NaN	NaN	NaN	NaN	NaN	NaN	NaN	NaN	NaN	NaN	NaN	NaN	NaN	NaN	12.1556	NaN	NaN	NaN	NaN	13.1586	12.8863	NaN	NaN	14.8045	NaN	NaN	14.0944	NaN	12.122	NaN	13.339				NaN	0	7	NaN	NaN	0	NaN	Q12906
NaN	NaN	NaN	NaN	NaN	NaN	NaN	NaN	NaN	NaN	NaN	NaN	NaN	11.9641	NaN	NaN	NaN	NaN	NaN	NaN	NaN	NaN	NaN	NaN	NaN	NaN	NaN	NaN	NaN	NaN	NaN	NaN				NaN	0	1	NaN	NaN	0	NaN	Q12934
NaN	NaN	NaN	NaN	NaN	NaN	NaN	NaN	NaN	NaN	NaN	NaN	NaN	NaN	NaN	NaN	NaN	NaN	NaN	NaN	NaN	NaN	NaN	NaN	NaN	NaN	NaN	NaN	NaN	NaN	NaN	NaN				NaN	0	0	NaN	NaN	0	NaN	Q12959
NaN	NaN	NaN	NaN	NaN	NaN	NaN	NaN	NaN	NaN	NaN	NaN	NaN	NaN	NaN	NaN	NaN	NaN	NaN	NaN	NaN	NaN	NaN	NaN	NaN	NaN	NaN	NaN	NaN	10.7716	NaN	NaN				NaN	0	1	NaN	NaN	0	NaN	Q13098
NaN	NaN	NaN	NaN	NaN	NaN	NaN	NaN	NaN	NaN	NaN	NaN	NaN	NaN	NaN	NaN	NaN	NaN	NaN	10.8406	NaN	NaN	NaN	NaN	NaN	NaN	NaN	NaN	NaN	NaN	NaN	NaN				NaN	0	1	NaN	NaN	0	NaN	Q13148
NaN	NaN	NaN	NaN	NaN	NaN	NaN	NaN	NaN	NaN	NaN	NaN	NaN	NaN	NaN	NaN	NaN	NaN	NaN	NaN	NaN	NaN	NaN	NaN	NaN	NaN	12.4095	NaN	NaN	NaN	NaN	12.1719				NaN	0	2	NaN	NaN	0	NaN	Q13200
NaN	NaN	NaN	NaN	NaN	NaN	NaN	NaN	NaN	NaN	NaN	NaN	NaN	NaN	NaN	NaN	NaN	12.8423	NaN	12.6591	NaN	13.2054	NaN	12.4148	NaN	13.2884	NaN	NaN	NaN	12.6156	12.9156	NaN				NaN	0	7	NaN	NaN	0	NaN	Q13228
NaN	NaN	NaN	NaN	NaN	NaN	NaN	NaN	NaN	NaN	NaN	NaN	NaN	NaN	NaN	NaN	NaN	10.4103	NaN	NaN	NaN	NaN	NaN	NaN	NaN	NaN	NaN	NaN	NaN	NaN	NaN	NaN				NaN	0	1	NaN	NaN	0	NaN	Q13449
NaN	NaN	NaN	NaN	NaN	NaN	NaN	NaN	NaN	NaN	NaN	NaN	14.041	12.6068	NaN	NaN	13.6515	12.6429	13.6391	13.7372	NaN	13.3209	NaN	NaN	13.5744	12.9878	NaN	13.7549	NaN	13.675	13.5709	12.8397				NaN	0	13	NaN	NaN	0	NaN	Q13509
NaN	NaN	NaN	NaN	NaN	NaN	NaN	NaN	NaN	NaN	NaN	NaN	NaN	NaN	NaN	NaN	NaN	NaN	NaN	NaN	NaN	12.9738	NaN	13.0697	NaN	NaN	NaN	12.1425	NaN	NaN	NaN	NaN				NaN	0	3	NaN	NaN	0	NaN	Q13515
NaN	NaN	NaN	NaN	NaN	NaN	NaN	NaN	NaN	NaN	NaN	NaN	NaN	NaN	NaN	NaN	NaN	NaN	NaN	NaN	NaN	NaN	NaN	NaN	NaN	11.7974	NaN	NaN	NaN	NaN	NaN	NaN				NaN	0	1	NaN	NaN	0	NaN	Q13561
NaN	NaN	NaN	NaN	NaN	NaN	NaN	NaN	NaN	NaN	NaN	NaN	NaN	NaN	NaN	NaN	NaN	NaN	NaN	NaN	NaN	NaN	NaN	NaN	NaN	NaN	NaN	NaN	NaN	NaN	NaN	NaN				NaN	0	0	NaN	NaN	0	NaN	Q13564
NaN	NaN	NaN	NaN	NaN	NaN	NaN	NaN	NaN	NaN	NaN	NaN	NaN	NaN	NaN	NaN	12.9381	NaN	NaN	NaN	NaN	13.2576	NaN	NaN	NaN	NaN	13.9953	13.5158	NaN	13.8454	NaN	NaN				NaN	0	5	NaN	NaN	0	NaN	Q13642
NaN	NaN	NaN	NaN	NaN	NaN	NaN	NaN	NaN	NaN	NaN	NaN	14.356	13.8917	NaN	13.5071	NaN	NaN	13.4906	14.5223	13.527	14.5441	13.5828	14.6121	16.3909	12.7921	15.1569	15.2476	14.736	15.74	13.1964	14.1648				NaN	0	17	NaN	NaN	0	NaN	Q13813
NaN	NaN	NaN	NaN	NaN	NaN	NaN	NaN	NaN	NaN	NaN	NaN	13.4882	13.3191	NaN	NaN	14.1564	NaN	NaN	12.9966	NaN	13.4547	13.4871	NaN	14.0474	NaN	NaN	13.5017	13.7134	13.8194	NaN	13.8061				NaN	0	11	NaN	NaN	0	NaN	Q13838
NaN	NaN	NaN	NaN	NaN	NaN	NaN	NaN	NaN	NaN	NaN	NaN	15.0744	15.3292	14.5829	NaN	14.682	NaN	14.8791	14.8069	13.7327	15.0708	14.1542	NaN	15.398	NaN	16.7006	14.9022	15.686	15.481	14.5793	15.2975				NaN	0	16	NaN	NaN	0	NaN	Q13885
NaN	NaN	NaN	NaN	NaN	NaN	NaN	NaN	NaN	NaN	NaN	NaN	NaN	NaN	NaN	NaN	NaN	NaN	NaN	NaN	NaN	NaN	NaN	NaN	NaN	NaN	NaN	NaN	NaN	NaN	NaN	NaN				NaN	0	0	NaN	NaN	0	NaN	Q13938
NaN	NaN	NaN	NaN	NaN	NaN	NaN	NaN	NaN	NaN	NaN	NaN	NaN	NaN	NaN	NaN	NaN	NaN	NaN	NaN	NaN	NaN	NaN	NaN	NaN	NaN	NaN	NaN	NaN	NaN	NaN	11.9738				NaN	0	1	NaN	NaN	0	NaN	Q14011
NaN	NaN	NaN	NaN	NaN	NaN	NaN	NaN	NaN	NaN	NaN	NaN	NaN	14.0066	14.1601	14.2582	14.094	14.1664	NaN	14.6825	14.6318	15.5153	14.3836	14.585	14.8081	14.1628	NaN	14.5705	14.371	14.5053	14.3458	NaN				NaN	0	16	NaN	NaN	0	NaN	Q14019
NaN	NaN	NaN	NaN	NaN	NaN	NaN	NaN	NaN	NaN	NaN	NaN	14.134	13.2626	13.4838	13.6698	13.717	13.3938	13.0286	14.6304	14.2098	15.0214	14.618	NaN	14.8781	14.6036	14.8228	14.6855	14.5259	14.8512	14.4754	15.215				NaN	0	19	NaN	NaN	0	NaN	Q14103
NaN	NaN	NaN	NaN	NaN	NaN	NaN	NaN	NaN	NaN	NaN	NaN	14.2392	14.1066	NaN	NaN	13.9986	NaN	13.876	14.0364	NaN	NaN	NaN	NaN	14.2348	NaN	13.701	NaN	13.9169	13.9028	13.5889	13.6789				NaN	0	11	NaN	NaN	0	NaN	Q14194
NaN	NaN	NaN	NaN	NaN	NaN	NaN	NaN	NaN	NaN	NaN	NaN	15.7071	14.555	14.4165	14.6763	15.1824	13.6581	14.9613	15.4572	14.3571	15.1298	14.526	NaN	15.9603	14.8005	15.6104	15.3033	15.011	16.0603	14.6028	15.6003				NaN	0	19	NaN	NaN	0	NaN	Q14195
NaN	NaN	NaN	NaN	NaN	NaN	NaN	NaN	NaN	NaN	NaN	NaN	NaN	NaN	NaN	NaN	NaN	NaN	NaN	NaN	NaN	NaN	NaN	NaN	NaN	NaN	NaN	NaN	NaN	11.2444	NaN	NaN				NaN	0	1	NaN	NaN	0	NaN	Q14203
NaN	NaN	NaN	NaN	NaN	NaN	NaN	NaN	NaN	NaN	NaN	NaN	NaN	NaN	NaN	NaN	NaN	NaN	NaN	NaN	NaN	NaN	NaN	NaN	NaN	NaN	NaN	NaN	NaN	12.2074	NaN	NaN				NaN	0	1	NaN	NaN	0	NaN	Q14204
NaN	NaN	NaN	NaN	NaN	NaN	NaN	NaN	NaN	NaN	NaN	NaN	NaN	NaN	NaN	NaN	12.6668	NaN	NaN	NaN	NaN	NaN	NaN	NaN	NaN	NaN	NaN	NaN	NaN	13.5083	NaN	NaN				NaN	0	2	NaN	NaN	0	NaN	Q14240
NaN	NaN	NaN	NaN	NaN	NaN	NaN	NaN	NaN	NaN	NaN	NaN	NaN	NaN	NaN	NaN	NaN	21.6936	NaN	NaN	NaN	NaN	NaN	NaN	NaN	NaN	NaN	NaN	NaN	NaN	NaN	NaN				NaN	0	1	NaN	NaN	0	NaN	Q14573
NaN	NaN	NaN	NaN	NaN	NaN	NaN	NaN	NaN	NaN	NaN	NaN	NaN	NaN	NaN	NaN	NaN	NaN	NaN	NaN	NaN	NaN	NaN	NaN	NaN	NaN	NaN	NaN	NaN	12.0418	NaN	NaN				NaN	0	1	NaN	NaN	0	NaN	Q14697
NaN	NaN	NaN	NaN	NaN	NaN	NaN	NaN	NaN	NaN	NaN	NaN	NaN	NaN	NaN	NaN	NaN	NaN	NaN	NaN	NaN	NaN	NaN	NaN	10.5202	NaN	NaN	NaN	NaN	NaN	NaN	NaN				NaN	0	1	NaN	NaN	0	NaN	Q14847
NaN	NaN	NaN	NaN	NaN	NaN	NaN	NaN	NaN	NaN	NaN	NaN	16.6926	17.1298	16.372	16.0702	15.8202	NaN	16.0155	16.0656	16.0056	16.5969	16.1305	14.8825	17.5688	16.4775	17.6724	17.1779	16.8016	17.3195	16.0583	16.4526				NaN	0	19	NaN	NaN	0	NaN	Q14894
NaN	NaN	NaN	NaN	NaN	NaN	NaN	NaN	NaN	NaN	NaN	NaN	NaN	NaN	NaN	NaN	NaN	NaN	12.8038	NaN	NaN	NaN	NaN	NaN	12.6734	NaN	13.2946	NaN	13.3806	NaN	NaN	13.1738				NaN	0	5	NaN	NaN	0	NaN	Q14914
NaN	NaN	NaN	NaN	NaN	NaN	NaN	NaN	NaN	NaN	NaN	NaN	NaN	NaN	NaN	NaN	NaN	NaN	NaN	NaN	NaN	11.4309	NaN	10.9607	NaN	NaN	NaN	11.7554	NaN	NaN	NaN	NaN				NaN	0	3	NaN	NaN	0	NaN	Q14974
NaN	NaN	NaN	NaN	NaN	NaN	NaN	NaN	NaN	NaN	NaN	NaN	NaN	NaN	NaN	NaN	NaN	NaN	NaN	NaN	NaN	NaN	NaN	NaN	NaN	NaN	NaN	NaN	12.0715	NaN	NaN	NaN				NaN	0	1	NaN	NaN	0	NaN	Q15019
NaN	NaN	NaN	NaN	NaN	NaN	NaN	NaN	NaN	NaN	NaN	NaN	NaN	NaN	NaN	NaN	NaN	NaN	NaN	NaN	NaN	NaN	NaN	NaN	NaN	NaN	NaN	NaN	NaN	10.7112	NaN	NaN				NaN	0	1	NaN	NaN	0	NaN	Q15056
NaN	NaN	NaN	NaN	NaN	NaN	NaN	NaN	NaN	NaN	NaN	NaN	NaN	NaN	NaN	NaN	NaN	NaN	NaN	NaN	NaN	NaN	NaN	NaN	10.4783	NaN	NaN	NaN	NaN	NaN	NaN	NaN				NaN	0	1	NaN	NaN	0	NaN	Q15084
NaN	NaN	NaN	NaN	NaN	NaN	NaN	NaN	NaN	NaN	NaN	NaN	10.4791	NaN	NaN	NaN	NaN	NaN	11.0662	NaN	NaN	NaN	NaN	NaN	12.284	NaN	NaN	NaN	11.259	11.9378	NaN	NaN				NaN	0	5	NaN	NaN	0	NaN	Q15102
NaN	NaN	NaN	NaN	NaN	NaN	NaN	NaN	NaN	NaN	NaN	NaN	14.372	14.653	13.8488	NaN	NaN	13.9565	14.3669	14.8716	14.3856	14.9857	14.6241	NaN	15.0061	14.4687	14.0475	14.5084	14.3035	12.9054	13.9456	NaN				NaN	0	16	NaN	NaN	0	NaN	Q15121
NaN	NaN	NaN	NaN	NaN	NaN	NaN	NaN	NaN	NaN	NaN	NaN	NaN	NaN	NaN	NaN	NaN	NaN	NaN	NaN	14.5601	NaN	NaN	NaN	NaN	NaN	NaN	NaN	NaN	NaN	NaN	NaN				NaN	0	1	NaN	NaN	0	NaN	Q15149
NaN	NaN	NaN	NaN	NaN	NaN	NaN	NaN	NaN	NaN	NaN	NaN	14.8798	NaN	NaN	14.6468	15.0622	14.3771	14.8581	14.5167	14.5806	15.0331	NaN	13.4962	15.1272	13.2301	14.8579	14.4658	NaN	14.8601	14.42	15.0156				NaN	0	16	NaN	NaN	0	NaN	Q15181
NaN	NaN	NaN	NaN	NaN	NaN	NaN	NaN	NaN	NaN	NaN	NaN	NaN	NaN	NaN	NaN	NaN	NaN	NaN	NaN	NaN	NaN	NaN	NaN	NaN	NaN	12.8471	NaN	13.3875	NaN	NaN	13.4795				NaN	0	3	NaN	NaN	0	NaN	Q15233
NaN	NaN	NaN	NaN	NaN	NaN	NaN	NaN	NaN	NaN	NaN	NaN	12.6697	NaN	NaN	NaN	NaN	12.5727	12.7019	12.9568	12.6635	NaN	NaN	NaN	12.8063	12.7601	12.759	13.0683	NaN	13.09	NaN	12.9426				NaN	0	11	NaN	NaN	0	NaN	Q15257
NaN	NaN	NaN	NaN	NaN	NaN	NaN	NaN	NaN	NaN	NaN	NaN	NaN	NaN	NaN	6.84097	NaN	NaN	NaN	NaN	NaN	NaN	NaN	NaN	NaN	NaN	NaN	NaN	NaN	NaN	NaN	NaN				NaN	0	1	NaN	NaN	0	NaN	Q15293
NaN	NaN	NaN	NaN	NaN	NaN	NaN	NaN	NaN	NaN	NaN	NaN	NaN	NaN	NaN	NaN	NaN	NaN	NaN	NaN	NaN	NaN	NaN	NaN	13.3183	12.8971	13.4897	12.451	13.0257	13.53	NaN	NaN				NaN	0	6	NaN	NaN	0	NaN	Q15365
NaN	NaN	NaN	NaN	NaN	NaN	NaN	NaN	NaN	NaN	NaN	NaN	NaN	NaN	NaN	NaN	13.1588	NaN	NaN	NaN	12.2731	NaN	NaN	NaN	13.5164	NaN	12.8485	NaN	12.851	NaN	NaN	NaN				NaN	0	5	NaN	NaN	0	NaN	Q15366
NaN	NaN	NaN	NaN	NaN	NaN	NaN	NaN	NaN	NaN	NaN	NaN	NaN	NaN	NaN	NaN	NaN	NaN	10.0807	NaN	NaN	NaN	NaN	NaN	NaN	NaN	NaN	NaN	NaN	NaN	NaN	NaN				NaN	0	1	NaN	NaN	0	NaN	Q15417
NaN	NaN	NaN	NaN	NaN	NaN	NaN	NaN	NaN	NaN	NaN	NaN	NaN	NaN	NaN	NaN	NaN	NaN	NaN	NaN	NaN	NaN	NaN	NaN	NaN	NaN	NaN	NaN	NaN	10.8934	NaN	NaN				NaN	0	1	NaN	NaN	0	NaN	Q15435
NaN	NaN	NaN	NaN	NaN	NaN	NaN	NaN	NaN	NaN	NaN	NaN	NaN	NaN	NaN	NaN	NaN	NaN	NaN	NaN	NaN	11.4172	NaN	NaN	NaN	NaN	NaN	NaN	NaN	NaN	NaN	NaN				NaN	0	1	NaN	NaN	0	NaN	Q15717
NaN	NaN	NaN	NaN	NaN	NaN	NaN	NaN	NaN	NaN	NaN	NaN	NaN	NaN	NaN	NaN	NaN	NaN	NaN	NaN	NaN	NaN	NaN	NaN	NaN	NaN	NaN	NaN	NaN	NaN	NaN	14.7216				NaN	0	1	NaN	NaN	0	NaN	Q16143
NaN	NaN	NaN	NaN	NaN	NaN	NaN	NaN	NaN	NaN	NaN	NaN	13.4644	12.6275	NaN	12.8847	13.0005	12.136	NaN	13.107	12.7347	13.376	13.3978	12.9129	14.6777	12.7334	14.1619	NaN	13.5017	13.4134	NaN	13.8447				NaN	0	16	NaN	NaN	0	NaN	Q16181
NaN	NaN	NaN	NaN	NaN	NaN	NaN	NaN	NaN	NaN	NaN	NaN	NaN	NaN	NaN	NaN	11.1089	NaN	NaN	NaN	NaN	NaN	NaN	NaN	NaN	NaN	NaN	NaN	NaN	NaN	NaN	NaN				NaN	0	1	NaN	NaN	0	NaN	Q16352
NaN	NaN	NaN	NaN	NaN	NaN	NaN	NaN	NaN	NaN	NaN	NaN	NaN	NaN	NaN	NaN	NaN	NaN	NaN	NaN	NaN	NaN	NaN	NaN	NaN	NaN	NaN	NaN	11.4332	NaN	NaN	NaN				NaN	0	1	NaN	NaN	0	NaN	Q16527
NaN	NaN	NaN	NaN	NaN	NaN	NaN	NaN	NaN	NaN	NaN	NaN	NaN	NaN	NaN	NaN	NaN	NaN	NaN	NaN	NaN	NaN	NaN	NaN	12.0514	NaN	NaN	NaN	NaN	12.1689	NaN	11.9936				NaN	0	3	NaN	NaN	0	NaN	Q16543
NaN	NaN	NaN	NaN	NaN	NaN	NaN	NaN	NaN	NaN	NaN	NaN	16.9796	15.74	14.3837	15.5917	17.1613	13.6846	16.4446	16.5308	16.0087	16.8564	16.3127	15.9189	17.6949	16.2346	17.0979	16.4012	16.2217	17.3752	16.5467	16.7292				NaN	0	20	NaN	NaN	0	NaN	Q16555
NaN	NaN	NaN	NaN	NaN	NaN	NaN	NaN	NaN	NaN	NaN	NaN	14.5808	13.8814	13.5688	14.3785	14.3833	14.1773	14.1497	14.6876	14.8828	15.0413	14.8265	13.4543	15.5542	14.3452	15.2805	14.769	14.9561	14.7048	14.6893	15.3695				NaN	0	20	NaN	NaN	0	NaN	Q16658
NaN	NaN	NaN	NaN	NaN	NaN	NaN	NaN	NaN	NaN	NaN	NaN	NaN	NaN	NaN	NaN	NaN	NaN	NaN	NaN	NaN	NaN	NaN	NaN	NaN	NaN	NaN	NaN	NaN	NaN	NaN	NaN				NaN	0	0	NaN	NaN	0	NaN	Q16718
NaN	NaN	NaN	NaN	NaN	NaN	NaN	NaN	NaN	NaN	NaN	NaN	13.6088	NaN	NaN	NaN	13.8259	NaN	13.6431	NaN	14.227	14.0648	13.3974	NaN	14.0342	13.7123	13.8459	13.7665	13.768	14.6213	12.5394	14.9285				NaN	0	14	NaN	NaN	0	NaN	Q16774
NaN	NaN	NaN	NaN	NaN	NaN	NaN	NaN	NaN	NaN	NaN	NaN	NaN	NaN	NaN	NaN	NaN	NaN	NaN	NaN	NaN	NaN	NaN	NaN	NaN	NaN	NaN	NaN	NaN	12.1405	NaN	NaN				NaN	0	1	NaN	NaN	0	NaN	Q16775
NaN	NaN	NaN	NaN	NaN	NaN	NaN	NaN	NaN	NaN	NaN	NaN	NaN	NaN	NaN	NaN	11.9895	NaN	NaN	NaN	NaN	NaN	NaN	NaN	NaN	NaN	NaN	NaN	NaN	NaN	NaN	NaN				NaN	0	1	NaN	NaN	0	NaN	Q16777
NaN	NaN	NaN	NaN	NaN	NaN	NaN	NaN	NaN	NaN	NaN	NaN	NaN	NaN	NaN	NaN	NaN	NaN	NaN	NaN	NaN	NaN	NaN	NaN	NaN	NaN	NaN	NaN	NaN	NaN	NaN	NaN				NaN	0	0	NaN	NaN	0	NaN	Q16891
NaN	NaN	NaN	NaN	NaN	NaN	NaN	NaN	NaN	NaN	NaN	NaN	NaN	NaN	NaN	NaN	NaN	NaN	NaN	NaN	NaN	NaN	NaN	NaN	NaN	NaN	NaN	NaN	NaN	NaN	NaN	NaN				NaN	0	0	NaN	NaN	0	NaN	Q27J81
NaN	NaN	NaN	NaN	NaN	NaN	NaN	NaN	NaN	NaN	NaN	NaN	NaN	NaN	NaN	NaN	NaN	NaN	13.4299	NaN	NaN	NaN	NaN	NaN	NaN	NaN	NaN	NaN	NaN	NaN	NaN	NaN				NaN	0	1	NaN	NaN	0	NaN	Q2KHR3
NaN	NaN	NaN	NaN	NaN	NaN	NaN	NaN	NaN	NaN	NaN	NaN	NaN	NaN	NaN	NaN	NaN	NaN	NaN	NaN	NaN	NaN	NaN	NaN	NaN	NaN	NaN	11.4561	NaN	NaN	NaN	NaN				NaN	0	1	NaN	NaN	0	NaN	Q3ZCW2
NaN	NaN	NaN	NaN	NaN	NaN	NaN	NaN	NaN	NaN	NaN	NaN	NaN	NaN	NaN	NaN	NaN	NaN	NaN	NaN	NaN	NaN	NaN	NaN	NaN	NaN	NaN	NaN	NaN	15.1673	NaN	NaN				NaN	0	1	NaN	NaN	0	NaN	Q562R1
NaN	NaN	NaN	NaN	NaN	NaN	NaN	NaN	NaN	NaN	NaN	NaN	NaN	NaN	NaN	NaN	NaN	NaN	NaN	NaN	NaN	NaN	NaN	NaN	NaN	NaN	NaN	NaN	11.3745	NaN	NaN	NaN				NaN	0	1	NaN	NaN	0	NaN	Q5H9L2
NaN	NaN	NaN	NaN	NaN	NaN	NaN	NaN	NaN	NaN	NaN	NaN	NaN	NaN	NaN	NaN	NaN	NaN	NaN	NaN	NaN	NaN	12.974	NaN	13.3658	NaN	13.8672	13.1636	NaN	13.2969	NaN	NaN				NaN	0	5	NaN	NaN	0	NaN	Q5SSJ5
NaN	NaN	NaN	NaN	NaN	NaN	NaN	NaN	NaN	NaN	NaN	NaN	NaN	NaN	NaN	NaN	NaN	NaN	NaN	NaN	NaN	NaN	NaN	NaN	NaN	NaN	NaN	11.8418	NaN	NaN	NaN	NaN				NaN	0	1	NaN	NaN	0	NaN	Q6P179
NaN	NaN	NaN	NaN	NaN	NaN	NaN	NaN	NaN	NaN	NaN	NaN	NaN	NaN	NaN	NaN	NaN	NaN	NaN	NaN	NaN	NaN	NaN	NaN	16.7747	NaN	NaN	NaN	NaN	NaN	NaN	NaN				NaN	0	1	NaN	NaN	0	NaN	Q6P4E1
NaN	NaN	NaN	NaN	NaN	NaN	NaN	NaN	NaN	NaN	NaN	NaN	NaN	NaN	NaN	12.9082	NaN	NaN	NaN	NaN	NaN	NaN	NaN	NaN	NaN	NaN	NaN	12.3068	NaN	NaN	NaN	NaN				NaN	0	2	NaN	NaN	0	NaN	Q6UX71
NaN	NaN	NaN	NaN	NaN	NaN	NaN	NaN	NaN	NaN	NaN	NaN	NaN	NaN	NaN	NaN	NaN	NaN	NaN	NaN	NaN	NaN	NaN	NaN	NaN	NaN	NaN	NaN	NaN	NaN	NaN	NaN				NaN	0	0	NaN	NaN	0	NaN	Q6ZUX3
NaN	NaN	NaN	NaN	NaN	NaN	NaN	NaN	NaN	NaN	NaN	NaN	NaN	NaN	12.9163	NaN	NaN	NaN	12.9078	NaN	12.4428	NaN	NaN	NaN	13.9683	13.1823	14.2488	NaN	14.2939	14.2258	NaN	13.9538				NaN	0	9	NaN	NaN	0	NaN	Q71U36
NaN	NaN	NaN	NaN	NaN	NaN	NaN	NaN	NaN	NaN	NaN	NaN	NaN	NaN	NaN	NaN	NaN	9.30478	NaN	NaN	NaN	NaN	NaN	NaN	NaN	NaN	NaN	NaN	NaN	NaN	NaN	NaN				NaN	0	1	NaN	NaN	0	NaN	Q7LBR1
NaN	NaN	NaN	NaN	NaN	NaN	NaN	NaN	NaN	NaN	NaN	NaN	15.9477	13.127	15.9157	14.4774	17.9274	17.4717	15.9985	15.7141	16.4539	13.7365	NaN	14.874	11.9246	13.9515	13.6129	NaN	15.71	13.5183	14.7772	13.4647				NaN	0	18	NaN	NaN	0	NaN	Q7Z401
NaN	NaN	NaN	NaN	NaN	NaN	NaN	NaN	NaN	NaN	NaN	NaN	NaN	NaN	NaN	NaN	NaN	NaN	NaN	NaN	NaN	NaN	NaN	NaN	NaN	NaN	11.2959	NaN	NaN	NaN	NaN	NaN				NaN	0	1	NaN	NaN	0	NaN	Q7Z4W1
NaN	NaN	NaN	NaN	NaN	NaN	NaN	NaN	NaN	NaN	NaN	NaN	NaN	NaN	NaN	NaN	NaN	NaN	NaN	NaN	10.9241	NaN	NaN	NaN	NaN	NaN	NaN	NaN	NaN	NaN	NaN	NaN				NaN	0	1	NaN	NaN	0	NaN	Q86UP2
NaN	NaN	NaN	NaN	NaN	NaN	NaN	NaN	NaN	NaN	NaN	NaN	NaN	NaN	NaN	NaN	12.2655	NaN	NaN	NaN	NaN	NaN	NaN	NaN	NaN	NaN	NaN	NaN	NaN	NaN	NaN	NaN				NaN	0	1	NaN	NaN	0	NaN	Q86V81
NaN	NaN	NaN	NaN	NaN	NaN	NaN	NaN	NaN	NaN	NaN	NaN	NaN	NaN	NaN	NaN	NaN	NaN	NaN	NaN	NaN	NaN	NaN	NaN	NaN	NaN	NaN	NaN	13.261	13.1023	NaN	NaN				NaN	0	2	NaN	NaN	0	NaN	Q86VP6
NaN	NaN	NaN	NaN	NaN	NaN	NaN	NaN	NaN	NaN	NaN	NaN	NaN	NaN	NaN	NaN	NaN	NaN	NaN	NaN	14.7332	NaN	NaN	NaN	NaN	NaN	NaN	NaN	NaN	NaN	NaN	NaN				NaN	0	1	NaN	NaN	0	NaN	Q8IVT5
NaN	NaN	NaN	NaN	NaN	NaN	NaN	NaN	NaN	NaN	NaN	NaN	NaN	NaN	NaN	NaN	NaN	10.9929	NaN	NaN	NaN	NaN	NaN	NaN	NaN	NaN	NaN	NaN	NaN	NaN	NaN	NaN				NaN	0	1	NaN	NaN	0	NaN	Q8IWU5
NaN	NaN	NaN	NaN	NaN	NaN	NaN	NaN	NaN	NaN	NaN	NaN	NaN	NaN	NaN	NaN	NaN	NaN	NaN	NaN	NaN	NaN	NaN	NaN	NaN	NaN	NaN	NaN	NaN	NaN	NaN	NaN				NaN	0	0	NaN	NaN	0	NaN	Q8IYF1
NaN	NaN	NaN	NaN	NaN	NaN	NaN	NaN	NaN	NaN	NaN	NaN	NaN	NaN	NaN	NaN	NaN	NaN	NaN	NaN	NaN	NaN	NaN	NaN	NaN	NaN	NaN	NaN	NaN	NaN	NaN	12.6407				NaN	0	1	NaN	NaN	0	NaN	Q8N3J6
NaN	NaN	NaN	NaN	NaN	NaN	NaN	NaN	NaN	NaN	NaN	NaN	NaN	NaN	NaN	NaN	NaN	NaN	NaN	NaN	NaN	NaN	NaN	NaN	NaN	NaN	NaN	NaN	NaN	NaN	NaN	NaN				NaN	0	0	NaN	NaN	0	NaN	Q8N4P3
NaN	NaN	NaN	NaN	NaN	NaN	NaN	NaN	NaN	NaN	NaN	NaN	NaN	NaN	NaN	NaN	NaN	NaN	11.1749	NaN	NaN	NaN	NaN	NaN	NaN	NaN	NaN	NaN	NaN	NaN	NaN	NaN				NaN	0	1	NaN	NaN	0	NaN	Q8NCW5
NaN	NaN	NaN	NaN	NaN	NaN	NaN	NaN	NaN	NaN	NaN	NaN	16.0786	NaN	NaN	NaN	16.5188	16.0085	16.3564	NaN	NaN	NaN	NaN	NaN	NaN	NaN	NaN	NaN	NaN	NaN	NaN	NaN				NaN	0	4	NaN	NaN	0	NaN	Q8NG11
NaN	NaN	NaN	NaN	NaN	NaN	NaN	NaN	NaN	NaN	NaN	NaN	NaN	NaN	NaN	NaN	NaN	NaN	NaN	NaN	NaN	NaN	NaN	NaN	NaN	NaN	NaN	NaN	NaN	11.5911	NaN	NaN				NaN	0	1	NaN	NaN	0	NaN	Q8TD57
NaN	NaN	NaN	NaN	NaN	NaN	NaN	NaN	NaN	NaN	NaN	NaN	NaN	NaN	NaN	NaN	NaN	NaN	NaN	NaN	NaN	NaN	NaN	NaN	NaN	NaN	NaN	NaN	NaN	12.542	NaN	NaN				NaN	0	1	NaN	NaN	0	NaN	Q8WW12
NaN	NaN	NaN	NaN	NaN	NaN	NaN	NaN	NaN	NaN	NaN	NaN	NaN	NaN	NaN	NaN	NaN	NaN	NaN	10.1326	NaN	NaN	NaN	NaN	NaN	NaN	NaN	NaN	NaN	NaN	NaN	NaN				NaN	0	1	NaN	NaN	0	NaN	Q8WXF1
NaN	NaN	NaN	NaN	NaN	NaN	NaN	NaN	NaN	NaN	NaN	NaN	NaN	NaN	NaN	NaN	NaN	NaN	NaN	NaN	NaN	NaN	NaN	NaN	NaN	NaN	NaN	NaN	NaN	11.2626	NaN	NaN				NaN	0	1	NaN	NaN	0	NaN	Q8WZ42
NaN	NaN	NaN	NaN	NaN	NaN	NaN	NaN	NaN	NaN	NaN	NaN	NaN	NaN	NaN	NaN	NaN	NaN	NaN	NaN	10.8258	NaN	NaN	NaN	NaN	NaN	NaN	NaN	NaN	NaN	NaN	NaN				NaN	0	1	NaN	NaN	0	NaN	Q92522
NaN	NaN	NaN	NaN	NaN	NaN	NaN	NaN	NaN	NaN	NaN	NaN	NaN	NaN	NaN	NaN	NaN	NaN	NaN	NaN	NaN	NaN	NaN	NaN	NaN	NaN	NaN	NaN	12.1615	NaN	NaN	NaN				NaN	0	1	NaN	NaN	0	NaN	Q92538
NaN	NaN	NaN	NaN	NaN	NaN	NaN	NaN	NaN	NaN	NaN	NaN	NaN	NaN	NaN	NaN	NaN	NaN	NaN	NaN	NaN	NaN	NaN	NaN	NaN	NaN	NaN	NaN	NaN	NaN	NaN	10.8016				NaN	0	1	NaN	NaN	0	NaN	Q92597
NaN	NaN	NaN	NaN	NaN	NaN	NaN	NaN	NaN	NaN	NaN	NaN	NaN	NaN	NaN	NaN	NaN	NaN	NaN	NaN	NaN	NaN	NaN	NaN	14.1654	NaN	14.0255	NaN	NaN	13.6375	13.6783	NaN				NaN	0	4	NaN	NaN	0	NaN	Q92599
NaN	NaN	NaN	NaN	NaN	NaN	NaN	NaN	NaN	NaN	NaN	NaN	NaN	14.5879	NaN	NaN	NaN	NaN	NaN	NaN	NaN	NaN	NaN	NaN	NaN	NaN	NaN	NaN	NaN	NaN	NaN	13.5681				NaN	0	2	NaN	NaN	0	NaN	Q92765
NaN	NaN	NaN	NaN	NaN	NaN	NaN	NaN	NaN	NaN	NaN	NaN	NaN	NaN	NaN	NaN	NaN	11.865	NaN	NaN	NaN	NaN	NaN	NaN	NaN	NaN	NaN	NaN	NaN	NaN	NaN	NaN				NaN	0	1	NaN	NaN	0	NaN	Q92823
NaN	NaN	NaN	NaN	NaN	NaN	NaN	NaN	NaN	NaN	NaN	NaN	NaN	NaN	NaN	NaN	NaN	NaN	NaN	NaN	NaN	11.5541	NaN	NaN	NaN	NaN	NaN	NaN	NaN	NaN	NaN	NaN				NaN	0	1	NaN	NaN	0	NaN	Q92841
NaN	NaN	NaN	NaN	NaN	NaN	NaN	NaN	NaN	NaN	NaN	NaN	NaN	NaN	NaN	NaN	NaN	NaN	NaN	NaN	NaN	NaN	NaN	NaN	12.571	NaN	NaN	NaN	NaN	NaN	NaN	NaN				NaN	0	1	NaN	NaN	0	NaN	Q92945
NaN	NaN	NaN	NaN	NaN	NaN	NaN	NaN	NaN	NaN	NaN	NaN	NaN	NaN	NaN	NaN	NaN	NaN	NaN	NaN	11.2616	NaN	NaN	NaN	NaN	NaN	NaN	NaN	NaN	NaN	NaN	NaN				NaN	0	1	NaN	NaN	0	NaN	Q93045
NaN	NaN	NaN	NaN	NaN	NaN	NaN	NaN	NaN	NaN	NaN	NaN	NaN	NaN	NaN	NaN	NaN	NaN	NaN	NaN	12.1483	NaN	NaN	NaN	NaN	NaN	NaN	NaN	NaN	NaN	NaN	NaN				NaN	0	1	NaN	NaN	0	NaN	Q96AE4
NaN	NaN	NaN	NaN	NaN	NaN	NaN	NaN	NaN	NaN	NaN	NaN	NaN	NaN	NaN	NaN	NaN	NaN	NaN	NaN	NaN	NaN	NaN	NaN	NaN	NaN	NaN	NaN	NaN	NaN	NaN	NaN				NaN	0	0	NaN	NaN	0	NaN	Q96C86
NaN	NaN	NaN	NaN	NaN	NaN	NaN	NaN	NaN	NaN	NaN	NaN	NaN	NaN	NaN	NaN	NaN	NaN	NaN	NaN	NaN	NaN	NaN	NaN	11.2034	NaN	NaN	NaN	NaN	NaN	NaN	NaN				NaN	0	1	NaN	NaN	0	NaN	Q96FW1
NaN	NaN	NaN	NaN	NaN	NaN	NaN	NaN	NaN	NaN	NaN	NaN	NaN	NaN	NaN	NaN	NaN	NaN	NaN	NaN	14.3619	14.7794	14.1141	NaN	14.9994	14.1643	14.6858	NaN	NaN	14.9863	14.5999	14.7479				NaN	0	9	NaN	NaN	0	NaN	Q96G03
NaN	NaN	NaN	NaN	NaN	NaN	NaN	NaN	NaN	NaN	NaN	NaN	NaN	NaN	NaN	9.57334	NaN	NaN	NaN	NaN	NaN	NaN	NaN	NaN	NaN	NaN	NaN	NaN	NaN	NaN	NaN	NaN				NaN	0	1	NaN	NaN	0	NaN	Q96GD0
NaN	NaN	NaN	NaN	NaN	NaN	NaN	NaN	NaN	NaN	NaN	NaN	NaN	NaN	NaN	NaN	NaN	NaN	NaN	NaN	10.9909	NaN	NaN	NaN	NaN	NaN	NaN	NaN	NaN	NaN	NaN	NaN				NaN	0	1	NaN	NaN	0	NaN	Q96IU4
NaN	NaN	NaN	NaN	NaN	NaN	NaN	NaN	NaN	NaN	NaN	NaN	NaN	NaN	NaN	NaN	NaN	NaN	NaN	NaN	NaN	NaN	NaN	NaN	11.8388	NaN	NaN	NaN	NaN	NaN	NaN	NaN				NaN	0	1	NaN	NaN	0	NaN	Q96JE9
NaN	NaN	NaN	NaN	NaN	NaN	NaN	NaN	NaN	NaN	NaN	NaN	15.1102	14.9788	15.5058	NaN	NaN	NaN	NaN	NaN	NaN	15.2723	15.5638	15.249	15.913	15.5024	15.6533	15.3248	15.5887	15.3625	NaN	15.5477				NaN	0	13	NaN	NaN	0	NaN	Q96KP4
NaN	NaN	NaN	NaN	NaN	NaN	NaN	NaN	NaN	NaN	NaN	NaN	NaN	NaN	NaN	NaN	NaN	NaN	NaN	NaN	10.2656	NaN	NaN	NaN	NaN	NaN	NaN	NaN	NaN	NaN	NaN	NaN				NaN	0	1	NaN	NaN	0	NaN	Q96RL7
NaN	NaN	NaN	NaN	NaN	NaN	NaN	NaN	NaN	NaN	NaN	NaN	NaN	NaN	NaN	NaN	NaN	NaN	NaN	NaN	NaN	NaN	NaN	NaN	NaN	NaN	NaN	NaN	13.8781	NaN	NaN	NaN				NaN	0	1	NaN	NaN	0	NaN	Q96RR1
NaN	NaN	NaN	NaN	NaN	NaN	NaN	NaN	NaN	NaN	NaN	NaN	NaN	NaN	NaN	NaN	NaN	NaN	NaN	NaN	10.4419	NaN	NaN	NaN	NaN	NaN	NaN	NaN	NaN	NaN	NaN	NaN				NaN	0	1	NaN	NaN	0	NaN	Q99426
NaN	NaN	NaN	NaN	NaN	NaN	NaN	NaN	NaN	NaN	NaN	NaN	16.5144	16.1261	15.6376	16.5948	16.3708	16.2207	16.0603	16.472	16.6514	16.9315	16.6523	15.8513	16.8339	16.4482	16.7373	16.8055	16.7249	16.9612	16.7499	16.3562				NaN	0	20	NaN	NaN	0	NaN	Q99497
NaN	NaN	NaN	NaN	NaN	NaN	NaN	NaN	NaN	NaN	NaN	NaN	NaN	NaN	NaN	NaN	NaN	NaN	NaN	NaN	NaN	13.2331	NaN	12.8517	12.941	NaN	NaN	12.6574	NaN	NaN	NaN	NaN				NaN	0	4	NaN	NaN	0	NaN	Q99733
NaN	NaN	NaN	NaN	NaN	NaN	NaN	NaN	NaN	NaN	NaN	NaN	NaN	NaN	NaN	NaN	NaN	NaN	NaN	NaN	NaN	12.3423	NaN	NaN	12.4937	NaN	12.5582	12.3667	NaN	12.4762	NaN	NaN				NaN	0	5	NaN	NaN	0	NaN	Q99832
NaN	NaN	NaN	NaN	NaN	NaN	NaN	NaN	NaN	NaN	NaN	NaN	NaN	NaN	NaN	NaN	12.7998	NaN	12.473	12.7237	11.7635	NaN	NaN	NaN	13.0017	NaN	NaN	12.4357	NaN	NaN	NaN	NaN				NaN	0	6	NaN	NaN	0	NaN	Q99962
NaN	NaN	NaN	NaN	NaN	NaN	NaN	NaN	NaN	NaN	NaN	NaN	NaN	NaN	NaN	NaN	NaN	11.46	NaN	NaN	NaN	NaN	NaN	NaN	NaN	NaN	NaN	NaN	NaN	NaN	NaN	NaN				NaN	0	1	NaN	NaN	0	NaN	Q99969
NaN	NaN	NaN	NaN	NaN	NaN	NaN	NaN	NaN	NaN	NaN	NaN	NaN	NaN	NaN	NaN	14.1713	NaN	NaN	14.2451	13.9991	14.4169	13.6098	NaN	15.5406	14.6081	14.2549	14.061	14.1669	14.5438	13.5479	14.2652				NaN	0	13	NaN	NaN	0	NaN	Q9BPU6
NaN	NaN	NaN	NaN	NaN	NaN	NaN	NaN	NaN	NaN	NaN	NaN	NaN	NaN	NaN	NaN	NaN	NaN	8.16027	NaN	NaN	NaN	NaN	NaN	NaN	NaN	NaN	NaN	NaN	NaN	NaN	NaN				NaN	0	1	NaN	NaN	0	NaN	Q9BRK5
NaN	NaN	NaN	NaN	NaN	NaN	NaN	NaN	NaN	NaN	NaN	NaN	NaN	NaN	NaN	NaN	NaN	NaN	NaN	NaN	NaN	NaN	NaN	NaN	NaN	NaN	NaN	9.93527	NaN	NaN	NaN	NaN				NaN	0	1	NaN	NaN	0	NaN	Q9BTT0
NaN	NaN	NaN	NaN	NaN	NaN	NaN	NaN	NaN	NaN	NaN	NaN	NaN	NaN	NaN	NaN	NaN	NaN	NaN	NaN	NaN	NaN	NaN	NaN	NaN	NaN	13.4525	13.6282	12.8482	NaN	NaN	NaN				NaN	0	3	NaN	NaN	0	NaN	Q9BUT1
NaN	NaN	NaN	NaN	NaN	NaN	NaN	NaN	NaN	NaN	NaN	NaN	NaN	NaN	NaN	NaN	NaN	NaN	NaN	NaN	11.0353	NaN	NaN	NaN	NaN	NaN	NaN	NaN	NaN	NaN	NaN	NaN				NaN	0	1	NaN	NaN	0	NaN	Q9BVA1
NaN	NaN	NaN	NaN	NaN	NaN	NaN	NaN	NaN	NaN	NaN	NaN	NaN	NaN	NaN	NaN	NaN	NaN	NaN	NaN	NaN	NaN	NaN	NaN	NaN	NaN	NaN	10.267	NaN	NaN	NaN	NaN				NaN	0	1	NaN	NaN	0	NaN	Q9BW30
NaN	NaN	NaN	NaN	NaN	NaN	NaN	NaN	NaN	NaN	NaN	NaN	NaN	NaN	NaN	NaN	NaN	NaN	NaN	NaN	11.6666	NaN	NaN	NaN	NaN	NaN	NaN	NaN	NaN	NaN	NaN	NaN				NaN	0	1	NaN	NaN	0	NaN	Q9BY11
NaN	NaN	NaN	NaN	NaN	NaN	NaN	NaN	NaN	NaN	NaN	NaN	NaN	NaN	NaN	NaN	NaN	NaN	NaN	12.4688	NaN	NaN	NaN	NaN	NaN	NaN	NaN	NaN	NaN	NaN	NaN	NaN				NaN	0	1	NaN	NaN	0	NaN	Q9H0U4
NaN	NaN	NaN	NaN	NaN	NaN	NaN	NaN	NaN	NaN	NaN	NaN	NaN	NaN	NaN	NaN	NaN	NaN	NaN	NaN	NaN	NaN	NaN	NaN	NaN	NaN	NaN	NaN	NaN	NaN	NaN	NaN				NaN	0	0	NaN	NaN	0	NaN	Q9H115
NaN	NaN	NaN	NaN	NaN	NaN	NaN	NaN	NaN	NaN	NaN	NaN	NaN	NaN	NaN	NaN	NaN	NaN	NaN	NaN	11.3528	NaN	NaN	NaN	NaN	NaN	NaN	NaN	NaN	NaN	NaN	NaN				NaN	0	1	NaN	NaN	0	NaN	Q9H1E3
NaN	NaN	NaN	NaN	NaN	NaN	NaN	NaN	NaN	NaN	NaN	NaN	NaN	NaN	NaN	NaN	NaN	NaN	NaN	NaN	11.9787	NaN	NaN	NaN	NaN	NaN	NaN	NaN	NaN	NaN	NaN	NaN				NaN	0	1	NaN	NaN	0	NaN	Q9H299
NaN	NaN	NaN	NaN	NaN	NaN	NaN	NaN	NaN	NaN	NaN	NaN	NaN	NaN	NaN	NaN	14.5632	NaN	NaN	NaN	NaN	NaN	NaN	NaN	NaN	NaN	NaN	NaN	NaN	NaN	NaN	NaN				NaN	0	1	NaN	NaN	0	NaN	Q9H668
NaN	NaN	NaN	NaN	NaN	NaN	NaN	NaN	NaN	NaN	NaN	NaN	NaN	NaN	NaN	NaN	NaN	NaN	NaN	NaN	NaN	NaN	NaN	NaN	NaN	NaN	NaN	NaN	NaN	NaN	NaN	NaN				NaN	0	0	NaN	NaN	0	NaN	Q9HB71
NaN	NaN	NaN	NaN	NaN	NaN	NaN	NaN	NaN	NaN	NaN	NaN	NaN	NaN	NaN	NaN	NaN	NaN	NaN	NaN	NaN	NaN	NaN	NaN	NaN	NaN	NaN	NaN	NaN	NaN	NaN	NaN				NaN	0	0	NaN	NaN	0	NaN	Q9HC38
NaN	NaN	NaN	NaN	NaN	NaN	NaN	NaN	NaN	NaN	NaN	NaN	14.0863	13.5325	NaN	NaN	NaN	NaN	NaN	14.2191	14.0269	14.3572	13.4085	13.8077	14.6662	NaN	14.5901	14.2996	14.2267	14.3271	13.9486	14.3988				NaN	0	14	NaN	NaN	0	NaN	Q9HCJ6
NaN	NaN	NaN	NaN	NaN	NaN	NaN	NaN	NaN	NaN	NaN	NaN	NaN	NaN	NaN	NaN	NaN	NaN	NaN	NaN	NaN	13.3624	NaN	NaN	NaN	NaN	15.7569	NaN	14.3753	13.8995	NaN	NaN				NaN	0	4	NaN	NaN	0	NaN	Q9NQC3
NaN	NaN	NaN	NaN	NaN	NaN	NaN	NaN	NaN	NaN	NaN	NaN	NaN	NaN	NaN	NaN	NaN	NaN	10.693	NaN	NaN	NaN	NaN	NaN	NaN	NaN	NaN	NaN	NaN	NaN	NaN	NaN				NaN	0	1	NaN	NaN	0	NaN	Q9NR28
NaN	NaN	NaN	NaN	NaN	NaN	NaN	NaN	NaN	NaN	NaN	NaN	NaN	8.1151	NaN	NaN	NaN	NaN	NaN	NaN	NaN	NaN	NaN	NaN	NaN	NaN	NaN	NaN	NaN	NaN	NaN	NaN				NaN	0	1	NaN	NaN	0	NaN	Q9UMX0
NaN	NaN	NaN	NaN	NaN	NaN	NaN	NaN	NaN	NaN	NaN	NaN	NaN	NaN	NaN	NaN	NaN	NaN	NaN	NaN	9.90275	NaN	NaN	NaN	NaN	NaN	NaN	NaN	NaN	NaN	NaN	NaN				NaN	0	1	NaN	NaN	0	NaN	Q9NRX4
NaN	NaN	NaN	NaN	NaN	NaN	NaN	NaN	NaN	NaN	NaN	NaN	NaN	NaN	NaN	NaN	NaN	NaN	NaN	NaN	10.5617	NaN	NaN	NaN	NaN	NaN	NaN	NaN	NaN	NaN	NaN	NaN				NaN	0	1	NaN	NaN	0	NaN	Q9NSD9
NaN	NaN	NaN	NaN	NaN	NaN	NaN	NaN	NaN	NaN	NaN	NaN	NaN	NaN	NaN	NaN	NaN	NaN	NaN	NaN	NaN	NaN	NaN	NaN	NaN	NaN	10.4849	NaN	NaN	NaN	NaN	NaN				NaN	0	1	NaN	NaN	0	NaN	Q9NTK5
NaN	NaN	NaN	NaN	NaN	NaN	NaN	NaN	NaN	NaN	NaN	NaN	NaN	NaN	NaN	NaN	NaN	NaN	NaN	NaN	NaN	NaN	NaN	NaN	NaN	NaN	NaN	NaN	NaN	12.3329	NaN	NaN				NaN	0	1	NaN	NaN	0	NaN	Q9NTM9
NaN	NaN	NaN	NaN	NaN	NaN	NaN	NaN	NaN	NaN	NaN	NaN	NaN	NaN	NaN	NaN	NaN	NaN	NaN	NaN	NaN	NaN	NaN	NaN	NaN	NaN	NaN	NaN	NaN	10.6793	NaN	NaN				NaN	0	1	NaN	NaN	0	NaN	Q9NVA2
NaN	NaN	NaN	NaN	NaN	NaN	NaN	NaN	NaN	NaN	NaN	NaN	NaN	NaN	NaN	NaN	NaN	NaN	NaN	NaN	NaN	NaN	NaN	NaN	NaN	NaN	NaN	NaN	12.8075	NaN	NaN	NaN				NaN	0	1	NaN	NaN	0	NaN	Q9NZJ9
NaN	NaN	NaN	NaN	NaN	NaN	NaN	NaN	NaN	NaN	NaN	NaN	NaN	NaN	NaN	NaN	NaN	NaN	NaN	NaN	12.8211	NaN	NaN	NaN	NaN	NaN	NaN	NaN	NaN	NaN	NaN	NaN				NaN	0	1	NaN	NaN	0	NaN	Q9NZN9
NaN	NaN	NaN	NaN	NaN	NaN	NaN	NaN	NaN	NaN	NaN	NaN	NaN	NaN	NaN	NaN	NaN	NaN	NaN	NaN	NaN	NaN	NaN	NaN	NaN	NaN	NaN	9.22238	NaN	NaN	NaN	NaN				NaN	0	1	NaN	NaN	0	NaN	Q9UBE0
NaN	NaN	NaN	NaN	NaN	NaN	NaN	NaN	NaN	NaN	NaN	NaN	NaN	NaN	NaN	NaN	NaN	NaN	NaN	NaN	9.94037	NaN	NaN	NaN	NaN	NaN	NaN	NaN	NaN	NaN	NaN	NaN				NaN	0	1	NaN	NaN	0	NaN	Q9UKT7
NaN	NaN	NaN	NaN	NaN	NaN	NaN	NaN	NaN	NaN	NaN	NaN	NaN	NaN	NaN	NaN	NaN	8.58477	NaN	NaN	NaN	NaN	NaN	NaN	NaN	NaN	NaN	NaN	NaN	NaN	NaN	NaN				NaN	0	1	NaN	NaN	0	NaN	Q9UM54
NaN	NaN	NaN	NaN	NaN	NaN	NaN	NaN	NaN	NaN	NaN	NaN	NaN	NaN	NaN	NaN	NaN	NaN	NaN	NaN	NaN	NaN	NaN	NaN	NaN	NaN	NaN	NaN	NaN	NaN	NaN	12.2822				NaN	0	1	NaN	NaN	0	NaN	Q9UMN6
NaN	NaN	NaN	NaN	NaN	NaN	NaN	NaN	NaN	NaN	NaN	NaN	NaN	NaN	NaN	NaN	NaN	NaN	NaN	NaN	10.3343	NaN	NaN	NaN	NaN	NaN	NaN	NaN	NaN	NaN	NaN	NaN				NaN	0	1	NaN	NaN	0	NaN	Q9UMS4
NaN	NaN	NaN	NaN	NaN	NaN	NaN	NaN	NaN	NaN	NaN	NaN	NaN	NaN	NaN	NaN	NaN	NaN	NaN	NaN	NaN	NaN	NaN	NaN	NaN	NaN	NaN	NaN	NaN	NaN	NaN	NaN				NaN	0	0	NaN	NaN	0	NaN	Q9UNM6
NaN	NaN	NaN	NaN	NaN	NaN	NaN	NaN	NaN	NaN	NaN	NaN	NaN	NaN	NaN	NaN	NaN	NaN	NaN	NaN	NaN	NaN	NaN	NaN	NaN	NaN	NaN	NaN	NaN	NaN	NaN	NaN				NaN	0	0	NaN	NaN	0	NaN	Q9UQ80
NaN	NaN	NaN	NaN	NaN	NaN	NaN	NaN	NaN	NaN	NaN	NaN	NaN	NaN	NaN	NaN	NaN	NaN	NaN	NaN	NaN	NaN	NaN	NaN	NaN	NaN	NaN	NaN	NaN	12.213	NaN	NaN				NaN	0	1	NaN	NaN	0	NaN	Q9Y266
NaN	NaN	NaN	NaN	NaN	NaN	NaN	NaN	NaN	NaN	NaN	NaN	NaN	NaN	NaN	NaN	NaN	NaN	NaN	NaN	NaN	NaN	NaN	NaN	NaN	NaN	NaN	NaN	NaN	NaN	NaN	NaN				NaN	0	0	NaN	NaN	0	NaN	Q9Y285
NaN	NaN	NaN	NaN	NaN	NaN	NaN	NaN	NaN	NaN	NaN	NaN	NaN	NaN	NaN	NaN	NaN	NaN	NaN	NaN	10.4664	NaN	NaN	NaN	NaN	NaN	NaN	NaN	NaN	NaN	NaN	NaN				NaN	0	1	NaN	NaN	0	NaN	Q9Y287
NaN	NaN	NaN	NaN	NaN	NaN	NaN	NaN	NaN	NaN	NaN	NaN	NaN	NaN	NaN	NaN	NaN	NaN	NaN	NaN	NaN	NaN	NaN	NaN	NaN	NaN	NaN	NaN	NaN	12.7442	NaN	NaN				NaN	0	1	NaN	NaN	0	NaN	Q9Y2S2
NaN	NaN	NaN	NaN	NaN	NaN	NaN	NaN	NaN	NaN	NaN	NaN	NaN	NaN	NaN	NaN	NaN	NaN	NaN	NaN	NaN	11.4359	NaN	NaN	NaN	NaN	NaN	NaN	NaN	NaN	NaN	NaN				NaN	0	1	NaN	NaN	0	NaN	Q9Y2V2
NaN	NaN	NaN	NaN	NaN	NaN	NaN	NaN	NaN	NaN	NaN	NaN	NaN	NaN	NaN	NaN	NaN	NaN	NaN	NaN	NaN	NaN	NaN	NaN	NaN	NaN	NaN	NaN	NaN	NaN	NaN	NaN				NaN	0	0	NaN	NaN	0	NaN	Q9Y3A5
NaN	NaN	NaN	NaN	NaN	NaN	NaN	NaN	NaN	NaN	NaN	NaN	NaN	NaN	NaN	NaN	NaN	NaN	NaN	NaN	11.5539	NaN	NaN	NaN	NaN	NaN	NaN	NaN	NaN	NaN	NaN	NaN				NaN	0	1	NaN	NaN	0	NaN	Q9Y3D6
NaN	NaN	NaN	NaN	NaN	NaN	NaN	NaN	NaN	NaN	NaN	NaN	NaN	NaN	NaN	NaN	NaN	NaN	NaN	NaN	12.8949	NaN	NaN	NaN	NaN	NaN	NaN	NaN	NaN	NaN	NaN	NaN				NaN	0	1	NaN	NaN	0	NaN	Q9Y3E1
NaN	NaN	NaN	NaN	NaN	NaN	NaN	NaN	NaN	NaN	NaN	NaN	NaN	NaN	NaN	NaN	NaN	NaN	NaN	NaN	NaN	NaN	NaN	NaN	NaN	NaN	11.1895	NaN	NaN	NaN	NaN	NaN				NaN	0	1	NaN	NaN	0	NaN	Q9Y3I0
NaN	NaN	NaN	NaN	NaN	NaN	NaN	NaN	NaN	NaN	NaN	NaN	NaN	NaN	NaN	NaN	NaN	NaN	NaN	NaN	NaN	NaN	NaN	NaN	NaN	NaN	NaN	NaN	NaN	12.7763	NaN	NaN				NaN	0	1	NaN	NaN	0	NaN	Q9Y3M8
NaN	NaN	NaN	NaN	NaN	NaN	NaN	NaN	NaN	NaN	NaN	NaN	NaN	NaN	NaN	NaN	NaN	NaN	NaN	NaN	11.1989	NaN	NaN	NaN	NaN	NaN	NaN	NaN	NaN	NaN	NaN	NaN				NaN	0	1	NaN	NaN	0	NaN	Q9Y696
NaN	NaN	NaN	NaN	NaN	NaN	NaN	NaN	NaN	NaN	NaN	NaN	NaN	NaN	NaN	NaN	NaN	NaN	NaN	NaN	NaN	NaN	NaN	NaN	NaN	NaN	NaN	14.6486	NaN	NaN	NaN	NaN				NaN	0	1	NaN	NaN	0	NaN	Q9Y6X4

## Sheet: SRF3_VH subanalysis
SI Table 4. SRF subgroup analysis to vitreous humor.
SRF subgroup 3 (SRF3)							Vitreous humor																				Potential contaminants	Student's T-test Significant SRF3_VH	Student's T-test significant	Mol. weight [kDa]	Count SRF	Count VH	Student's T-test p-value SRF3_VH	Student's T-test q-value SRF3_VH	Student's T-test Difference SRF3_VH	Student's T-test Test statistic SRF3_VH	Majority protein IDs
SRF1	SRF4	SRF7	SRF9	SRF17	SRF18	SRF24	VH1	VH2	VH3	VH4	VH5	VH6	VH7	VH8	VH9	VH10	VH11	VH12	VH13	VH14	VH15	VH16	VH17	VH18	VH19	VH20
17.8996	18.1918	18.8794	18.0485	17.8999	17.2564	18.0694	NaN	NaN	15.1268	14.411	NaN	NaN	NaN	NaN	NaN	NaN	15.479	15.1394	NaN	17.8493	NaN	NaN	NaN	13.9718	NaN	NaN		+	SRF3_VH	23.063	23	6	0.000420051	0.00120287	2.70544	4.97302	B9A064
26.4069	26.8791	26.4009	26.5718	26.7445	26.4863	27.0488	26.0886	25.3696	26.5096	25.7328	26.4222	25.9804	26.2575	25.9543	25.5467	24.3575	26.1182	25.9775	23.3611	25.9517	24.1901	24.5239	25.6734	24.5658	26.3348	24.4026	+	+	SRF3_VH	69.366	24	20	0.00235414	0.00494369	1.18242	3.38482	P02768
19.6905	18.8805	19.6864	19.2308	19.2061	19.1809	19.1962	17.4477	18.3822	18.8872	18.0136	18.3272	18.6909	18.075	17.4776	18.2753	16.4561	17.7876	18.5107	16.4337	17.8695	16.9747	17.4262	17.6147	16.6308	17.931	16.9833		+	SRF3_VH	122.2	24	20	9.18266e-06	5.25916e-05	1.58616	5.54417	P00450
16.6039	16.8848	16.8103	16.753	16.7054	17.3045	17.3854	15.1118	15.7351	16.9769	16.1097	16.3459	17.2386	16.1101	15.9965	16.2132	14.5217	16.1646	15.932	14.5993	16.8165	14.4435	15.5932	16.2522	14.201	16.0008	14.7605		+	SRF3_VH	85.532	24	20	0.00223742	0.00494369	1.16488	3.40524	P00751
16.8879	16.9366	16.9554	17.1776	16.7694	17.5798	17.1968	16.4164	16.4329	16.7775	15.8641	17.4094	16.628	17.2056	16.1507	15.9911	12.7781	15.551	15.8101	13.8633	15.9049	14.4158	15.0391	15.6795	14.6446	15.6658	14.1297		+	SRF3_VH	52.602	24	20	0.00359417	0.00665979	1.45403	3.21359	P01008
20.8164	19.9262	21.3838	20.613	19.9613	20.3953	20.5133	18.6716	20.0887	20.5107	20.0091	20.3874	20.7705	20.2335	19.5133	18.9898	18.4546	18.843	20.1138	18.1061	19.9185	18.5942	19.1644	19.2283	18.1255	19.1592	17.5245		+	SRF3_VH	47.65	24	20	0.00313262	0.00608051	1.19528	3.26947	P01011
16.2987	15.9617	16.589	16.1144	16.3047	16.2766	16.474	14.7378	15.6744	15.9501	15.4244	14.8167	15.7396	15.2699	14.4904	14.8571	13.7367	14.4281	15.6245	13.7829	15.2157	13.9537	14.6502	14.3844	14.3681	14.8263	14.0683		+	SRF3_VH	53.154	23	20	5.66332e-06	3.56789e-05	1.48849	5.73364	P01019
16.2127	17.499	17.113	16.6106	17.5116	17.0097	17.3362	15.7503	15.6875	16.021	15.5462	16.7907	15.9921	16.8229	15.1973	15.6162	14.0911	15.5448	15.2591	13.8453	15.804	NaN	14.8548	15.5418	14.7494	16.0058	13.9966		+	SRF3_VH	71.957	24	19	6.63921e-05	0.000261419	1.61464	4.81549	P01042
20.6785	18.6838	21.8487	20.8697	19.5809	19.7938	21.1178	17.2788	18.3749	17.9807	17.223	17.377	18.1637	17.3241	16.7628	18.2387	16.5493	18.3322	17.7989	15.6563	19.1797	16.409	16.463	18.2318	15.8558	17.842	15.8462		+	SRF3_VH	11.765	23	20	3.65607e-07	3.83887e-06	3.02322	6.83443	P01834
21.1136	21.5497	22.362	21.862	21.2669	21.1862	22.3775	21.1579	21.3009	20.8377	20.2247	20.23	21.3264	19.8531	20.0643	20.7739	19.6216	21.414	20.5898	18.4405	21.9709	19.3256	19.2498	20.4213	18.6895	20.8719	18.7068		+	SRF3_VH	36.105	24	20	0.00158136	0.00398502	1.42044	3.54386	P01857
19.1756	17.9199	20.0194	19.0298	18.9435	18.7736	17.8661	NaN	17.5684	17.2687	15.9031	16.4463	17.1188	16.6318	16.2516	17.1166	NaN	17.367	NaN	NaN	19.2553	16.7755	NaN	18.2686	NaN	16.0766	14.9974		+	SRF3_VH	35.9	23	14	0.000455651	0.00124809	1.88643	4.22765	P01859
18.7767	19.4406	20.3895	17.9084	17.2687	19.6572	18.0504	16.9327	17.7977	16.8172	17.5455	16.7867	19.2045	16.5788	14.9817	17.5698	16.6364	19.0041	17.3137	14.4788	NaN	16.1132	16.0626	17.8874	13.2841	16.6405	15.0258		+	SRF3_VH	37.654	23	19	0.00214765	0.00494369	2.11811	3.4379	P01876
21.2893	22.2769	21.7754	20.9139	21.2453	21.2312	22.0843	20.1443	21.1623	20.9649	19.8496	20.3339	20.3267	20.2937	20.1341	19.739	17.8792	20.4243	19.4467	18.0362	20.0712	16.8036	19.0988	19.7338	18.3995	19.6278	18.3366		+	SRF3_VH	30.777	24	20	0.000127228	0.000421861	2.00488	4.52626	P02647
18.1858	19.3775	19.4026	18.2098	18.343	18.1366	19.3219	17.5826	18.3117	17.0443	16.2439	16.2973	17.6325	16.0432	17.2172	16.7328	14.4515	17.9687	16.0595	15.062	16.7338	13.5941	16.3854	16.8192	14.7206	16.7301	15.2142		+	SRF3_VH	11.175	24	20	5.37034e-05	0.000225554	2.36881	4.85893	P02652
15.5534	17.3346	16.0472	16.2635	16.1954	15.7004	16.8162	14.7539	NaN	15.9556	15.8681	15.8567	15.7544	16.1632	15.4867	15.6866	NaN	14.6645	15.6247	NaN	15.2503	NaN	15.4072	14.8381	14.4137	15.5821	14.0111		+	SRF3_VH	38.298	23	16	0.00304114	0.00608051	0.940654	3.34894	P02749
18.7175	19.7956	19.0811	19.1445	19.2358	19.4479	19.5703	17.1302	17.0699	16.3147	16.6307	16.0991	16.1025	16.3767	15.5174	16.2191	14.7278	17.0378	16.8071	15.1616	16.3869	14.5483	15.856	16.5795	15.543	16.5153	15.6609		+	SRF3_VH	39.34	24	20	6.25928e-11	1.97167e-09	3.17044	10.8304	P02765
17.8339	17.032	17.7441	17.4209	17.7502	17.5795	17.7466	14.9323	17.0725	16.2954	16.8921	15.4083	15.0148	15.2534	15.5711	15.8204	15.6538	15.7606	17.0241	14.1532	15.7048	15.2403	14.5116	NaN	14.0762	15.9551	16.2666		+	SRF3_VH	15.887	23	19	5.32526e-06	3.56789e-05	1.97586	5.81906	P02766
18.4901	19.6262	18.5079	18.7366	19.0609	19.0063	19.4126	18.2919	18.1297	18.8425	18.2719	18.8267	18.6242	18.5536	18.0346	18.1258	16.5181	18.184	18.129	16.7911	18.5205	15.8271	17.4801	18.2515	17.0279	18.1119	16.0281		+	SRF3_VH	52.917	24	20	0.00371859	0.00669347	1.14874	3.19971	P02774
22.8327	23.6734	23.2489	23.5089	23.7907	23.5871	23.6421	22.6408	22.6839	22.3887	23.302	23.6475	23.0671	23.4796	22.8013	22.7724	21.7259	22.1419	23.3932	20.7366	22.2201	21.9435	22.4104	22.5667	21.021	22.8171	22.1094		+	SRF3_VH	77.063	24	20	0.00318503	0.00608051	0.975663	3.26274	P02787
20.2156	20.5902	20.2948	20.3225	20.2416	20.4511	20.7587	19.0007	19.1641	19.869	19.1882	20.9884	19.9724	20.6389	19.4859	18.8856	16.8874	18.7635	18.4334	16.8129	19.5883	17.0894	18.197	18.8981	17.7356	18.7353	17.2229		+	SRF3_VH	51.676	24	20	0.0014548	0.00381885	1.63279	3.57699	P02790
16.4009	17.0199	16.4751	16.8697	17.0027	17.0028	17.0328	15.4936	15.1174	16.395	15.1331	15.9377	15.2742	15.9063	14.5313	NaN	NaN	15.3855	15.2126	NaN	15.6906	NaN	14.3332	15.5294	NaN	15.2489	14.9894		+	SRF3_VH	54.305	23	15	9.28308e-07	8.35477e-06	1.48392	6.96292	P04004
16.3192	17.4564	17.2173	17.1365	16.8722	16.3842	17.3155	14.2586	14.8871	NaN	NaN	15.0094	14.4334	14.497	NaN	NaN	NaN	14.19	14.2699	NaN	14.6371	NaN	NaN	14.134	NaN	14.411	NaN		+	SRF3_VH	59.578	23	10	6.0937e-10	1.27968e-08	2.48458	13.8269	P04196
17.7575	18.6808	18.1672	17.535	18.0541	18.203	18.6141	16.8071	16.8703	17.4444	16.0152	17.4596	17.2483	17.3516	16.722	16.6611	13.9988	16.4945	16.1736	NaN	16.5184	NaN	14.9292	16.4679	15.3552	16.6229	14.9363		+	SRF3_VH	54.253	23	18	8.78335e-05	0.000325501	1.80695	4.74528	P04217
18.333	17.0327	17.9826	17.8381	17.5883	18.133	17.5104	16.8382	17.5424	17.3628	17.0241	17.0023	17.3775	16.9342	16.3062	16.4099	15.4157	16.2461	17.0978	14.9179	16.5228	15.831	16.3772	16.5423	15.1363	16.6276	15.4382		+	SRF3_VH	55.154	23	20	0.000208374	0.000625121	1.32649	4.33581	P05155
15.3122	14.8347	15.2396	15.0273	15.2144	15.0138	15.137	13.686	14.1788	NaN	14.0494	13.8979	14.2784	12.7056	NaN	13.7846	NaN	NaN	14.2617	NaN	13.9192	13.1867	13.733	NaN	NaN	NaN	NaN		+	SRF3_VH	65.75	22	11	2.85902e-06	2.25148e-05	1.3221	7.0267	P05156
18.8176	18.8818	17.6586	18.562	19.1851	19.1388	18.9394	17.3218	18.1013	17.6831	16.9715	19.6591	17.034	19.4305	18.2859	18.0067	16.2514	17.6835	16.6654	16.6049	16.6825	13.8346	16.3699	17.5831	16.8616	17.4938	16.4911		+	SRF3_VH	45.398	24	20	0.00506824	0.00886941	1.4897	3.0726	P06727
19.0035	18.4695	18.2017	19.3345	19.4211	18.8771	18.7525	16.6673	17.3237	14.8288	17.7885	16.6836	15.7875	16.4871	17.0871	16.8231	16.6033	16.2996	16.2116	15.7323	16.5985	16.4435	15.949	16.569	15.6807	16.6081	16.4843		+	SRF3_VH	44.552	24	20	1.47499e-09	2.32312e-08	2.43286	9.26097	P07339
14.7616	13.2355	NaN	15.2325	14.7097	13.7703	NaN	18.8698	18.4146	15.1075	18.1559	18.4146	17.5092	18.3727	19.0543	18.812	19.1671	18.7227	16.8065	19.3776	18.1288	18.9246	19.2395	18.7804	19.7287	18.9691	19.4115		+	SRF3_VH	45.119	18	20	2.63577e-08	3.32107e-07	-4.15646	-8.22867	P10523
21.5891	20.6641	21.4029	21.342	21.4131	21.109	20.8587	20.0846	21.1098	19.9841	20.7652	20.2493	20.5344	20.0661	19.9409	20.1003	19.5369	19.2245	21.0477	18.8082	19.9116	19.8203	19.9884	19.4875	18.3618	20.173	20.1463		+	SRF3_VH	52.494	24	20	0.000101274	0.00035446	1.22995	4.61425	P10909
15.6019	17.5549	15.9594	16.1752	15.9956	16.6436	16.194	14.3249	14.8277	14.6558	14.8827	14.7666	15.9199	14.6979	14.4164	14.9019	NaN	14.6297	NaN	NaN	NaN	NaN	12.7301	13.621	NaN	14.8446	NaN		+	SRF3_VH	106.46	23	13	5.22e-05	0.000225554	1.74819	5.26774	P19823
14.3416	15.6816	14.7069	14.4675	14.5869	14.7083	14.651	11.9043	13.3902	NaN	NaN	13.241	15.1159	13.4236	13.1904	13.6997	NaN	13.9373	13.7777	NaN	12.8347	NaN	13.0803	12.1527	12.6382	13.7661	12.7651	+	+	SRF3_VH	101.39	23	15	0.000167197	0.000526672	1.4737	4.61553	P19827
17.4815	16.7673	16.1407	18.1085	18.016	16.4422	17.4424	15.6505	15.7157	15.3523	16.3378	16.0066	14.7812	15.7756	15.9426	15.3757	14.3589	14.6026	NaN	NaN	15.8708	14.9071	16.3471	15.7325	13.917	15.514	16.1425		+	SRF3_VH	25.552	22	18	1.41464e-05	6.85556e-05	1.73699	5.48428	P22352
15.258	15.4462	15.9279	15.2285	15.2641	14.4571	NaN	13.9387	NaN	14.2986	NaN	13.4184	13.7386	13.5527	12.9901	12.6107	NaN	13.2756	12.4126	NaN	NaN	NaN	NaN	NaN	NaN	13.6573	NaN		+	SRF3_VH	69.068	19	10	1.15144e-05	6.04504e-05	1.87431	6.61983	P43652
14.8882	14.5735	NaN	15.822	14.1571	14.7568	NaN	19.4802	19.212	18.7188	18.9664	18.9561	18.723	18.9932	19.5651	19.5158	20.0607	19.4969	19.1092	20.1755	19.4916	19.9061	19.8351	19.3059	19.7521	19.3161	19.8286		+	SRF3_VH	41.792	19	20	6.61181e-16	4.16544e-14	-4.58089	-19.7148	P63261
13.9456	14.3982	13.7493	13.8228	14.8364	14.7802	12.0461	15.4934	16.1466	14.4977	16.9045	15.112	14.6663	14.4858	15.2189	14.8668	15.1124	15.5382	16.7611	14.577	14.8862	14.7063	15.7857	15.0328	13.363	15.9827	16.8601		+	SRF3_VH	86.955	19	20	0.00231923	0.00494369	-1.36007	-3.39082	Q06481
14.6325	13.58	NaN	16.2661	NaN	15.3209	15.2874	NaN	NaN	NaN	NaN	NaN	NaN	13.0811	NaN	NaN	12.8775	NaN	NaN	13.5131	NaN	13.8165	NaN	13.7721	13.445	NaN	13.0071		+	SRF3_VH	89.386	17	7	0.00215941	0.00494369	1.65848	4.09569	Q17R60
NaN	NaN	NaN	NaN	NaN	NaN	NaN	NaN	NaN	12.1435	NaN	NaN	NaN	NaN	NaN	NaN	NaN	NaN	NaN	NaN	NaN	NaN	NaN	NaN	NaN	NaN	NaN				12.466	1	1	NaN	NaN	0	NaN	A0A075B6K0
NaN	NaN	NaN	13.4169	NaN	NaN	NaN	NaN	NaN	12.4038	NaN	NaN	NaN	NaN	NaN	NaN	NaN	NaN	NaN	NaN	NaN	NaN	NaN	NaN	NaN	NaN	NaN				12.332	1	1	NaN	NaN	0	NaN	A0A075B6K5
NaN	NaN	16.0845	NaN	NaN	NaN	NaN	NaN	NaN	NaN	NaN	NaN	NaN	NaN	NaN	14.5167	NaN	NaN	NaN	NaN	NaN	NaN	NaN	NaN	NaN	NaN	NaN				13.085	1	1	NaN	NaN	0	NaN	A2NJV5
NaN	11.9019	NaN	NaN	NaN	NaN	NaN	NaN	NaN	NaN	NaN	NaN	NaN	NaN	NaN	NaN	NaN	NaN	NaN	NaN	NaN	NaN	NaN	NaN	NaN	NaN	NaN				12.926	1	0	NaN	NaN	0	NaN	A0A0B4J1V0
NaN	NaN	NaN	NaN	NaN	NaN	NaN	NaN	NaN	NaN	NaN	NaN	NaN	NaN	NaN	NaN	NaN	NaN	NaN	NaN	NaN	NaN	NaN	NaN	NaN	NaN	NaN				13.203	2	0	NaN	NaN	0	NaN	A0A0B4J1Y9
NaN	NaN	NaN	NaN	NaN	NaN	NaN	NaN	NaN	NaN	NaN	NaN	NaN	NaN	NaN	NaN	NaN	NaN	NaN	NaN	NaN	NaN	NaN	NaN	NaN	NaN	NaN				12.674	1	0	NaN	NaN	0	NaN	A0A0C4DH38
NaN	NaN	NaN	NaN	14.6374	14.5919	NaN	NaN	NaN	NaN	NaN	NaN	NaN	NaN	NaN	NaN	NaN	NaN	NaN	NaN	NaN	NaN	NaN	NaN	NaN	NaN	NaN				13.148	7	0	NaN	NaN	0	NaN	A0A0C4DH55
NaN	NaN	NaN	NaN	NaN	NaN	NaN	NaN	NaN	NaN	NaN	NaN	NaN	NaN	NaN	NaN	NaN	NaN	NaN	NaN	NaN	NaN	NaN	NaN	NaN	NaN	NaN				13.079	0	0	NaN	NaN	0	NaN	A0A0C4DH68
NaN	NaN	NaN	NaN	NaN	NaN	NaN	NaN	NaN	NaN	NaN	NaN	NaN	NaN	NaN	NaN	NaN	NaN	NaN	NaN	NaN	NaN	NaN	NaN	NaN	NaN	NaN				12.822	1	0	NaN	NaN	0	NaN	A0A0J9YX35
NaN	NaN	NaN	NaN	NaN	NaN	NaN	18.222	19.2983	20.4273	19.4535	19.3683	18.1759	19.6027	20.3961	19.3476	23.7879	17.8295	23.2842	19.9049	19.8464	19.1322	22.3766	18.4373	21.5314	19.2313	19.7089				19.909	1	20	NaN	NaN	0	NaN	A0A140G945
NaN	NaN	NaN	NaN	NaN	NaN	NaN	NaN	NaN	NaN	NaN	NaN	NaN	NaN	NaN	NaN	NaN	NaN	NaN	NaN	NaN	NaN	NaN	NaN	NaN	NaN	NaN	+			77.456	1	0	NaN	NaN	0	NaN	P23142
18.9503	16.267	18.6256	19.1091	NaN	19.7779	18.4083	18.3664	NaN	NaN	17.9595	NaN	NaN	NaN	NaN	NaN	NaN	NaN	18.5485	NaN	NaN	17.2298	NaN	17.5854	17.6149	NaN	NaN	+			24.409	22	6	0.257215	0.305746	0.638966	1.20157	P00761
NaN	NaN	NaN	NaN	NaN	NaN	NaN	NaN	NaN	NaN	NaN	NaN	NaN	NaN	NaN	NaN	NaN	NaN	NaN	NaN	NaN	NaN	NaN	NaN	NaN	NaN	NaN	+			51.621	0	0	NaN	NaN	0	NaN	P02533
NaN	NaN	13.8096	NaN	12.5415	NaN	NaN	NaN	NaN	NaN	NaN	NaN	NaN	NaN	NaN	NaN	NaN	NaN	NaN	NaN	NaN	NaN	NaN	NaN	NaN	NaN	NaN	+			60.044	6	0	NaN	NaN	0	NaN	P02538
NaN	18.2453	NaN	NaN	18.1106	NaN	NaN	NaN	NaN	NaN	NaN	NaN	NaN	NaN	15.4392	NaN	NaN	14.86	NaN	NaN	NaN	NaN	NaN	NaN	NaN	15.3746	NaN	+			69.293	11	3	NaN	NaN	0	NaN	P02769
NaN	NaN	NaN	NaN	NaN	NaN	NaN	NaN	NaN	NaN	NaN	NaN	NaN	NaN	NaN	NaN	NaN	NaN	NaN	NaN	NaN	NaN	NaN	NaN	NaN	NaN	NaN	+			59.998	0	0	NaN	NaN	0	NaN	P04259
15.053	13.1791	15.7625	14.9877	14.7609	15.7029	NaN	NaN	NaN	NaN	NaN	NaN	NaN	NaN	NaN	NaN	NaN	NaN	NaN	NaN	NaN	NaN	NaN	NaN	NaN	NaN	NaN	+			51.267	18	0	NaN	NaN	0	NaN	P08779
15.1071	NaN	16.0669	14.2419	NaN	15.0839	NaN	NaN	NaN	NaN	NaN	NaN	NaN	NaN	10.825	NaN	NaN	NaN	NaN	NaN	NaN	NaN	NaN	NaN	NaN	NaN	NaN	+			58.826	15	1	NaN	NaN	0	NaN	P13645
NaN	NaN	NaN	NaN	NaN	NaN	NaN	NaN	NaN	NaN	NaN	NaN	NaN	NaN	NaN	NaN	NaN	NaN	NaN	NaN	NaN	NaN	NaN	NaN	NaN	NaN	NaN	+			62.378	1	0	NaN	NaN	0	NaN	P13647
12.4851	NaN	15.9161	NaN	NaN	12.1086	NaN	NaN	NaN	NaN	NaN	NaN	NaN	NaN	NaN	NaN	NaN	NaN	NaN	NaN	NaN	NaN	NaN	NaN	NaN	NaN	11.5068	+			62.129	13	1	NaN	NaN	0	NaN	P35527
NaN	NaN	NaN	NaN	NaN	NaN	NaN	NaN	NaN	NaN	NaN	NaN	NaN	NaN	NaN	NaN	NaN	NaN	NaN	NaN	NaN	NaN	NaN	NaN	NaN	NaN	NaN	+			65.432	0	0	NaN	NaN	0	NaN	P35908
NaN	NaN	NaN	NaN	NaN	NaN	NaN	NaN	NaN	NaN	NaN	NaN	NaN	NaN	NaN	NaN	NaN	NaN	NaN	NaN	NaN	NaN	NaN	NaN	NaN	NaN	NaN	+			46.228	0	0	NaN	NaN	0	NaN	Q95121
NaN	NaN	NaN	NaN	NaN	NaN	NaN	NaN	NaN	NaN	NaN	NaN	NaN	NaN	NaN	NaN	NaN	NaN	NaN	NaN	NaN	NaN	NaN	NaN	NaN	NaN	NaN				135.07	1	0	NaN	NaN	0	NaN	O00533
NaN	NaN	NaN	NaN	NaN	NaN	NaN	NaN	NaN	NaN	NaN	NaN	NaN	NaN	NaN	NaN	NaN	NaN	NaN	NaN	NaN	NaN	NaN	NaN	NaN	NaN	NaN				32.444	1	0	NaN	NaN	0	NaN	O00560
NaN	NaN	NaN	NaN	NaN	NaN	NaN	NaN	13.2791	NaN	NaN	NaN	NaN	NaN	NaN	13.0344	NaN	NaN	NaN	NaN	12.8443	NaN	12.6995	NaN	NaN	NaN	NaN				61.247	1	4	NaN	NaN	0	NaN	O14773
NaN	NaN	NaN	NaN	14.4946	14.4853	NaN	NaN	NaN	NaN	14.7937	13.8899	14.2795	NaN	NaN	14.3372	14.1133	NaN	NaN	NaN	NaN	NaN	14.7192	14.0826	NaN	NaN	14.9099				47.119	10	8	NaN	NaN	0	NaN	O43505
12.7324	NaN	NaN	12.6503	NaN	13.0366	NaN	10.9209	NaN	NaN	NaN	NaN	NaN	NaN	NaN	NaN	NaN	NaN	NaN	NaN	NaN	NaN	NaN	NaN	NaN	NaN	NaN				74.823	8	1	NaN	NaN	0	NaN	O75326
13.8002	14.3627	NaN	14.0694	NaN	13.8831	NaN	NaN	15.9465	13.9653	15.3631	15.0178	14.8759	14.6039	14.7582	14.8715	15.2893	14.4108	15.4554	NaN	14.5023	NaN	NaN	14.5355	NaN	14.392	15.195				109.79	15	15	NaN	NaN	0	NaN	O94985
NaN	NaN	NaN	NaN	NaN	NaN	NaN	17.8141	17.0244	16.7233	17.039	17.5419	16.9639	17.5681	18.167	17.8382	18.1779	17.7697	16.5075	18.9697	17.8832	18.2797	18.0461	18.441	19.027	17.955	18.5829				36.688	2	20	NaN	NaN	0	NaN	P00338
NaN	NaN	NaN	NaN	NaN	NaN	NaN	18.558	17.9816	17.4467	17.8188	18.2257	17.6585	18.0261	18.5712	18.2479	18.6156	18.067	16.8982	19.2754	17.6357	18.4843	18.2682	18.5072	18.8434	18.3136	18.6412				44.614	1	20	NaN	NaN	0	NaN	P00558
NaN	14.6866	14.5314	NaN	NaN	14.1625	NaN	14.3913	14.9104	14.4809	14.1793	14.6124	14.4821	NaN	NaN	13.5486	12.3877	NaN	NaN	NaN	14.2283	NaN	NaN	NaN	NaN	14.2229	NaN				70.036	7	10	NaN	NaN	0	NaN	P00734
13.094	19.3847	19.9389	15.5708	18.1114	18.9462	18.4879	15.5203	13.9197	20.213	21.1481	18.7242	21.0399	18.895	15.4888	18.5616	15.7331	16.7365	17.0658	18.2481	16.8977	14.3319	14.379	18.8998	10.6745	15.2429	11.0247				45.205	22	20	0.423336	0.476253	1.01045	0.81399	P00738
14.4366	15.1061	14.8988	14.2068	14.0831	14.7132	15.4583	14.107	14.3168	14.8742	13.9815	14.6017	14.3741	14.604	14.2043	13.817	NaN	14.4528	14.2796	NaN	14.0268	NaN	NaN	13.8197	NaN	13.6306	NaN				90.568	22	14	0.0182978	0.0268083	0.479714	2.58137	P00747
NaN	13.5348	13.0692	NaN	13.0195	NaN	NaN	NaN	NaN	NaN	NaN	NaN	NaN	NaN	NaN	NaN	NaN	NaN	NaN	NaN	NaN	NaN	NaN	NaN	NaN	NaN	NaN				67.791	7	0	NaN	NaN	0	NaN	P00748
NaN	NaN	NaN	NaN	NaN	NaN	NaN	18.3287	18.9861	17.7783	18.3978	18.2948	18.7773	18.5921	18.6043	19.2833	19.1199	18.5126	17.9381	19.6899	18.5885	19.3605	19.2461	19.0669	19.3341	18.6904	19.0116				29.246	1	20	NaN	NaN	0	NaN	P00918
21.8328	22.0189	21.0915	21.8738	21.697	22.255	21.504	21.739	22.0416	23.4665	22.1389	22.6496	22.8599	22.3535	21.832	21.4093	20.9488	21.9457	21.4643	20.4477	22.2611	20.553	20.6703	21.4623	21.1301	21.5359	20.3831				46.736	24	20	0.790375	0.816289	0.0886468	0.268688	P01009
19.3566	17.5231	17.5097	18.5556	18.3182	18.651	17.4926	17.7448	17.8642	14.9464	17.8981	16.798	19.6562	16.8814	16.8676	17.4486	16.3017	17.4692	18.2675	16.7798	17.1745	16.5857	17.6031	17.6069	16.4834	18.1522	17.8366				163.29	24	20	0.035072	0.0491008	0.882674	2.22853	P01023
19.6267	19.2522	19.0388	19.5887	19.7018	20.0478	20.0461	18.7855	19.2265	20.5135	19.2165	19.2331	20.2985	19.0894	18.6317	18.7969	15.6343	19.3139	18.6954	17.2243	19.4358	16.7649	18.2921	19.1288	17.2465	19.0523	16.9759				187.15	24	20	0.0384857	0.0515872	1.03679	2.18485	P01024
NaN	NaN	NaN	NaN	NaN	NaN	NaN	NaN	NaN	NaN	NaN	NaN	NaN	NaN	NaN	NaN	NaN	NaN	NaN	NaN	NaN	NaN	NaN	NaN	NaN	NaN	NaN				23.171	1	0	NaN	NaN	0	NaN	P01033
18.5812	17.0725	16.8392	18.6688	17.8901	18.6922	17.8618	17.2706	18.7867	17.1951	18.9225	17.4825	17.6369	16.9239	17.6718	18.1388	17.8013	17.7111	18.6491	16.6338	17.7103	17.6287	17.5293	16.7483	16.2923	18.0093	17.9544				15.799	24	20	0.329233	0.377121	0.308845	0.995077	P01034
NaN	NaN	NaN	NaN	NaN	NaN	NaN	NaN	NaN	NaN	NaN	NaN	12.7284	NaN	NaN	NaN	NaN	NaN	NaN	NaN	NaN	NaN	NaN	NaN	NaN	NaN	NaN				18.098	1	1	NaN	NaN	0	NaN	P01591
NaN	12.8285	NaN	NaN	NaN	NaN	NaN	NaN	NaN	NaN	NaN	NaN	11.443	NaN	NaN	NaN	NaN	NaN	NaN	NaN	NaN	NaN	NaN	NaN	NaN	NaN	NaN				12.848	1	1	NaN	NaN	0	NaN	P01594
15.528	15.4618	16.5432	NaN	15.0953	15.3988	NaN	NaN	NaN	NaN	14.56	NaN	NaN	NaN	NaN	14.9096	14.0543	15.7228	NaN	NaN	NaN	NaN	NaN	NaN	NaN	NaN	NaN				12.557	20	4	NaN	NaN	0	NaN	P01619
NaN	NaN	NaN	NaN	NaN	NaN	NaN	NaN	NaN	NaN	NaN	NaN	NaN	NaN	NaN	NaN	NaN	NaN	NaN	NaN	13.6096	NaN	NaN	NaN	NaN	NaN	NaN				12.042	1	1	NaN	NaN	0	NaN	P01714
NaN	NaN	12.8932	NaN	NaN	NaN	NaN	NaN	NaN	NaN	NaN	NaN	NaN	NaN	NaN	NaN	NaN	NaN	NaN	NaN	NaN	NaN	NaN	NaN	NaN	NaN	NaN				12.659	1	0	NaN	NaN	0	NaN	P01742
NaN	NaN	16.2421	15.2943	NaN	15.8103	19.1641	NaN	NaN	NaN	NaN	14.3547	14.5989	NaN	NaN	NaN	NaN	NaN	NaN	NaN	NaN	NaN	NaN	NaN	NaN	NaN	NaN				12.947	15	2	NaN	NaN	0	NaN	P0DP03
NaN	NaN	NaN	NaN	NaN	NaN	NaN	NaN	NaN	NaN	NaN	NaN	NaN	NaN	NaN	NaN	NaN	NaN	NaN	NaN	NaN	NaN	NaN	NaN	NaN	NaN	NaN				12.506	0	0	NaN	NaN	0	NaN	P01766
NaN	NaN	14.7945	NaN	13.9393	NaN	NaN	NaN	NaN	NaN	NaN	NaN	NaN	NaN	NaN	NaN	NaN	NaN	NaN	NaN	13.8289	NaN	NaN	NaN	NaN	NaN	NaN				12.943	6	1	NaN	NaN	0	NaN	P01780
18.0168	16.4687	18.9335	18.4606	17.079	17.774	16.4314	16.2889	17.2918	16.5719	16.8244	16.1425	17.1768	16.0285	15.9495	16.9092	15.12	16.8137	16.4349	13.9222	19.0647	15.6693	14.891	17.1064	14.9447	16.5878	14.8097				41.287	24	20	0.0091571	0.0144224	1.36744	2.82494	P01860
16.2214	15.0481	17.8366	17.3527	14.5635	16.7171	14.5036	13.9379	14.72	NaN	NaN	12.6629	14.561	NaN	NaN	16.7171	NaN	15.3837	NaN	NaN	17.2971	NaN	NaN	15.1217	NaN	15.9729	NaN				35.94	19	9	0.227771	0.275953	0.882016	1.26142	P01861
NaN	NaN	NaN	NaN	NaN	NaN	NaN	NaN	NaN	NaN	NaN	NaN	NaN	NaN	NaN	NaN	NaN	NaN	NaN	NaN	NaN	NaN	NaN	NaN	NaN	NaN	NaN				49.439	1	0	NaN	NaN	0	NaN	P01871
NaN	NaN	NaN	NaN	NaN	NaN	NaN	NaN	NaN	NaN	NaN	NaN	NaN	NaN	NaN	NaN	NaN	NaN	NaN	NaN	NaN	NaN	NaN	NaN	NaN	NaN	NaN				36.591	1	0	NaN	NaN	0	NaN	P01877
NaN	NaN	NaN	NaN	NaN	NaN	NaN	NaN	NaN	NaN	NaN	NaN	NaN	NaN	10.9706	NaN	NaN	NaN	NaN	NaN	NaN	NaN	NaN	NaN	NaN	NaN	NaN				16.055	0	1	NaN	NaN	0	NaN	P02042
NaN	NaN	NaN	NaN	NaN	NaN	NaN	16.3778	17.886	19.1252	18.1097	18.4441	16.8366	18.4468	19.1282	17.0824	23.1993	17.0521	22.3043	18.4191	18.7979	17.6153	21.2227	16.297	20.8841	17.5755	18.8193				20.159	1	20	NaN	NaN	0	NaN	P02511
18.912	18.0524	18.2497	18.5673	18.943	18.3657	18.2521	18.2605	18.4564	17.6785	18.97	18.0105	18.438	17.7015	18.2011	18.6175	17.6704	18.0649	19.3368	16.8402	17.9483	17.5476	18.3853	17.647	16.276	17.9309	18.5926				36.154	24	20	0.114671	0.150505	0.448742	1.63457	P02649
NaN	13.1908	NaN	NaN	NaN	NaN	NaN	NaN	NaN	NaN	NaN	NaN	NaN	NaN	NaN	NaN	NaN	NaN	NaN	NaN	NaN	NaN	NaN	NaN	NaN	NaN	NaN				9.3318	2	0	NaN	NaN	0	NaN	P02654
NaN	NaN	NaN	NaN	NaN	NaN	13.2549	NaN	NaN	NaN	NaN	NaN	NaN	NaN	NaN	12.5817	NaN	NaN	NaN	NaN	NaN	NaN	NaN	NaN	NaN	NaN	NaN				10.852	3	1	NaN	NaN	0	NaN	P02656
14.0954	NaN	NaN	NaN	NaN	14.2388	NaN	14.1832	NaN	16.3626	15.3095	15.1509	18.1674	15.0015	14.7189	12.4615	14.1372	15.3379	15.4323	14.2299	15.6498	14.2911	14.5983	15.6679	13.8181	14.678	13.8186				94.972	6	19	NaN	NaN	0	NaN	P02671
15.1284	15.284	15.1559	15.231	15.3792	16.0597	16.0962	14.5663	NaN	15.4902	NaN	NaN	17.3807	NaN	NaN	NaN	NaN	15.7954	NaN	NaN	14.1951	NaN	NaN	15.7857	NaN	NaN	NaN				55.928	17	6	0.89861	0.89861	-0.0592102	-0.130393	P02675
14.6401	15.0777	14.9521	14.288	14.6433	15.3747	15.8652	15.2097	NaN	16.0455	NaN	14.5172	18.1098	14.0773	14.4192	14.2458	NaN	15.8855	NaN	13.61	14.5403	NaN	14.4491	16.4374	NaN	13.9756	11.8588				51.511	19	14	0.781189	0.816289	0.164372	0.28174	P02679
13.9821	NaN	NaN	13.4274	NaN	13.0007	NaN	NaN	NaN	NaN	NaN	NaN	NaN	NaN	NaN	NaN	NaN	NaN	NaN	NaN	NaN	NaN	NaN	NaN	NaN	NaN	NaN				25.773	10	0	NaN	NaN	0	NaN	P02747
14.8966	14.3718	NaN	NaN	14.6251	14.7722	NaN	13.9785	NaN	15.9897	15.9357	15.5814	14.8131	15.5194	14.9602	14.8426	13.6287	14.8486	14.9136	13.8926	15.6799	NaN	14.1998	14.0434	13.5716	14.4302	NaN				63.173	13	17	NaN	NaN	0	NaN	P02748
15.8602	15.8502	15.5296	15.905	15.7886	16.2503	15.6057	16.0204	17.4026	18.1779	16.7367	18.1803	18.0518	18.1825	17.1443	17.1428	15.6134	16.6206	16.9893	15.7634	17.4778	13.3273	15.9578	16.3592	15.7216	16.5508	14.5035				38.177	22	20	0.125166	0.160927	-0.76912	-1.58663	P02750
15.8741	NaN	13.6488	14.3292	NaN	NaN	14.2393	NaN	NaN	NaN	NaN	NaN	11.674	NaN	NaN	NaN	NaN	NaN	NaN	NaN	NaN	NaN	NaN	NaN	NaN	NaN	NaN				262.62	11	1	NaN	NaN	0	NaN	P02751
15.2521	15.8936	15.7276	14.9908	15.221	14.8833	15.156	NaN	NaN	NaN	NaN	15.4209	NaN	15.2861	NaN	13.3089	NaN	NaN	NaN	NaN	NaN	NaN	NaN	NaN	NaN	NaN	NaN				23.01	21	3	NaN	NaN	0	NaN	P02753
14.1351	15.6898	15.082	14.1265	14.5142	14.2254	15.2643	13.3888	13.1561	14.7227	12.9622	16.8407	14.4615	16.9468	12.6121	13.9069	12.2868	NaN	15.7942	12.6767	14.1076	12.3112	12.776	13.3273	NaN	14.5942	12.4556				38.999	18	18	0.148075	0.182916	0.868096	1.49668	P02760
19.4105	18.766	19.374	18.5919	19.0585	19.5811	19.7571	18.3034	20.0246	20.2059	19.637	20.5367	20.1176	20.5047	18.8906	19.186	17.6804	18.8968	19.806	17.8731	19.9479	18.1861	18.1794	19.1076	18.4235	19.3611	16.5623				23.511	23	20	0.725622	0.774816	0.148334	0.354926	P02763
15.8645	NaN	18.4235	14.9889	14.0679	17.4564	NaN	NaN	NaN	NaN	NaN	NaN	NaN	NaN	NaN	NaN	NaN	NaN	NaN	13.2707	NaN	NaN	NaN	NaN	NaN	NaN	NaN	+			66.038	21	1	NaN	NaN	0	NaN	P04264
NaN	NaN	NaN	NaN	NaN	NaN	NaN	19.7499	19.3864	18.7017	19.3009	19.915	18.6165	19.7853	19.4114	19.4363	19.822	19.7547	18.437	20.5735	19.4952	20.1688	19.6689	20.2326	20.5751	19.9455	19.9185				36.053	1	20	NaN	NaN	0	NaN	P04406
13.3795	NaN	NaN	NaN	13.9008	NaN	NaN	14.2922	14.3793	NaN	14.7477	13.6468	13.5826	NaN	14.2711	13.9355	13.4264	13.4213	14.3392	13.6649	NaN	13.4707	15.147	NaN	NaN	14.6156	14.9008				86.942	9	15	NaN	NaN	0	NaN	P05067
16.158	16.5107	16.141	NaN	NaN	15.3671	NaN	13.1095	13.0281	14.5249	14.2829	15.0298	NaN	14.3956	15.3273	14.6897	14.3356	13.6123	14.4589	NaN	13.7504	NaN	NaN	NaN	NaN	14.0776	NaN				21.275	19	13	NaN	NaN	0	NaN	P05090
NaN	NaN	NaN	NaN	NaN	NaN	NaN	NaN	NaN	NaN	NaN	NaN	NaN	NaN	NaN	11.1063	NaN	NaN	NaN	NaN	NaN	NaN	NaN	NaN	NaN	NaN	NaN				45.674	1	1	NaN	NaN	0	NaN	P05154
NaN	NaN	NaN	13.5017	NaN	NaN	NaN	NaN	NaN	NaN	NaN	13.1258	NaN	13.8145	NaN	NaN	NaN	NaN	NaN	12.4375	NaN	NaN	NaN	NaN	NaN	NaN	NaN	+			22.537	8	3	NaN	NaN	0	NaN	P05452
14.4021	NaN	NaN	NaN	14.195	NaN	NaN	NaN	NaN	NaN	NaN	12.8657	NaN	NaN	NaN	NaN	NaN	NaN	NaN	NaN	NaN	NaN	NaN	NaN	NaN	NaN	NaN				46.324	9	1	NaN	NaN	0	NaN	P05543
NaN	NaN	NaN	NaN	14.5964	14.2311	14.5142	NaN	NaN	NaN	NaN	NaN	NaN	NaN	NaN	NaN	NaN	NaN	NaN	NaN	NaN	NaN	NaN	NaN	NaN	NaN	NaN				57.07	9	0	NaN	NaN	0	NaN	P05546
17.5194	17.7528	17.0877	17.8361	17.2594	17.2026	17.514	17.0098	17.5219	17.0028	17.2936	17.551	17.224	17.6148	17.2209	17.1764	16.7492	16.9876	17.6202	16.5272	17.2768	16.8833	17.337	16.5523	16.3266	16.9692	17.0795	+			85.696	24	20	0.0271852	0.0389243	0.356945	2.3464	P06396
NaN	NaN	NaN	NaN	NaN	NaN	NaN	NaN	NaN	NaN	NaN	NaN	NaN	NaN	NaN	NaN	NaN	NaN	NaN	NaN	NaN	NaN	11.9018	NaN	NaN	NaN	NaN				83.267	1	1	NaN	NaN	0	NaN	P06681
NaN	NaN	NaN	NaN	NaN	NaN	NaN	NaN	NaN	NaN	NaN	NaN	NaN	NaN	NaN	NaN	NaN	NaN	NaN	NaN	NaN	NaN	NaN	NaN	NaN	NaN	NaN				13.242	1	0	NaN	NaN	0	NaN	P06702
NaN	NaN	NaN	NaN	NaN	NaN	NaN	20.1608	20.5027	19.7592	20.3289	20.3716	20.1694	20.4733	20.3642	20.5657	20.8978	20.8049	19.5679	21.5131	20.653	20.9112	20.6365	20.8714	21.0048	20.8105	20.9838				47.168	1	20	NaN	NaN	0	NaN	P06733
13.8054	NaN	12.8798	NaN	NaN	NaN	NaN	NaN	NaN	NaN	NaN	NaN	NaN	NaN	NaN	NaN	NaN	NaN	NaN	NaN	NaN	NaN	NaN	NaN	NaN	NaN	NaN				75.122	5	0	NaN	NaN	0	NaN	P07225
NaN	NaN	NaN	NaN	NaN	NaN	NaN	NaN	NaN	NaN	NaN	NaN	NaN	NaN	NaN	NaN	NaN	NaN	NaN	NaN	NaN	NaN	NaN	NaN	NaN	NaN	NaN				65.163	0	0	NaN	NaN	0	NaN	P07357
NaN	NaN	12.8444	NaN	NaN	NaN	NaN	NaN	NaN	NaN	NaN	NaN	NaN	NaN	9.86025	NaN	NaN	NaN	NaN	NaN	NaN	NaN	NaN	NaN	NaN	NaN	NaN				22.277	1	1	NaN	NaN	0	NaN	P07360
14.7122	NaN	NaN	15.4597	14.7661	NaN	13.7159	NaN	NaN	NaN	NaN	NaN	NaN	NaN	NaN	NaN	NaN	NaN	NaN	NaN	NaN	NaN	NaN	NaN	NaN	11.1059	NaN				58.112	13	1	NaN	NaN	0	NaN	P07602
NaN	NaN	NaN	14.0465	NaN	NaN	NaN	13.0236	NaN	NaN	NaN	NaN	NaN	NaN	NaN	12.756	NaN	13.4754	NaN	13.1546	NaN	14.2861	NaN	NaN	14.6341	NaN	NaN				38.892	14	6	NaN	NaN	0	NaN	P08100
14.1225	14.6932	14.701	NaN	NaN	NaN	13.4955	NaN	NaN	NaN	NaN	NaN	NaN	NaN	NaN	NaN	NaN	NaN	NaN	NaN	NaN	NaN	NaN	NaN	NaN	13.4851	NaN				45.14	8	1	NaN	NaN	0	NaN	P08185
NaN	14.2699	14.5804	14.7026	NaN	NaN	NaN	12.5907	NaN	NaN	NaN	NaN	NaN	NaN	NaN	NaN	NaN	NaN	14.172	NaN	NaN	NaN	NaN	NaN	NaN	NaN	13.6149				25.851	12	3	NaN	NaN	0	NaN	P08294
NaN	NaN	NaN	13.8422	NaN	13.6338	NaN	NaN	NaN	NaN	NaN	NaN	NaN	NaN	NaN	NaN	NaN	NaN	NaN	NaN	NaN	NaN	NaN	12.1536	NaN	NaN	NaN				40.076	5	1	NaN	NaN	0	NaN	P08571
13.8244	14.1695	NaN	NaN	NaN	14.2601	14.3176	12.2862	NaN	NaN	NaN	11.4065	14.5725	12.4031	NaN	12.4527	NaN	13.4489	NaN	NaN	NaN	NaN	11.8313	NaN	NaN	12.644	NaN				139.09	16	8	NaN	NaN	0	NaN	P08603
NaN	NaN	NaN	NaN	NaN	NaN	NaN	20.5818	20.0802	20.3804	19.1176	20.1486	18.8893	20.2538	20.282	20.8623	20.5848	20.3311	19.208	21.968	20.5503	22.3447	21.1005	21.4842	20.9292	20.2292	20.9011				53.651	4	20	NaN	NaN	0	NaN	P08670
13.3403	NaN	NaN	12.9553	NaN	NaN	13.6296	NaN	13.1506	13.9137	12.9727	NaN	13.3225	NaN	NaN	13.2591	NaN	NaN	NaN	NaN	13.325	NaN	13.2057	NaN	NaN	12.9653	NaN				54.565	12	8	NaN	NaN	0	NaN	P08697
NaN	NaN	NaN	NaN	NaN	NaN	NaN	18.8652	18.3969	16.1493	18.1244	18.7007	17.6367	18.445	18.9222	18.5173	18.7938	18.248	16.4323	19.2941	18.3346	18.5751	18.6276	18.6202	19.5733	18.7364	19.4302				47.268	3	20	NaN	NaN	0	NaN	P09104
NaN	NaN	NaN	12.166	NaN	NaN	NaN	NaN	NaN	NaN	NaN	NaN	NaN	NaN	NaN	NaN	NaN	NaN	NaN	NaN	NaN	NaN	NaN	NaN	NaN	NaN	NaN				76.684	1	0	NaN	NaN	0	NaN	P09871
NaN	NaN	NaN	NaN	NaN	NaN	NaN	17.582	17.1547	15.846	16.9848	17.5781	16.2892	17.5343	17.8431	16.906	17.93	17.1612	15.8755	17.9552	17.2364	17.5117	17.5594	17.3905	18.3681	17.4169	18.164				39.455	1	20	NaN	NaN	0	NaN	P09972
19.2969	18.2838	18.7899	19.0836	18.5776	18.204	19.3816	16.8883	18.0118	17.7559	18.0329	17.6699	19.4798	17.8479	16.6207	18.7663	13.6879	16.9474	17.9749	14.7452	17.8164	17.2016	17.3969	17.9022	13.3063	17.5244	16.0839				192.78	24	20	0.00907678	0.0144224	1.71945	2.82868	P0C0L4
NaN	NaN	NaN	NaN	NaN	NaN	NaN	NaN	NaN	NaN	NaN	NaN	12.4947	NaN	NaN	NaN	NaN	NaN	NaN	NaN	NaN	NaN	NaN	NaN	NaN	NaN	NaN				192.75	1	1	NaN	NaN	0	NaN	P0C0L5
16.6441	NaN	17.2644	16.5191	NaN	16.216	16.0581	NaN	NaN	NaN	NaN	NaN	NaN	NaN	NaN	NaN	NaN	NaN	NaN	NaN	NaN	NaN	NaN	NaN	NaN	NaN	NaN				11.265	18	0	NaN	NaN	0	NaN	P0DOY3
NaN	NaN	NaN	NaN	NaN	NaN	NaN	16.391	15.8943	NaN	NaN	15.9237	15.286	NaN	16.0755	15.6806	15.8428	15.8657	NaN	17.0814	15.7325	16.9561	16.1845	15.9987	16.5857	NaN	NaN				16.837	1	14	NaN	NaN	0	NaN	P0DP25
17.3225	14.801	NaN	15.6012	15.493	16.9412	14.7499	14.787	16.328	14.6874	16.6769	14.4977	16.0298	14.6079	15.7347	15.5961	NaN	15.2666	16.9051	14.2318	NaN	15.0357	15.4702	14.851	NaN	15.3538	15.2892				35.422	22	17	0.285145	0.332669	0.444646	1.09681	P10451
NaN	NaN	NaN	NaN	NaN	NaN	NaN	NaN	10.2889	NaN	NaN	NaN	NaN	NaN	NaN	NaN	NaN	NaN	NaN	NaN	NaN	NaN	NaN	NaN	NaN	NaN	NaN	+			93.517	1	1	NaN	NaN	0	NaN	P10643
21.2928	20.0352	13.8413	21.6609	21.739	21.0971	20.2245	19.8674	20.0403	19.2669	20.1062	19.3707	19.7302	19.2126	20.0021	19.5396	19.1573	19.5081	20.0525	19.1279	18.8463	19.4512	19.7923	19.271	19.6223	20.8007	20.3664				135.36	24	20	0.605827	0.658053	0.327781	0.522639	P10745
NaN	NaN	NaN	NaN	NaN	NaN	18.3219	16.8608	16.4016	15.4251	16.1131	16.4546	16.142	16.8538	16.5611	17.3369	17.2252	16.5147	NaN	17.3041	16.8152	17.5485	17.1973	17.6391	17.6734	16.1764	18.0275				40.04	13	19	NaN	NaN	0	NaN	P11488
NaN	NaN	NaN	NaN	NaN	NaN	NaN	NaN	NaN	NaN	NaN	NaN	NaN	NaN	NaN	NaN	NaN	NaN	NaN	NaN	NaN	NaN	NaN	NaN	NaN	NaN	NaN				108.53	1	0	NaN	NaN	0	NaN	P12109
NaN	NaN	NaN	12.477	NaN	NaN	NaN	17.1009	17.6718	16.4595	17.1895	17.5465	16.107	17.4972	17.4085	17.5736	17.99	17.3514	16.0239	18.4267	17.1945	18.4851	17.6046	17.9365	18.4179	17.5524	17.3319				36.474	1	20	NaN	NaN	0	NaN	P12271
NaN	NaN	NaN	NaN	NaN	NaN	NaN	NaN	NaN	NaN	NaN	NaN	NaN	NaN	NaN	NaN	NaN	NaN	NaN	NaN	NaN	NaN	NaN	NaN	NaN	NaN	NaN				16.572	1	0	NaN	NaN	0	NaN	P12273
NaN	NaN	NaN	NaN	NaN	NaN	NaN	19.3363	19.3257	18.0315	18.0661	19.0383	18.1054	19.1847	19.5145	19.0761	19.7323	19.2179	17.5619	19.9724	19.1119	19.5874	19.677	19.4858	20.2316	19.2144	19.8033				42.644	3	20	NaN	NaN	0	NaN	P12277
NaN	NaN	NaN	NaN	NaN	10.5149	NaN	13.4005	13.6273	13.6749	NaN	12.9116	12.2836	12.9989	NaN	NaN	12.9637	13.2273	12.7932	13.4045	12.7005	15.6227	13.4537	13.5314	12.7325	13.1926	13.2579				94.573	1	17	NaN	NaN	0	NaN	P13591
NaN	NaN	NaN	NaN	NaN	NaN	NaN	19.6497	19.4367	18.5038	19.0816	19.3353	18.6582	19.4552	19.743	19.5169	19.7583	19.5058	18.3715	20.2914	19.5035	19.7657	19.4821	19.7306	20.4649	19.7822	20.0425				57.936	1	20	NaN	NaN	0	NaN	P14618
NaN	NaN	NaN	NaN	NaN	NaN	NaN	NaN	NaN	NaN	NaN	NaN	NaN	NaN	NaN	NaN	NaN	NaN	NaN	NaN	NaN	NaN	NaN	NaN	NaN	NaN	NaN				62.081	0	0	NaN	NaN	0	NaN	P15586
NaN	NaN	NaN	NaN	NaN	11.8539	NaN	NaN	NaN	NaN	NaN	NaN	NaN	NaN	NaN	NaN	NaN	NaN	NaN	NaN	NaN	NaN	NaN	NaN	NaN	NaN	NaN				331.77	1	0	NaN	NaN	0	NaN	P15924
NaN	NaN	NaN	10.6712	NaN	NaN	NaN	NaN	NaN	NaN	NaN	NaN	NaN	NaN	NaN	9.37506	NaN	NaN	NaN	NaN	NaN	NaN	NaN	NaN	NaN	NaN	NaN				81.537	1	1	NaN	NaN	0	NaN	P16070
NaN	NaN	12.229	NaN	NaN	NaN	NaN	NaN	NaN	NaN	NaN	NaN	NaN	NaN	NaN	NaN	NaN	NaN	NaN	NaN	NaN	NaN	NaN	NaN	10.6864	NaN	NaN				99.546	1	1	NaN	NaN	0	NaN	P16499
NaN	NaN	NaN	13.7673	12.9783	13.9998	NaN	13.7609	15.0104	NaN	15.6107	14.3057	14.4305	14.5661	13.8335	14.4117	14.6375	14.6324	14.9561	14.6653	14.1787	14.108	14.8884	13.8418	NaN	14.9779	15.0478				53.15	12	18	NaN	NaN	0	NaN	P16870
16.8819	17.2911	16.1243	16.5578	17.5765	17.4712	17.535	NaN	16.6105	17.291	16.5728	17.5057	16.3253	17.0307	15.9461	15.9594	14.8406	NaN	16.1779	14.7723	16.0868	NaN	14.9614	15.7386	14.9807	15.6875	NaN				23.602	21	16	0.0083252	0.0141753	1.03209	2.91252	P19652
NaN	NaN	NaN	NaN	NaN	NaN	NaN	14.4923	14.4297	14.0596	15.4089	12.3791	13.0729	12.4196	NaN	15.3306	16.3312	15.088	14.697	15.3106	NaN	15.0234	14.8533	NaN	15.2987	14.8475	17.3939				11.53	1	17	NaN	NaN	0	NaN	P20962
NaN	NaN	NaN	NaN	NaN	NaN	NaN	12.9676	15.6457	16.8539	15.8443	15.4048	12.7659	15.2235	16.212	13.4303	21.1366	15.7552	19.5281	14.8848	16.2526	NaN	18.6724	12.237	18.3966	NaN	16.1897				21.007	1	18	NaN	NaN	0	NaN	P22914
NaN	NaN	7.85667	NaN	NaN	NaN	NaN	NaN	NaN	NaN	NaN	NaN	NaN	NaN	NaN	NaN	NaN	NaN	NaN	NaN	NaN	NaN	NaN	NaN	NaN	NaN	NaN				39.186	1	0	NaN	NaN	0	NaN	P23942
13.6231	NaN	NaN	13.7663	NaN	NaN	NaN	NaN	NaN	NaN	NaN	NaN	NaN	12.2496	NaN	NaN	NaN	NaN	NaN	NaN	NaN	NaN	NaN	NaN	NaN	NaN	NaN				25.322	10	1	NaN	NaN	0	NaN	P24592
NaN	NaN	NaN	13.6797	NaN	14.1331	NaN	14.5715	15.5251	15.4705	14.9514	16.9424	14.7309	17.044	15.0156	14.9557	14.5986	NaN	14.6458	13.3252	14.1324	NaN	14.052	14.2293	13.3791	NaN	NaN				34.258	5	16	NaN	NaN	0	NaN	P25311
NaN	14.5174	NaN	NaN	NaN	NaN	NaN	NaN	NaN	NaN	NaN	NaN	NaN	NaN	NaN	NaN	NaN	NaN	NaN	NaN	NaN	NaN	NaN	NaN	NaN	NaN	NaN				48.541	1	0	NaN	NaN	0	NaN	P29622
NaN	NaN	NaN	NaN	NaN	NaN	NaN	12.9881	NaN	NaN	NaN	13.2184	13.5132	NaN	NaN	NaN	13.4202	NaN	NaN	NaN	NaN	NaN	13.467	NaN	NaN	14.5587	NaN				19.25	1	6	NaN	NaN	0	NaN	P31025
NaN	NaN	NaN	NaN	NaN	NaN	NaN	17.401	16.6042	15.7349	16.4678	16.492	15.26	16.7418	17.2676	16.9895	17.2444	16.531	14.7646	17.9056	16.6379	17.4608	17.1994	17.1573	17.6818	16.7568	17.2198				21.892	1	20	NaN	NaN	0	NaN	P32119
NaN	NaN	NaN	NaN	NaN	NaN	NaN	14.8285	15.7139	NaN	14.6186	14.0185	NaN	14.7984	15.3749	15.3698	15.8157	14.5193	NaN	16.0326	NaN	15.6333	15.6388	14.6519	16.0844	14.4848	16.5488				23.13	1	16	NaN	NaN	0	NaN	P35243
NaN	NaN	NaN	NaN	NaN	NaN	13.8167	NaN	NaN	14.9866	NaN	NaN	14.4255	13.4498	13.6786	13.7416	NaN	12.9835	12.9711	NaN	14.4607	NaN	13.1668	NaN	12.3566	11.7498	NaN				14.746	1	11	NaN	NaN	0	NaN	P35542
NaN	NaN	NaN	NaN	NaN	NaN	NaN	NaN	NaN	NaN	NaN	NaN	NaN	NaN	NaN	NaN	NaN	NaN	NaN	NaN	NaN	NaN	NaN	NaN	NaN	NaN	10.8201				98.335	2	1	NaN	NaN	0	NaN	P35913
15.328	NaN	14.6651	14.4743	14.2667	14.0289	14.7269	NaN	NaN	NaN	NaN	NaN	NaN	NaN	NaN	NaN	NaN	NaN	NaN	NaN	NaN	NaN	NaN	NaN	NaN	NaN	NaN				42.625	22	0	NaN	NaN	0	NaN	P36222
20.8079	20.0735	19.9245	20.8887	20.6858	20.881	20.5684	20.0133	21.1092	19.3795	20.9895	19.6485	19.9831	19.3593	19.7655	20.188	19.6767	19.5137	20.5233	18.4763	19.7247	19.6629	20.1023	19.4562	18.3558	19.6778	20.7152				46.312	24	20	0.0152985	0.0229477	0.731084	2.60362	P36955
NaN	NaN	NaN	NaN	NaN	NaN	NaN	NaN	NaN	NaN	NaN	NaN	NaN	NaN	NaN	NaN	NaN	NaN	NaN	NaN	NaN	NaN	NaN	NaN	NaN	NaN	NaN				178.19	0	0	NaN	NaN	0	NaN	P39060
20.1864	18.7251	18.7853	19.8065	19.2863	19.5321	18.9581	19.4545	20.2179	19.0509	20.4962	19.1348	19.5556	19.1127	19.3823	19.6471	19.3147	19.1521	20.5801	18.2247	19.417	18.8195	19.3501	18.8382	17.9476	19.7678	20.1288				21.029	23	20	0.849832	0.863539	-0.0539352	-0.191305	P41222
13.5354	NaN	NaN	NaN	13.5099	NaN	NaN	NaN	11.0883	NaN	NaN	NaN	NaN	NaN	NaN	NaN	NaN	NaN	NaN	NaN	NaN	NaN	NaN	NaN	NaN	NaN	NaN				61.132	3	1	NaN	NaN	0	NaN	P43251
NaN	NaN	NaN	NaN	NaN	NaN	NaN	14.2601	18.1609	19.5866	18.2821	17.7223	17.0809	17.5253	19.3665	16.7446	23.266	18.3478	22.6798	18.3829	19.0805	15.6524	21.2171	16.6747	20.9111	16.5496	18.545				23.38	2	20	NaN	NaN	0	NaN	P43320
NaN	NaN	NaN	NaN	NaN	NaN	NaN	NaN	12.1284	NaN	NaN	NaN	12.7039	12.5646	NaN	NaN	NaN	NaN	12.759	NaN	12.08	11.0826	13.1854	11.8916	NaN	NaN	13.7227				72.176	3	9	NaN	NaN	0	NaN	P51693
NaN	NaN	NaN	NaN	NaN	13.7925	NaN	NaN	NaN	NaN	NaN	13.1842	NaN	NaN	14.7494	NaN	13.3607	13.5071	NaN	12.6413	NaN	NaN	13.3323	NaN	12.5461	13.5222	NaN				38.429	3	8	NaN	NaN	0	NaN	P51884
15.9945	13.9217	15.5565	15.3555	15.4296	15.4091	15.3535	NaN	NaN	NaN	NaN	NaN	NaN	NaN	NaN	12.0112	NaN	NaN	NaN	NaN	NaN	NaN	NaN	NaN	NaN	NaN	NaN				54.739	20	1	NaN	NaN	0	NaN	P55058
NaN	NaN	NaN	NaN	NaN	NaN	NaN	NaN	NaN	NaN	NaN	NaN	NaN	NaN	NaN	NaN	NaN	NaN	NaN	NaN	NaN	NaN	NaN	NaN	NaN	NaN	NaN				13.944	1	0	NaN	NaN	0	NaN	P57053
NaN	NaN	NaN	NaN	NaN	NaN	NaN	18.6245	18.4388	17.9	18.4027	18.9617	18.2508	18.6882	18.9808	18.9015	18.9587	18.4532	17.2332	19.4382	18.7416	18.8507	18.908	18.6605	19.0342	18.7144	18.9886				30.791	1	20	NaN	NaN	0	NaN	P60174
NaN	NaN	NaN	NaN	NaN	NaN	NaN	NaN	12.7567	NaN	12.6504	13.4253	NaN	13.5786	12.1391	13.248	NaN	NaN	13.5898	NaN	13.2358	NaN	13.3249	NaN	NaN	12.9756	NaN				16.537	1	10	NaN	NaN	0	NaN	P61626
17.3948	14.5543	13.7746	15.2769	14.6475	15.9139	15.1598	15.0965	15.8841	15.6356	16.3166	16.1695	16.138	16.5317	15.1959	15.8155	15.019	15.5012	17.4561	15.6359	16.365	15.8737	15.884	15.4491	14.8432	15.5707	15.1132				13.714	23	20	0.137231	0.172911	-0.528741	-1.53546	P61769
NaN	NaN	NaN	NaN	NaN	NaN	NaN	NaN	NaN	NaN	NaN	NaN	NaN	NaN	NaN	13.162	NaN	NaN	NaN	NaN	NaN	NaN	NaN	NaN	NaN	NaN	NaN				16.57	1	1	NaN	NaN	0	NaN	P61916
NaN	NaN	NaN	NaN	NaN	NaN	NaN	15.0533	14.9783	14.5657	14.7751	15.1192	NaN	13.5566	16.3848	15.1468	15.5292	14.9999	NaN	15.2508	15.0317	15.3514	15.3856	14.6052	14.6685	15.3147	15.3342				5.0526	0	18	NaN	NaN	0	NaN	P62328
13.5996	NaN	NaN	13.8635	NaN	NaN	NaN	16.399	16.158	14.5399	15.5406	16.4809	14.8194	16.7085	16.0781	16.6556	16.7027	16.1578	14.6606	16.6417	15.8578	17.2178	17.0963	16.7697	17.7169	16.6981	17.4418				37.377	12	20	NaN	NaN	0	NaN	P62873
NaN	NaN	NaN	NaN	NaN	NaN	NaN	16.7284	16.4437	15.9646	16.2235	16.7726	16.4653	16.4127	17.27	16.7863	17.4933	16.7979	15.7937	17.7607	16.7313	17.3127	17.315	16.81	17.4095	16.9758	17.3948				27.745	1	20	NaN	NaN	0	NaN	P63104
NaN	NaN	NaN	NaN	NaN	NaN	NaN	14.9128	14.5161	NaN	14.3669	13.6903	13.4853	14.3254	14.8139	14.6896	14.9712	14.4495	NaN	15.0597	14.1112	15.0259	NaN	14.8853	15.6334	15.0875	15.4761				8.4958	1	17	NaN	NaN	0	NaN	P63211
NaN	NaN	NaN	NaN	NaN	NaN	NaN	NaN	NaN	NaN	NaN	NaN	NaN	NaN	NaN	10.9062	NaN	NaN	NaN	NaN	NaN	NaN	NaN	NaN	NaN	NaN	NaN				49.895	1	1	NaN	NaN	0	NaN	Q9BQE3
14.0678	NaN	NaN	16.1521	NaN	NaN	NaN	19.2036	19.2044	14.9208	16.4118	18.3792	17.5701	17.6324	18.0082	18.6165	18.939	18.1972	16.6127	19.5564	18.4705	18.407	19.1683	18.2383	19.2661	19.0558	19.5579				15.998	13	20	NaN	NaN	0	NaN	P68871
NaN	NaN	NaN	14.9632	NaN	NaN	NaN	18.4748	18.4026	15.7419	15.555	17.5694	17.2327	16.7774	17.2394	17.9227	18.1281	17.6948	15.6807	18.8804	17.6917	17.4635	18.2422	17.8163	18.5025	18.2908	18.8664				15.257	12	20	NaN	NaN	0	NaN	P69905
NaN	NaN	NaN	NaN	NaN	NaN	NaN	13.0672	12.9994	NaN	13.2239	12.0365	11.8978	12.2671	13.8285	14.8013	15.1915	14.4023	14.4487	14.8366	13.8295	14.9107	14.5085	12.816	15.0374	14.5441	14.813				22.693	0	19	NaN	NaN	0	NaN	P80723
NaN	NaN	NaN	NaN	NaN	NaN	NaN	NaN	NaN	NaN	NaN	NaN	NaN	NaN	NaN	NaN	NaN	NaN	NaN	NaN	NaN	NaN	NaN	NaN	NaN	NaN	NaN				521.95	1	0	NaN	NaN	0	NaN	P98164
NaN	NaN	NaN	NaN	NaN	NaN	NaN	NaN	NaN	NaN	NaN	NaN	NaN	NaN	NaN	12.0008	NaN	NaN	NaN	NaN	NaN	NaN	NaN	NaN	NaN	NaN	NaN				53.879	1	1	NaN	NaN	0	NaN	Q02818
NaN	NaN	NaN	NaN	NaN	NaN	NaN	NaN	NaN	NaN	NaN	NaN	NaN	NaN	NaN	NaN	NaN	NaN	NaN	NaN	NaN	NaN	NaN	NaN	NaN	NaN	NaN				37.205	3	0	NaN	NaN	0	NaN	Q03395
NaN	NaN	NaN	NaN	11.5592	NaN	NaN	NaN	NaN	NaN	NaN	13.9165	NaN	NaN	NaN	NaN	NaN	NaN	NaN	NaN	13.3745	NaN	NaN	NaN	NaN	NaN	NaN				37.65	5	2	NaN	NaN	0	NaN	Q03591
NaN	NaN	NaN	NaN	NaN	NaN	NaN	17.2828	16.9171	15.5519	16.5369	16.9252	15.9669	16.975	17.3507	17.1092	17.3667	16.9157	16.3283	18.0612	17.1287	17.839	17.5445	17.3548	17.71	17.1533	17.645				22.11	1	20	NaN	NaN	0	NaN	Q06830
14.5957	13.5195	14.8139	NaN	13.9162	15.0847	13.6528	NaN	NaN	NaN	NaN	NaN	NaN	NaN	NaN	NaN	NaN	NaN	NaN	NaN	NaN	NaN	NaN	NaN	NaN	NaN	NaN				65.33	21	0	NaN	NaN	0	NaN	Q08380
NaN	NaN	NaN	NaN	NaN	NaN	NaN	NaN	NaN	NaN	NaN	NaN	NaN	NaN	NaN	NaN	NaN	NaN	NaN	NaN	NaN	NaN	NaN	NaN	NaN	NaN	NaN				99.986	0	0	NaN	NaN	0	NaN	Q08554
NaN	NaN	NaN	NaN	NaN	NaN	NaN	NaN	NaN	NaN	NaN	NaN	NaN	NaN	10.9709	NaN	NaN	NaN	NaN	NaN	NaN	NaN	NaN	NaN	NaN	NaN	NaN				49.124	0	1	NaN	NaN	0	NaN	Q08629
NaN	NaN	NaN	NaN	NaN	NaN	NaN	NaN	NaN	NaN	NaN	NaN	NaN	NaN	NaN	NaN	NaN	NaN	NaN	NaN	NaN	NaN	NaN	NaN	NaN	NaN	NaN				629.09	1	0	NaN	NaN	0	NaN	Q09666
15.9438	14.8106	13.2677	15.6259	15.0722	15.2043	NaN	NaN	NaN	NaN	NaN	NaN	NaN	NaN	NaN	NaN	NaN	NaN	NaN	NaN	NaN	NaN	NaN	NaN	NaN	12.294	NaN				54.64	17	1	NaN	NaN	0	NaN	Q12805
NaN	NaN	NaN	NaN	NaN	NaN	NaN	NaN	NaN	NaN	NaN	NaN	NaN	NaN	NaN	NaN	NaN	NaN	NaN	NaN	NaN	NaN	NaN	NaN	NaN	NaN	NaN				34.985	1	0	NaN	NaN	0	NaN	Q12841
NaN	NaN	NaN	NaN	NaN	NaN	NaN	NaN	NaN	NaN	NaN	NaN	NaN	NaN	NaN	NaN	NaN	NaN	NaN	NaN	NaN	NaN	NaN	NaN	NaN	NaN	NaN				113.32	0	0	NaN	NaN	0	NaN	Q12860
NaN	NaN	NaN	NaN	NaN	NaN	NaN	NaN	NaN	NaN	NaN	NaN	NaN	NaN	NaN	NaN	NaN	NaN	NaN	NaN	NaN	NaN	NaN	NaN	NaN	NaN	NaN				44.659	1	0	NaN	NaN	0	NaN	Q13510
15.6853	13.9896	NaN	16.4885	15.046	16.0645	NaN	NaN	NaN	NaN	NaN	NaN	NaN	NaN	NaN	NaN	NaN	NaN	NaN	NaN	NaN	NaN	12.8112	NaN	NaN	NaN	NaN				98.993	18	1	NaN	NaN	0	NaN	Q13822
NaN	NaN	NaN	NaN	NaN	NaN	NaN	NaN	NaN	NaN	11.3854	NaN	NaN	NaN	NaN	NaN	NaN	NaN	NaN	NaN	NaN	NaN	NaN	NaN	NaN	NaN	NaN				63.615	0	1	NaN	NaN	0	NaN	Q14050
12.8069	NaN	NaN	13.9512	12.9036	12.9863	NaN	12.8017	13.687	NaN	NaN	13.3239	NaN	NaN	13.0711	NaN	NaN	NaN	NaN	NaN	NaN	12.2457	13.0146	NaN	NaN	NaN	13.1926				75.207	16	7	NaN	NaN	0	NaN	Q14515
15.4445	16.1176	15.3574	15.426	14.8757	15.5032	15.3537	14.9321	15.0285	15.5385	15.4674	15.3049	15.5857	14.9323	14.4564	14.4735	13.6976	14.8297	14.8007	NaN	14.6814	NaN	13.4344	14.473	13.5477	14.0704	NaN				103.36	22	17	0.00867878	0.0143885	0.777708	2.88082	Q14624
NaN	NaN	NaN	NaN	NaN	NaN	NaN	NaN	NaN	NaN	NaN	NaN	NaN	NaN	NaN	NaN	NaN	NaN	NaN	NaN	NaN	NaN	NaN	NaN	NaN	NaN	NaN				195.05	0	0	NaN	NaN	0	NaN	Q14767
NaN	NaN	NaN	NaN	NaN	NaN	NaN	NaN	NaN	NaN	NaN	NaN	NaN	NaN	NaN	NaN	NaN	NaN	NaN	NaN	NaN	NaN	NaN	NaN	NaN	NaN	NaN				74.68	4	0	NaN	NaN	0	NaN	Q15582
NaN	12.9628	NaN	14.2065	NaN	14.2548	NaN	NaN	NaN	NaN	NaN	NaN	NaN	NaN	NaN	NaN	NaN	NaN	NaN	NaN	NaN	NaN	NaN	NaN	NaN	NaN	NaN				54.214	9	0	NaN	NaN	0	NaN	Q15846
NaN	NaN	NaN	NaN	NaN	NaN	NaN	NaN	NaN	NaN	NaN	NaN	NaN	NaN	NaN	10.8538	NaN	NaN	NaN	NaN	NaN	NaN	NaN	NaN	NaN	NaN	NaN				52.025	1	1	NaN	NaN	0	NaN	Q15904
NaN	NaN	NaN	12.4156	NaN	NaN	NaN	NaN	NaN	NaN	NaN	NaN	10.4648	NaN	NaN	NaN	NaN	NaN	NaN	NaN	NaN	NaN	NaN	NaN	NaN	NaN	NaN				29.13	1	1	NaN	NaN	0	NaN	Q16270
NaN	11.4034	NaN	NaN	NaN	NaN	NaN	NaN	NaN	NaN	NaN	NaN	NaN	NaN	NaN	NaN	NaN	NaN	NaN	NaN	NaN	NaN	NaN	NaN	NaN	NaN	NaN				60.673	1	0	NaN	NaN	0	NaN	Q16610
NaN	NaN	NaN	NaN	NaN	NaN	NaN	NaN	NaN	NaN	NaN	NaN	NaN	NaN	NaN	NaN	NaN	NaN	NaN	NaN	NaN	NaN	NaN	NaN	NaN	NaN	NaN				39.474	1	0	NaN	NaN	0	NaN	Q66K66
NaN	NaN	NaN	17.8704	NaN	NaN	NaN	NaN	NaN	NaN	NaN	NaN	NaN	NaN	NaN	NaN	NaN	NaN	NaN	NaN	NaN	NaN	NaN	NaN	NaN	NaN	NaN				224.32	1	0	NaN	NaN	0	NaN	Q68DN1
14.445	NaN	15.0447	14.7115	NaN	NaN	13.8696	NaN	NaN	NaN	NaN	NaN	NaN	NaN	NaN	NaN	NaN	NaN	NaN	NaN	NaN	NaN	NaN	NaN	NaN	NaN	NaN				71.712	10	0	NaN	NaN	0	NaN	Q6EMK4
NaN	NaN	NaN	19.5298	NaN	NaN	NaN	NaN	NaN	NaN	NaN	NaN	NaN	NaN	NaN	NaN	NaN	NaN	NaN	NaN	NaN	NaN	NaN	NaN	NaN	NaN	NaN				24.843	1	0	NaN	NaN	0	NaN	Q6P587
NaN	NaN	NaN	NaN	NaN	NaN	NaN	NaN	NaN	NaN	NaN	NaN	NaN	NaN	NaN	NaN	NaN	NaN	NaN	NaN	NaN	NaN	NaN	NaN	NaN	NaN	NaN				60.54	1	0	NaN	NaN	0	NaN	Q6UWP8
NaN	NaN	NaN	12.7759	NaN	NaN	NaN	NaN	NaN	NaN	NaN	NaN	NaN	NaN	NaN	NaN	NaN	NaN	NaN	NaN	NaN	NaN	NaN	NaN	NaN	NaN	NaN				74.582	1	0	NaN	NaN	0	NaN	Q7Z4Q2
NaN	NaN	NaN	NaN	12.6155	NaN	NaN	NaN	NaN	NaN	13.6187	NaN	NaN	NaN	NaN	NaN	NaN	NaN	13.8968	NaN	NaN	NaN	NaN	NaN	NaN	NaN	NaN				30.688	1	2	NaN	NaN	0	NaN	Q86UD1
NaN	NaN	NaN	NaN	NaN	NaN	NaN	NaN	NaN	NaN	NaN	NaN	NaN	NaN	NaN	NaN	NaN	NaN	NaN	NaN	NaN	NaN	NaN	NaN	NaN	NaN	NaN				61.863	0	0	NaN	NaN	0	NaN	Q8IYJ1
NaN	NaN	NaN	NaN	NaN	NaN	NaN	NaN	NaN	NaN	NaN	NaN	NaN	NaN	NaN	NaN	NaN	NaN	NaN	NaN	NaN	NaN	NaN	NaN	NaN	NaN	NaN				96.263	1	0	NaN	NaN	0	NaN	Q8N0Z3
NaN	NaN	NaN	NaN	NaN	NaN	NaN	NaN	NaN	NaN	NaN	NaN	NaN	NaN	NaN	NaN	NaN	NaN	NaN	NaN	NaN	NaN	NaN	NaN	NaN	NaN	NaN				95.75	1	0	NaN	NaN	0	NaN	Q8N475
NaN	NaN	NaN	NaN	NaN	NaN	NaN	NaN	NaN	NaN	NaN	NaN	NaN	NaN	NaN	NaN	NaN	NaN	NaN	NaN	NaN	NaN	NaN	NaN	NaN	NaN	NaN				90.923	1	0	NaN	NaN	0	NaN	Q8TF30
NaN	NaN	NaN	NaN	NaN	NaN	NaN	NaN	NaN	NaN	NaN	NaN	NaN	NaN	NaN	NaN	NaN	NaN	NaN	NaN	NaN	NaN	NaN	NaN	NaN	NaN	NaN				53.005	1	0	NaN	NaN	0	NaN	Q8WXD2
NaN	NaN	12.8356	NaN	NaN	NaN	NaN	NaN	12.4516	NaN	NaN	NaN	NaN	NaN	12.6169	NaN	NaN	NaN	13.0985	NaN	NaN	NaN	NaN	NaN	NaN	NaN	13.3062				24.68	5	4	NaN	NaN	0	NaN	Q92520
NaN	NaN	NaN	NaN	NaN	NaN	NaN	NaN	NaN	NaN	NaN	NaN	NaN	NaN	NaN	NaN	NaN	NaN	NaN	NaN	NaN	NaN	NaN	NaN	NaN	NaN	NaN				54.277	1	0	NaN	NaN	0	NaN	Q92985
14.774	14.0436	NaN	15.1323	NaN	15.2392	14.1345	NaN	NaN	NaN	NaN	NaN	NaN	NaN	NaN	NaN	NaN	NaN	NaN	NaN	NaN	NaN	NaN	NaN	NaN	NaN	NaN				93.594	15	0	NaN	NaN	0	NaN	Q96JP9
NaN	NaN	NaN	NaN	NaN	NaN	NaN	NaN	NaN	NaN	NaN	NaN	NaN	NaN	NaN	NaN	NaN	NaN	NaN	NaN	NaN	NaN	NaN	NaN	NaN	NaN	NaN				56.705	1	0	NaN	NaN	0	NaN	Q96KN2
NaN	NaN	NaN	NaN	NaN	NaN	NaN	NaN	NaN	NaN	NaN	NaN	NaN	NaN	NaN	9.99308	NaN	NaN	NaN	NaN	NaN	NaN	NaN	NaN	NaN	NaN	NaN				73.011	0	1	NaN	NaN	0	NaN	Q96NY7
NaN	NaN	NaN	NaN	NaN	NaN	NaN	NaN	NaN	NaN	NaN	NaN	NaN	12.6671	NaN	NaN	NaN	NaN	NaN	NaN	NaN	NaN	NaN	11.3373	NaN	NaN	NaN				62.216	1	2	NaN	NaN	0	NaN	Q96PD5
NaN	NaN	NaN	NaN	NaN	NaN	NaN	NaN	NaN	NaN	NaN	NaN	NaN	NaN	NaN	NaN	NaN	NaN	NaN	NaN	NaN	NaN	NaN	NaN	NaN	NaN	NaN				31.621	1	0	NaN	NaN	0	NaN	Q99453
NaN	NaN	NaN	NaN	NaN	NaN	NaN	NaN	NaN	NaN	NaN	NaN	NaN	NaN	11.4757	NaN	NaN	NaN	NaN	NaN	NaN	NaN	NaN	NaN	NaN	NaN	NaN				46.426	1	1	NaN	NaN	0	NaN	Q99574
NaN	NaN	NaN	NaN	NaN	NaN	NaN	NaN	13.518	NaN	NaN	NaN	NaN	NaN	13.0347	NaN	14.7103	NaN	13.4855	NaN	13.3551	NaN	13.2	NaN	13.6598	12.4861	NaN				56.971	8	8	NaN	NaN	0	NaN	Q99972
NaN	NaN	NaN	NaN	NaN	NaN	NaN	NaN	14.9606	NaN	NaN	NaN	NaN	NaN	NaN	NaN	NaN	NaN	NaN	NaN	NaN	NaN	NaN	NaN	NaN	NaN	12.8375				24.615	1	2	NaN	NaN	0	NaN	Q9BSG5
NaN	NaN	NaN	NaN	NaN	NaN	NaN	NaN	NaN	NaN	NaN	NaN	NaN	NaN	NaN	12.3873	NaN	NaN	NaN	NaN	NaN	NaN	NaN	NaN	NaN	NaN	NaN				48.509	1	1	NaN	NaN	0	NaN	Q9BY67
NaN	NaN	NaN	NaN	NaN	NaN	NaN	NaN	NaN	NaN	NaN	NaN	NaN	NaN	NaN	NaN	NaN	NaN	NaN	NaN	NaN	13.1567	NaN	NaN	NaN	NaN	NaN				138.62	0	1	NaN	NaN	0	NaN	Q9BZV3
NaN	NaN	NaN	13.2485	NaN	NaN	NaN	NaN	NaN	NaN	NaN	NaN	NaN	NaN	NaN	NaN	NaN	NaN	NaN	NaN	NaN	NaN	NaN	NaN	NaN	NaN	NaN				38.247	1	0	NaN	NaN	0	NaN	Q9GZM5
NaN	NaN	NaN	NaN	NaN	NaN	NaN	NaN	NaN	NaN	NaN	NaN	NaN	NaN	NaN	NaN	NaN	NaN	NaN	NaN	NaN	NaN	NaN	NaN	NaN	NaN	18.1768				39.859	1	1	NaN	NaN	0	NaN	Q9GZV1
NaN	NaN	NaN	NaN	NaN	NaN	NaN	13.204	14.3778	13.0454	14.1662	13.4007	13.0979	13.2946	13.643	NaN	NaN	NaN	14.0091	12.4326	NaN	12.8651	13.2356	12.7288	NaN	13.3453	13.3863				90.973	1	15	NaN	NaN	0	NaN	Q9HCB6
NaN	NaN	NaN	NaN	NaN	NaN	NaN	NaN	NaN	NaN	NaN	NaN	NaN	11.6515	NaN	NaN	NaN	NaN	NaN	NaN	NaN	NaN	NaN	NaN	NaN	NaN	NaN				71.42	1	1	NaN	NaN	0	NaN	Q9NQ79
16.2256	15.605	16.0264	16.6551	15.1498	15.649	14.9699	NaN	13.5206	14.1702	15.8119	16.1215	14.5463	15.9748	15.1541	14.6803	15.5075	NaN	15.6355	14.017	NaN	14.7777	14.9586	14.2338	13.6673	14.963	14.7429				37.26	21	17	0.0122703	0.0188543	0.902458	2.72838	Q9UBM4
17.6152	16.3218	16.8474	17.5434	17.1471	16.8194	16.2836	16.622	17.5218	15.5877	17.1181	15.7325	16.5923	16.0362	16.7341	16.48	15.4845	15.9009	17.4816	15.1343	15.6712	15.7005	16.6829	16.0673	14.7253	16.9077	16.8386				38.39	24	20	0.0378977	0.0515872	0.688727	2.19212	Q9UBP4
NaN	NaN	NaN	NaN	NaN	NaN	NaN	NaN	NaN	NaN	NaN	NaN	NaN	NaN	NaN	10.7125	NaN	NaN	NaN	NaN	NaN	NaN	NaN	NaN	NaN	NaN	NaN				27.372	2	1	NaN	NaN	0	NaN	Q9UHG2
NaN	NaN	NaN	NaN	13.8125	NaN	NaN	13.3973	NaN	13.2485	14.3622	13.3453	NaN	NaN	13.7082	13.4322	13.0515	13.4996	NaN	12.5563	13.3914	NaN	13.084	NaN	12.1494	NaN	13.7177				41.527	8	13	NaN	NaN	0	NaN	Q9Y5W5
NaN	NaN	NaN	NaN	NaN	NaN	NaN	NaN	NaN	NaN	NaN	NaN	NaN	NaN	NaN	NaN	NaN	NaN	NaN	NaN	NaN	NaN	NaN	NaN	NaN	NaN	NaN				51.887	1	0	NaN	NaN	0	NaN	Q9Y646
16.6367	14.3245	15.2206	13.3102	13.9638	14.7726	14.6569	13.9588	14.3966	13.8738	15.1087	13.5269	15.8684	14.0552	NaN	14.998	14.3416	14.4089	16.0903	13.0906	13.6707	14.2442	14.9656	15.2922	NaN	14.5214	13.2547				572.01	21	18	0.503615	0.556627	0.271983	0.679481	Q9Y6R7
NaN	NaN	NaN	NaN	NaN	NaN	NaN	NaN	NaN	NaN	NaN	NaN	NaN	NaN	NaN	12.5071	NaN	NaN	NaN	NaN	NaN	NaN	NaN	NaN	NaN	NaN	NaN				NaN	0	1	NaN	NaN	0	NaN	P0DP01
NaN	NaN	NaN	NaN	NaN	NaN	NaN	NaN	NaN	NaN	NaN	NaN	NaN	NaN	NaN	NaN	NaN	NaN	NaN	NaN	12.9895	NaN	NaN	NaN	NaN	NaN	NaN				NaN	0	1	NaN	NaN	0	NaN	A0A0C4DH31
NaN	NaN	NaN	NaN	NaN	NaN	NaN	NaN	NaN	NaN	NaN	NaN	NaN	NaN	NaN	11.9388	NaN	NaN	NaN	NaN	NaN	NaN	NaN	NaN	NaN	NaN	NaN				NaN	0	1	NaN	NaN	0	NaN	A0A0C4DH34
NaN	NaN	NaN	NaN	NaN	NaN	NaN	NaN	NaN	NaN	NaN	NaN	NaN	NaN	NaN	NaN	NaN	NaN	NaN	NaN	11.3136	NaN	NaN	NaN	NaN	NaN	NaN				NaN	0	1	NaN	NaN	0	NaN	A0A0J9YXX1
NaN	NaN	NaN	NaN	NaN	NaN	NaN	NaN	NaN	NaN	NaN	NaN	NaN	NaN	NaN	14.8709	NaN	NaN	NaN	NaN	NaN	NaN	NaN	NaN	NaN	NaN	NaN				NaN	0	1	NaN	NaN	0	NaN	P01624
NaN	NaN	NaN	NaN	NaN	NaN	NaN	NaN	NaN	NaN	NaN	NaN	NaN	NaN	NaN	11.241	NaN	NaN	NaN	NaN	NaN	NaN	NaN	NaN	NaN	NaN	NaN				NaN	0	1	NaN	NaN	0	NaN	A0A1B0GUS4
NaN	NaN	NaN	NaN	NaN	NaN	NaN	NaN	NaN	NaN	NaN	NaN	NaN	NaN	12.3031	NaN	NaN	NaN	NaN	NaN	NaN	NaN	NaN	NaN	NaN	NaN	NaN				NaN	0	1	NaN	NaN	0	NaN	A2AJT9
NaN	NaN	NaN	NaN	NaN	NaN	NaN	NaN	NaN	NaN	NaN	NaN	NaN	11.4065	NaN	NaN	NaN	NaN	NaN	NaN	NaN	NaN	NaN	NaN	NaN	NaN	NaN				NaN	0	1	NaN	NaN	0	NaN	Q9GZQ8
NaN	NaN	NaN	NaN	NaN	NaN	NaN	NaN	NaN	NaN	NaN	NaN	NaN	NaN	16.3318	NaN	NaN	NaN	NaN	NaN	NaN	NaN	NaN	NaN	NaN	NaN	NaN	+			NaN	0	1	NaN	NaN	0	NaN	P01966
NaN	NaN	NaN	NaN	NaN	NaN	NaN	NaN	NaN	NaN	NaN	NaN	NaN	NaN	NaN	NaN	NaN	NaN	NaN	NaN	NaN	NaN	12.4654	NaN	NaN	NaN	NaN	+			NaN	0	1	NaN	NaN	0	NaN	P05787
NaN	NaN	NaN	NaN	NaN	NaN	NaN	NaN	10.4209	NaN	NaN	NaN	NaN	NaN	NaN	NaN	NaN	NaN	NaN	NaN	NaN	NaN	NaN	NaN	NaN	NaN	NaN				NaN	0	1	NaN	NaN	0	NaN	O00231
NaN	NaN	NaN	NaN	NaN	NaN	NaN	NaN	NaN	NaN	NaN	NaN	NaN	NaN	NaN	NaN	NaN	NaN	NaN	NaN	NaN	NaN	NaN	NaN	NaN	NaN	NaN				NaN	0	0	NaN	NaN	0	NaN	O00410
NaN	NaN	NaN	NaN	NaN	NaN	NaN	NaN	NaN	NaN	NaN	NaN	NaN	NaN	NaN	NaN	NaN	NaN	NaN	NaN	NaN	NaN	NaN	NaN	10.3427	NaN	NaN				NaN	0	1	NaN	NaN	0	NaN	O00429
NaN	NaN	NaN	NaN	NaN	NaN	NaN	NaN	NaN	NaN	NaN	NaN	NaN	NaN	NaN	NaN	NaN	11.3431	NaN	NaN	NaN	NaN	NaN	NaN	NaN	NaN	NaN				NaN	0	1	NaN	NaN	0	NaN	O00442
NaN	NaN	NaN	NaN	NaN	NaN	NaN	NaN	NaN	NaN	NaN	NaN	NaN	NaN	NaN	NaN	NaN	NaN	NaN	NaN	6.67751	NaN	NaN	NaN	NaN	NaN	NaN				NaN	0	1	NaN	NaN	0	NaN	O00764
NaN	NaN	NaN	NaN	NaN	NaN	NaN	NaN	NaN	NaN	NaN	NaN	NaN	NaN	NaN	NaN	NaN	NaN	NaN	NaN	NaN	NaN	NaN	NaN	12.9957	NaN	NaN				NaN	0	1	NaN	NaN	0	NaN	O14531
NaN	NaN	NaN	NaN	NaN	NaN	NaN	NaN	NaN	NaN	NaN	12.8863	NaN	13.2484	NaN	NaN	12.9126	NaN	NaN	13.4529	NaN	13.0536	NaN	NaN	13.7329	12.5713	12.9675				NaN	0	8	NaN	NaN	0	NaN	O14558
NaN	NaN	NaN	NaN	NaN	NaN	NaN	NaN	NaN	NaN	NaN	NaN	NaN	NaN	NaN	9.3962	NaN	NaN	NaN	NaN	NaN	NaN	NaN	NaN	NaN	NaN	NaN				NaN	0	1	NaN	NaN	0	NaN	O14737
NaN	NaN	NaN	NaN	NaN	NaN	NaN	NaN	NaN	NaN	NaN	NaN	NaN	NaN	NaN	NaN	12.4062	NaN	NaN	12.9838	NaN	NaN	NaN	NaN	NaN	NaN	NaN				NaN	0	2	NaN	NaN	0	NaN	O14818
NaN	NaN	NaN	NaN	NaN	NaN	NaN	NaN	NaN	NaN	NaN	NaN	NaN	NaN	NaN	NaN	NaN	NaN	NaN	NaN	NaN	NaN	NaN	NaN	12.1486	NaN	NaN				NaN	0	1	NaN	NaN	0	NaN	O14910
NaN	NaN	NaN	NaN	NaN	NaN	NaN	NaN	NaN	NaN	NaN	NaN	NaN	NaN	NaN	NaN	NaN	NaN	NaN	NaN	NaN	NaN	NaN	NaN	NaN	NaN	9.72091				NaN	0	1	NaN	NaN	0	NaN	O14980
NaN	NaN	NaN	NaN	NaN	NaN	NaN	NaN	NaN	NaN	NaN	NaN	NaN	11.6397	NaN	11.64	NaN	NaN	NaN	12.0625	NaN	13.1866	12.0826	12.0084	NaN	NaN	NaN				NaN	0	6	NaN	NaN	0	NaN	O15061
NaN	NaN	NaN	NaN	NaN	NaN	NaN	NaN	NaN	NaN	NaN	NaN	NaN	NaN	NaN	NaN	NaN	NaN	NaN	NaN	NaN	10.472	NaN	NaN	NaN	NaN	NaN				NaN	0	1	NaN	NaN	0	NaN	O15075
NaN	NaN	NaN	NaN	NaN	NaN	NaN	NaN	NaN	NaN	NaN	NaN	NaN	NaN	NaN	NaN	NaN	NaN	NaN	NaN	NaN	NaN	NaN	NaN	NaN	NaN	10.9221				NaN	0	1	NaN	NaN	0	NaN	O15240
NaN	NaN	NaN	NaN	NaN	NaN	NaN	NaN	NaN	NaN	NaN	NaN	NaN	NaN	NaN	12.404	NaN	NaN	NaN	NaN	NaN	NaN	NaN	NaN	NaN	NaN	NaN				NaN	0	1	NaN	NaN	0	NaN	O15537
NaN	NaN	NaN	NaN	NaN	NaN	NaN	15.1787	14.8555	15.3128	15.3451	15.3141	15.1082	15.0878	15.255	15.533	14.8546	14.3933	14.6847	16.0207	14.9663	15.7222	15.5581	15.0991	15.5729	15.366	15.6926				NaN	0	20	NaN	NaN	0	NaN	O15540
NaN	NaN	NaN	NaN	NaN	NaN	NaN	NaN	NaN	NaN	NaN	NaN	NaN	NaN	NaN	NaN	NaN	NaN	NaN	NaN	NaN	NaN	NaN	NaN	NaN	NaN	NaN				NaN	0	0	NaN	NaN	0	NaN	O43143
NaN	NaN	NaN	NaN	NaN	NaN	NaN	NaN	NaN	NaN	NaN	NaN	NaN	NaN	8.15472	NaN	NaN	NaN	NaN	NaN	NaN	NaN	NaN	NaN	NaN	NaN	NaN				NaN	0	1	NaN	NaN	0	NaN	O43175
NaN	NaN	NaN	NaN	NaN	NaN	NaN	NaN	NaN	NaN	NaN	NaN	NaN	NaN	NaN	NaN	NaN	NaN	NaN	NaN	NaN	NaN	NaN	11.1227	NaN	NaN	NaN				NaN	0	1	NaN	NaN	0	NaN	O43301
NaN	NaN	NaN	NaN	NaN	NaN	NaN	11.6245	NaN	NaN	NaN	NaN	NaN	NaN	NaN	NaN	12.0754	NaN	NaN	13.0173	12.959	13.2103	12.7248	NaN	NaN	NaN	NaN				NaN	0	6	NaN	NaN	0	NaN	O43390
NaN	NaN	NaN	NaN	NaN	NaN	NaN	NaN	NaN	NaN	12.8342	12.3605	12.7783	NaN	12.8876	NaN	13.7773	NaN	NaN	13.9099	NaN	12.9657	13.6393	NaN	13.2365	12.8274	13.1236				NaN	0	11	NaN	NaN	0	NaN	O43488
NaN	NaN	NaN	NaN	NaN	NaN	NaN	13.4362	NaN	NaN	13.7822	13.6738	12.6119	12.0839	NaN	13.2013	14.8221	13.7127	13.6461	15.459	13.4108	15.2743	14.1867	14.3798	15.029	14.8588	15.2324				NaN	0	17	NaN	NaN	0	NaN	O43491
NaN	NaN	NaN	NaN	NaN	NaN	NaN	NaN	NaN	NaN	NaN	NaN	8.91871	NaN	NaN	NaN	NaN	NaN	NaN	NaN	NaN	NaN	NaN	NaN	NaN	NaN	NaN				NaN	0	1	NaN	NaN	0	NaN	O43681
NaN	NaN	NaN	NaN	NaN	NaN	NaN	NaN	NaN	NaN	NaN	NaN	NaN	12.8247	13.227	13.0989	NaN	NaN	13.0457	14.0162	NaN	14.0469	13.4023	NaN	13.56	13.8044	13.2979				NaN	0	10	NaN	NaN	0	NaN	O43707
NaN	NaN	NaN	NaN	NaN	NaN	NaN	NaN	NaN	NaN	NaN	NaN	NaN	NaN	NaN	NaN	NaN	NaN	NaN	NaN	NaN	NaN	NaN	NaN	NaN	NaN	12.091				NaN	0	1	NaN	NaN	0	NaN	O43776
NaN	NaN	NaN	NaN	NaN	NaN	NaN	NaN	NaN	NaN	NaN	NaN	NaN	NaN	NaN	NaN	NaN	NaN	NaN	NaN	NaN	13.042	NaN	NaN	NaN	NaN	NaN				NaN	0	1	NaN	NaN	0	NaN	O43813
NaN	NaN	NaN	NaN	NaN	NaN	NaN	NaN	NaN	NaN	NaN	NaN	NaN	NaN	NaN	NaN	NaN	NaN	NaN	NaN	NaN	NaN	NaN	NaN	NaN	NaN	NaN				NaN	0	0	NaN	NaN	0	NaN	P60983
NaN	NaN	NaN	NaN	NaN	NaN	NaN	NaN	NaN	NaN	NaN	NaN	NaN	NaN	NaN	NaN	NaN	NaN	NaN	13.6797	NaN	NaN	NaN	NaN	NaN	NaN	NaN				NaN	0	1	NaN	NaN	0	NaN	O60271
NaN	NaN	NaN	NaN	NaN	NaN	NaN	NaN	NaN	NaN	NaN	NaN	NaN	NaN	NaN	NaN	NaN	NaN	NaN	NaN	NaN	NaN	NaN	NaN	NaN	NaN	NaN				NaN	0	0	NaN	NaN	0	NaN	O60282
NaN	NaN	NaN	NaN	NaN	NaN	NaN	NaN	NaN	NaN	NaN	NaN	NaN	NaN	NaN	NaN	NaN	NaN	NaN	NaN	NaN	NaN	NaN	NaN	NaN	10.7208	NaN				NaN	0	1	NaN	NaN	0	NaN	O60664
NaN	NaN	NaN	NaN	NaN	NaN	NaN	17.1047	15.3127	NaN	NaN	NaN	NaN	15.3607	14.5744	16.5145	17.1464	NaN	15.9069	17.3792	NaN	20.2515	14.7089	16.3754	17.6758	NaN	18.2124				NaN	0	13	NaN	NaN	0	NaN	P62807
NaN	NaN	NaN	NaN	NaN	NaN	NaN	NaN	NaN	NaN	NaN	NaN	NaN	NaN	NaN	NaN	NaN	NaN	NaN	NaN	NaN	NaN	NaN	NaN	NaN	NaN	NaN				NaN	0	0	NaN	NaN	0	NaN	O60884
NaN	NaN	NaN	NaN	NaN	NaN	NaN	NaN	NaN	NaN	11.7287	NaN	NaN	NaN	NaN	NaN	NaN	NaN	NaN	NaN	NaN	NaN	NaN	NaN	NaN	NaN	NaN				NaN	0	1	NaN	NaN	0	NaN	O60888
NaN	NaN	NaN	NaN	NaN	NaN	NaN	NaN	NaN	NaN	NaN	NaN	NaN	NaN	NaN	NaN	13.8395	NaN	NaN	14.1599	NaN	14.2065	NaN	NaN	13.902	NaN	NaN				NaN	0	4	NaN	NaN	0	NaN	O75083
NaN	NaN	NaN	NaN	NaN	NaN	NaN	NaN	NaN	NaN	NaN	NaN	NaN	12.2383	NaN	NaN	NaN	NaN	NaN	NaN	NaN	NaN	NaN	NaN	NaN	NaN	NaN				NaN	0	1	NaN	NaN	0	NaN	O75093
NaN	NaN	NaN	NaN	NaN	NaN	NaN	NaN	NaN	NaN	NaN	NaN	NaN	NaN	NaN	NaN	12.2365	NaN	NaN	NaN	NaN	NaN	NaN	NaN	NaN	NaN	NaN				NaN	0	1	NaN	NaN	0	NaN	O75347
NaN	NaN	NaN	NaN	NaN	NaN	NaN	NaN	NaN	NaN	NaN	NaN	NaN	NaN	NaN	NaN	NaN	NaN	NaN	NaN	NaN	15.1527	NaN	12.8744	NaN	NaN	NaN				NaN	0	2	NaN	NaN	0	NaN	O75367
NaN	NaN	NaN	NaN	NaN	NaN	NaN	NaN	NaN	NaN	NaN	NaN	NaN	NaN	NaN	NaN	NaN	NaN	NaN	NaN	NaN	NaN	12.5775	NaN	NaN	NaN	12.4974				NaN	0	2	NaN	NaN	0	NaN	O75368
NaN	NaN	NaN	NaN	NaN	NaN	NaN	NaN	12.7256	NaN	NaN	NaN	NaN	NaN	NaN	NaN	NaN	NaN	NaN	NaN	NaN	13.8351	12.6299	12.6023	NaN	NaN	13.0849				NaN	0	5	NaN	NaN	0	NaN	O75390
NaN	NaN	NaN	NaN	NaN	NaN	NaN	NaN	NaN	NaN	NaN	NaN	NaN	NaN	NaN	NaN	NaN	NaN	NaN	NaN	NaN	NaN	12.4643	NaN	NaN	NaN	NaN				NaN	0	1	NaN	NaN	0	NaN	O75475
NaN	NaN	NaN	NaN	NaN	NaN	NaN	NaN	NaN	NaN	NaN	NaN	NaN	NaN	NaN	NaN	NaN	NaN	NaN	12.3354	NaN	NaN	NaN	NaN	NaN	NaN	NaN				NaN	0	1	NaN	NaN	0	NaN	O75533
NaN	NaN	NaN	NaN	NaN	NaN	NaN	NaN	NaN	NaN	NaN	NaN	NaN	NaN	NaN	7.70494	NaN	NaN	NaN	NaN	NaN	NaN	NaN	NaN	NaN	NaN	NaN				NaN	0	1	NaN	NaN	0	NaN	O75781
NaN	NaN	NaN	NaN	NaN	NaN	NaN	NaN	NaN	NaN	NaN	NaN	NaN	NaN	NaN	NaN	NaN	NaN	NaN	NaN	NaN	NaN	NaN	NaN	NaN	NaN	10.2759				NaN	0	1	NaN	NaN	0	NaN	O75832
NaN	NaN	NaN	NaN	NaN	NaN	NaN	NaN	NaN	NaN	NaN	NaN	NaN	13.0903	NaN	NaN	NaN	NaN	NaN	14.4831	NaN	NaN	NaN	NaN	NaN	NaN	13.6234				NaN	0	3	NaN	NaN	0	NaN	O75874
NaN	NaN	NaN	NaN	NaN	NaN	NaN	NaN	NaN	NaN	NaN	10.4792	NaN	NaN	NaN	NaN	NaN	NaN	NaN	NaN	NaN	NaN	NaN	NaN	NaN	NaN	NaN				NaN	0	1	NaN	NaN	0	NaN	O75891
NaN	NaN	NaN	NaN	NaN	NaN	NaN	NaN	NaN	NaN	NaN	NaN	NaN	NaN	NaN	NaN	NaN	NaN	NaN	NaN	NaN	11.0147	NaN	NaN	NaN	NaN	NaN				NaN	0	1	NaN	NaN	0	NaN	O75915
NaN	NaN	NaN	NaN	NaN	NaN	NaN	NaN	NaN	NaN	NaN	NaN	NaN	NaN	NaN	NaN	NaN	NaN	NaN	NaN	NaN	NaN	NaN	NaN	12.422	NaN	NaN				NaN	0	1	NaN	NaN	0	NaN	O76003
NaN	NaN	NaN	NaN	NaN	NaN	NaN	NaN	NaN	NaN	NaN	NaN	NaN	NaN	NaN	NaN	NaN	NaN	NaN	NaN	NaN	NaN	NaN	NaN	NaN	NaN	13.095				NaN	0	1	NaN	NaN	0	NaN	O76054
NaN	NaN	NaN	NaN	NaN	NaN	NaN	NaN	13.3745	NaN	NaN	NaN	NaN	NaN	NaN	NaN	13.7723	NaN	NaN	13.8037	NaN	NaN	13.0151	NaN	NaN	NaN	NaN				NaN	0	4	NaN	NaN	0	NaN	O76070
NaN	NaN	NaN	NaN	NaN	NaN	NaN	15.8151	15.3132	NaN	15.4055	15.5622	15.4182	14.786	15.4316	15.8023	15.4691	15.273	14.6502	16.1775	15.1105	15.7658	15.4866	15.1073	15.7715	15.4487	15.912				NaN	0	19	NaN	NaN	0	NaN	O94760
NaN	NaN	NaN	NaN	NaN	NaN	NaN	NaN	NaN	NaN	NaN	NaN	NaN	NaN	NaN	NaN	NaN	NaN	NaN	NaN	NaN	NaN	NaN	NaN	NaN	NaN	NaN				NaN	0	0	NaN	NaN	0	NaN	O94811
NaN	NaN	NaN	NaN	NaN	NaN	NaN	NaN	NaN	NaN	NaN	NaN	NaN	NaN	12.4464	NaN	NaN	NaN	NaN	NaN	NaN	NaN	NaN	NaN	NaN	NaN	NaN				NaN	0	1	NaN	NaN	0	NaN	O94856
NaN	NaN	NaN	NaN	NaN	NaN	NaN	NaN	NaN	NaN	NaN	NaN	NaN	NaN	NaN	NaN	NaN	NaN	NaN	NaN	NaN	NaN	NaN	NaN	NaN	9.20271	NaN				NaN	0	1	NaN	NaN	0	NaN	O94973
NaN	NaN	NaN	NaN	NaN	NaN	NaN	12.6269	NaN	NaN	NaN	NaN	NaN	NaN	NaN	12.4855	NaN	NaN	NaN	NaN	NaN	12.269	NaN	NaN	12.5157	NaN	NaN				NaN	0	4	NaN	NaN	0	NaN	O95336
NaN	NaN	NaN	NaN	NaN	NaN	NaN	NaN	NaN	NaN	NaN	NaN	NaN	NaN	NaN	NaN	NaN	NaN	NaN	NaN	NaN	NaN	NaN	NaN	NaN	NaN	10.4933				NaN	0	1	NaN	NaN	0	NaN	O95782
NaN	NaN	NaN	NaN	NaN	NaN	NaN	NaN	NaN	NaN	NaN	NaN	NaN	NaN	NaN	NaN	NaN	NaN	NaN	NaN	NaN	NaN	NaN	NaN	11.5845	NaN	NaN				NaN	0	1	NaN	NaN	0	NaN	O95831
NaN	NaN	NaN	NaN	NaN	NaN	NaN	NaN	NaN	NaN	NaN	NaN	NaN	NaN	NaN	NaN	NaN	NaN	NaN	NaN	NaN	13.842	NaN	NaN	NaN	13.4285	13.0736				NaN	0	3	NaN	NaN	0	NaN	O95865
NaN	NaN	NaN	NaN	NaN	NaN	NaN	NaN	NaN	14.1361	NaN	13.7514	NaN	NaN	14.3003	NaN	16.4251	NaN	16.4797	NaN	NaN	NaN	15.2468	NaN	14.9953	NaN	NaN				NaN	0	7	NaN	NaN	0	NaN	P00352
NaN	NaN	NaN	NaN	NaN	NaN	NaN	NaN	NaN	NaN	NaN	NaN	NaN	NaN	NaN	NaN	NaN	NaN	NaN	13.4533	NaN	14.1145	NaN	NaN	NaN	NaN	12.8792				NaN	0	3	NaN	NaN	0	NaN	P00367
NaN	NaN	NaN	NaN	NaN	NaN	NaN	NaN	NaN	NaN	NaN	NaN	NaN	10.6345	NaN	NaN	NaN	NaN	NaN	NaN	NaN	NaN	NaN	NaN	NaN	NaN	NaN				NaN	0	1	NaN	NaN	0	NaN	P00390
NaN	NaN	NaN	NaN	NaN	NaN	NaN	14.1631	14.6394	NaN	15.1452	13.9607	14.2024	13.7025	14.8163	15.3516	16.3122	15.087	15.0474	14.4492	14.9017	15.4311	15.5516	NaN	14.9764	15.0237	15.817				NaN	0	18	NaN	NaN	0	NaN	P00441
NaN	NaN	NaN	NaN	NaN	NaN	NaN	NaN	NaN	NaN	NaN	13.7952	NaN	13.8096	NaN	NaN	13.4246	NaN	NaN	13.9815	NaN	13.7556	13.5276	13.664	13.82	12.9314	13.6057				NaN	0	10	NaN	NaN	0	NaN	P00491
NaN	NaN	NaN	NaN	NaN	NaN	NaN	NaN	NaN	NaN	NaN	12.5365	NaN	NaN	NaN	NaN	NaN	NaN	12.2598	12.9085	NaN	13.1137	12.7578	NaN	NaN	NaN	13.0631				NaN	0	6	NaN	NaN	0	NaN	P00492
NaN	NaN	NaN	NaN	NaN	NaN	NaN	NaN	NaN	NaN	NaN	NaN	NaN	NaN	NaN	NaN	NaN	NaN	NaN	NaN	NaN	NaN	NaN	NaN	11.6385	NaN	NaN				NaN	0	1	NaN	NaN	0	NaN	P00505
NaN	NaN	NaN	NaN	NaN	NaN	NaN	14.1023	14.1258	13.6381	13.9576	14.0547	14.1959	14.0409	14.0553	NaN	14.15	14.2663	13.6709	15.2662	13.9841	14.4826	14.2475	13.9893	14.3643	NaN	14.4771				NaN	0	18	NaN	NaN	0	NaN	P00568
NaN	NaN	NaN	NaN	NaN	NaN	NaN	NaN	NaN	NaN	NaN	NaN	NaN	12.4666	NaN	NaN	NaN	NaN	NaN	NaN	NaN	NaN	NaN	NaN	NaN	NaN	NaN				NaN	0	1	NaN	NaN	0	NaN	P00746
NaN	NaN	NaN	NaN	NaN	NaN	NaN	NaN	NaN	NaN	NaN	11.8133	NaN	NaN	NaN	NaN	NaN	NaN	NaN	NaN	NaN	NaN	NaN	NaN	NaN	NaN	NaN				NaN	0	1	NaN	NaN	0	NaN	P00915
NaN	NaN	NaN	NaN	NaN	NaN	NaN	NaN	NaN	NaN	NaN	NaN	NaN	NaN	NaN	NaN	13.2542	NaN	NaN	NaN	NaN	NaN	NaN	NaN	NaN	NaN	NaN				NaN	0	1	NaN	NaN	0	NaN	P00966
NaN	NaN	NaN	NaN	NaN	NaN	NaN	NaN	NaN	NaN	NaN	NaN	NaN	NaN	NaN	8.63706	NaN	NaN	NaN	NaN	NaN	NaN	NaN	NaN	NaN	NaN	NaN				NaN	0	1	NaN	NaN	0	NaN	P01031
NaN	NaN	NaN	NaN	NaN	NaN	NaN	NaN	NaN	NaN	NaN	NaN	NaN	NaN	NaN	13.0239	NaN	NaN	NaN	NaN	NaN	NaN	NaN	NaN	NaN	NaN	NaN				NaN	0	1	NaN	NaN	0	NaN	P01602
NaN	NaN	NaN	NaN	NaN	NaN	NaN	NaN	NaN	NaN	NaN	NaN	NaN	NaN	NaN	NaN	NaN	NaN	NaN	NaN	12.4664	NaN	NaN	NaN	NaN	NaN	NaN				NaN	0	1	NaN	NaN	0	NaN	P01700
NaN	NaN	NaN	NaN	NaN	NaN	NaN	NaN	NaN	NaN	NaN	NaN	NaN	NaN	NaN	NaN	NaN	NaN	NaN	NaN	13.4823	NaN	NaN	NaN	NaN	NaN	NaN				NaN	0	1	NaN	NaN	0	NaN	P01880
NaN	NaN	NaN	NaN	NaN	NaN	NaN	14.5875	12.8242	NaN	10.8792	16.11	17.1956	15.7524	15.7871	NaN	NaN	15.1304	NaN	NaN	NaN	NaN	13.9519	14.7465	13.2513	15.9937	NaN				NaN	0	12	NaN	NaN	0	NaN	P02144
NaN	NaN	NaN	NaN	NaN	NaN	NaN	NaN	NaN	NaN	NaN	NaN	NaN	NaN	NaN	NaN	NaN	NaN	NaN	NaN	NaN	NaN	NaN	NaN	NaN	NaN	12.3338				NaN	0	1	NaN	NaN	0	NaN	P02458
NaN	NaN	NaN	NaN	NaN	NaN	NaN	NaN	NaN	NaN	NaN	NaN	NaN	NaN	NaN	NaN	NaN	NaN	NaN	NaN	NaN	13.4619	13.3806	NaN	NaN	NaN	NaN				NaN	0	2	NaN	NaN	0	NaN	P02545
NaN	NaN	NaN	NaN	NaN	NaN	NaN	NaN	NaN	NaN	NaN	11.812	NaN	NaN	NaN	NaN	NaN	NaN	NaN	NaN	NaN	NaN	NaN	NaN	NaN	NaN	NaN				NaN	0	1	NaN	NaN	0	NaN	P02686
NaN	NaN	NaN	NaN	NaN	NaN	NaN	NaN	NaN	NaN	NaN	NaN	NaN	NaN	NaN	NaN	NaN	NaN	NaN	NaN	NaN	NaN	NaN	NaN	NaN	NaN	NaN				NaN	0	0	NaN	NaN	0	NaN	P02741
NaN	NaN	NaN	NaN	NaN	NaN	NaN	17.0322	16.6547	16.1536	16.7315	16.8548	16.4143	16.8238	17.4635	17.0889	17.6972	16.9971	16.2232	17.917	17.1088	17.4199	17.3079	16.9815	17.5413	17.0488	17.4402				NaN	0	20	NaN	NaN	0	NaN	P04075
NaN	NaN	NaN	NaN	NaN	NaN	NaN	NaN	NaN	NaN	NaN	NaN	NaN	NaN	NaN	12.7034	NaN	NaN	NaN	NaN	NaN	NaN	NaN	NaN	NaN	NaN	NaN				NaN	0	1	NaN	NaN	0	NaN	P04080
NaN	NaN	NaN	NaN	NaN	NaN	NaN	NaN	NaN	NaN	NaN	NaN	NaN	NaN	NaN	NaN	NaN	NaN	NaN	NaN	NaN	11.6491	NaN	NaN	NaN	NaN	NaN				NaN	0	1	NaN	NaN	0	NaN	P04083
NaN	NaN	NaN	NaN	NaN	NaN	NaN	NaN	NaN	NaN	NaN	NaN	NaN	NaN	NaN	NaN	NaN	NaN	NaN	NaN	NaN	10.7172	NaN	NaN	NaN	NaN	NaN				NaN	0	1	NaN	NaN	0	NaN	P04271
NaN	NaN	NaN	NaN	NaN	NaN	NaN	NaN	NaN	NaN	NaN	NaN	NaN	NaN	NaN	NaN	NaN	NaN	NaN	NaN	NaN	NaN	NaN	12.3852	NaN	NaN	NaN				NaN	0	1	NaN	NaN	0	NaN	P04350
NaN	NaN	NaN	NaN	NaN	NaN	NaN	NaN	NaN	NaN	NaN	NaN	NaN	NaN	13.0911	13.3034	16.5751	NaN	14.878	13.1598	NaN	NaN	NaN	NaN	14.1717	13.0976	13.0208				NaN	0	8	NaN	NaN	0	NaN	P04792
NaN	NaN	NaN	NaN	NaN	NaN	NaN	16.5706	16.0888	15.2721	15.5058	14.9401	NaN	15.328	14.4907	15.8985	15.9359	15.6891	NaN	17.3972	15.8806	19.9149	15.7432	16.5445	17.6528	15.9232	17.442				NaN	0	18	NaN	NaN	0	NaN	Q93077
NaN	NaN	NaN	NaN	NaN	NaN	NaN	NaN	NaN	NaN	NaN	NaN	NaN	NaN	NaN	NaN	NaN	NaN	NaN	NaN	NaN	12.9583	NaN	NaN	NaN	NaN	NaN				NaN	0	1	NaN	NaN	0	NaN	P05023
NaN	NaN	NaN	NaN	NaN	NaN	NaN	11.9398	NaN	NaN	12.8654	NaN	NaN	NaN	12.3114	13.9284	14.5114	NaN	12.3025	12.3555	13.4374	13.1658	13.5639	11.3744	NaN	13.9692	13.8226				NaN	0	13	NaN	NaN	0	NaN	P05114
NaN	NaN	NaN	NaN	NaN	NaN	NaN	NaN	12.6167	NaN	11.9342	NaN	NaN	NaN	11.3689	13.5606	14.5109	NaN	12.6245	12.2601	12.5808	13.5754	13.4185	NaN	12.31	12.3275	14.5408				NaN	0	13	NaN	NaN	0	NaN	P05204
NaN	NaN	NaN	NaN	NaN	NaN	NaN	NaN	NaN	NaN	NaN	NaN	NaN	NaN	NaN	NaN	NaN	NaN	NaN	NaN	NaN	NaN	NaN	NaN	11.0572	NaN	NaN				NaN	0	1	NaN	NaN	0	NaN	P05387
NaN	NaN	NaN	NaN	NaN	NaN	NaN	11.0886	NaN	NaN	NaN	NaN	NaN	NaN	NaN	NaN	NaN	NaN	NaN	NaN	NaN	NaN	NaN	NaN	NaN	NaN	NaN				NaN	0	1	NaN	NaN	0	NaN	Q8NHW5
NaN	NaN	NaN	NaN	NaN	NaN	NaN	NaN	NaN	NaN	NaN	NaN	NaN	NaN	11.9425	NaN	NaN	NaN	NaN	NaN	NaN	NaN	NaN	NaN	NaN	NaN	NaN				NaN	0	1	NaN	NaN	0	NaN	P05413
NaN	NaN	NaN	NaN	NaN	NaN	NaN	NaN	NaN	NaN	NaN	NaN	NaN	NaN	13.412	NaN	NaN	NaN	NaN	NaN	NaN	NaN	NaN	NaN	NaN	NaN	NaN				NaN	0	1	NaN	NaN	0	NaN	P05455
NaN	NaN	NaN	NaN	NaN	NaN	NaN	10.6308	NaN	13.1106	10.707	NaN	NaN	NaN	15.4742	NaN	19.4513	NaN	19.8808	13.0889	NaN	NaN	16.1001	NaN	14.0552	NaN	NaN				NaN	0	9	NaN	NaN	0	NaN	P05813
NaN	NaN	NaN	NaN	NaN	NaN	NaN	NaN	NaN	NaN	NaN	NaN	8.60492	NaN	NaN	NaN	NaN	NaN	NaN	NaN	NaN	NaN	NaN	NaN	NaN	NaN	NaN				NaN	0	1	NaN	NaN	0	NaN	P05937
NaN	NaN	NaN	NaN	NaN	NaN	NaN	NaN	NaN	NaN	NaN	NaN	NaN	NaN	NaN	11.4767	NaN	NaN	NaN	NaN	NaN	NaN	NaN	NaN	NaN	NaN	NaN				NaN	0	1	NaN	NaN	0	NaN	P06312
NaN	NaN	NaN	NaN	NaN	NaN	NaN	NaN	11.4138	NaN	NaN	NaN	12.4462	NaN	NaN	13.7823	14.1053	13.2989	NaN	13.8324	NaN	13.0139	14.1347	12.5067	13.922	13.7616	15.0719				NaN	0	12	NaN	NaN	0	NaN	P06454
NaN	NaN	NaN	NaN	NaN	NaN	NaN	14.8041	NaN	NaN	13.6902	13.9005	NaN	NaN	13.0613	14.3188	13.2341	13.7561	13.8248	15.6802	NaN	16.31	NaN	14.8695	15.3285	NaN	14.6567				NaN	0	13	NaN	NaN	0	NaN	P06576
NaN	NaN	NaN	NaN	NaN	NaN	NaN	NaN	NaN	NaN	NaN	NaN	NaN	NaN	NaN	12.1651	NaN	NaN	NaN	NaN	NaN	NaN	NaN	NaN	NaN	NaN	NaN				NaN	0	1	NaN	NaN	0	NaN	P06703
NaN	NaN	NaN	NaN	NaN	NaN	NaN	15.8837	15.2646	14.4793	15.2358	15.4885	NaN	15.3869	15.7331	15.6864	15.5419	15.385	14.6484	16.8164	15.4776	16.6424	15.3534	16.3925	16.0947	15.5498	15.4795				NaN	0	19	NaN	NaN	0	NaN	P06737
NaN	NaN	NaN	NaN	NaN	NaN	NaN	16.9549	16.7925	NaN	16.2897	16.657	16.1215	16.5851	17.2195	16.6006	16.9875	16.9564	14.9237	17.8243	16.7968	16.776	17.054	16.9765	17.4337	16.6433	17.6376				NaN	0	19	NaN	NaN	0	NaN	P06744
NaN	NaN	NaN	NaN	NaN	NaN	NaN	NaN	NaN	NaN	NaN	NaN	NaN	NaN	12.2875	NaN	NaN	NaN	NaN	NaN	NaN	NaN	NaN	NaN	NaN	NaN	NaN				NaN	0	1	NaN	NaN	0	NaN	P06748
NaN	NaN	NaN	NaN	NaN	NaN	NaN	NaN	NaN	NaN	NaN	NaN	NaN	NaN	NaN	NaN	13.779	NaN	NaN	14.0893	NaN	13.7829	13.6741	NaN	NaN	NaN	NaN	+			NaN	0	4	NaN	NaN	0	NaN	P06753
NaN	NaN	NaN	NaN	NaN	NaN	NaN	NaN	NaN	NaN	NaN	NaN	NaN	NaN	NaN	NaN	NaN	NaN	NaN	NaN	NaN	15.3759	NaN	NaN	NaN	NaN	NaN				NaN	0	1	NaN	NaN	0	NaN	Q16778
NaN	NaN	NaN	NaN	NaN	NaN	NaN	NaN	NaN	NaN	NaN	12.9365	13.3735	13.5139	NaN	NaN	14.2611	NaN	12.8836	14.0797	NaN	14.2692	13.6672	NaN	14.0317	12.9063	13.5383				NaN	0	11	NaN	NaN	0	NaN	P07108
NaN	NaN	NaN	NaN	NaN	NaN	NaN	16.1502	15.615	14.1677	15.6797	16.0475	15.0818	15.8757	16.7255	16.2635	16.7172	14.8974	14.1484	17.2149	16.2141	17.1333	16.6654	16.1319	17.6417	16.2916	16.8068				NaN	0	20	NaN	NaN	0	NaN	P07195
NaN	NaN	NaN	NaN	NaN	NaN	NaN	NaN	NaN	NaN	NaN	NaN	NaN	NaN	NaN	NaN	NaN	NaN	NaN	NaN	11.4386	NaN	NaN	NaN	12.1101	NaN	NaN				NaN	0	2	NaN	NaN	0	NaN	P07237
NaN	NaN	NaN	NaN	NaN	NaN	NaN	NaN	14.2825	NaN	NaN	NaN	NaN	13.662	13.6121	14.3729	NaN	NaN	13.6449	15.1993	NaN	14.623	14.9352	NaN	13.3195	NaN	14.6066				NaN	0	10	NaN	NaN	0	NaN	P07305
NaN	NaN	NaN	NaN	NaN	NaN	NaN	NaN	NaN	NaN	NaN	NaN	NaN	NaN	NaN	NaN	NaN	NaN	NaN	NaN	NaN	14.5281	NaN	NaN	NaN	NaN	NaN				NaN	0	1	NaN	NaN	0	NaN	P07437
NaN	NaN	NaN	NaN	NaN	NaN	NaN	NaN	NaN	NaN	NaN	NaN	NaN	NaN	NaN	12.9176	NaN	NaN	NaN	NaN	NaN	NaN	NaN	NaN	NaN	NaN	NaN				NaN	0	1	NaN	NaN	0	NaN	P07451
NaN	NaN	NaN	NaN	NaN	NaN	NaN	NaN	NaN	NaN	NaN	13.8723	NaN	NaN	NaN	13.4788	13.8126	13.3497	13.5056	14.2524	13.6398	NaN	13.7972	NaN	13.756	NaN	13.9308				NaN	0	10	NaN	NaN	0	NaN	P07737
NaN	NaN	NaN	NaN	NaN	NaN	NaN	NaN	NaN	NaN	NaN	NaN	NaN	NaN	NaN	NaN	NaN	NaN	NaN	11.1689	NaN	NaN	NaN	NaN	NaN	NaN	NaN				NaN	0	1	NaN	NaN	0	NaN	P07741
NaN	NaN	NaN	NaN	NaN	NaN	NaN	NaN	NaN	NaN	NaN	NaN	NaN	10.4611	NaN	NaN	NaN	NaN	NaN	NaN	NaN	NaN	NaN	NaN	NaN	NaN	NaN				NaN	0	1	NaN	NaN	0	NaN	P07814
NaN	NaN	NaN	NaN	NaN	NaN	NaN	NaN	NaN	NaN	NaN	NaN	12.3047	NaN	NaN	NaN	NaN	NaN	NaN	NaN	NaN	NaN	NaN	NaN	NaN	NaN	NaN				NaN	0	1	NaN	NaN	0	NaN	P07858
NaN	NaN	NaN	NaN	NaN	NaN	NaN	16.7257	16.1787	13.8771	15.8429	14.83	NaN	16.0778	14.497	15.8328	16.7253	15.8754	14.209	17.9395	16.1637	16.8321	16.9409	17.3049	18.0863	16.3876	17.113				NaN	0	19	NaN	NaN	0	NaN	P07900
NaN	NaN	NaN	NaN	NaN	NaN	NaN	NaN	NaN	NaN	NaN	NaN	NaN	NaN	NaN	NaN	NaN	NaN	NaN	14.2352	NaN	13.4368	13.121	12.7064	13.3198	12.0813	NaN				NaN	0	6	NaN	NaN	0	NaN	P07910
NaN	NaN	NaN	NaN	NaN	NaN	NaN	NaN	NaN	NaN	NaN	NaN	NaN	12.9528	NaN	NaN	NaN	NaN	NaN	NaN	NaN	NaN	NaN	NaN	NaN	NaN	NaN				NaN	0	1	NaN	NaN	0	NaN	P07998
NaN	NaN	NaN	NaN	NaN	NaN	NaN	NaN	NaN	NaN	NaN	NaN	NaN	NaN	NaN	NaN	NaN	NaN	NaN	14.3716	NaN	15.1091	NaN	NaN	14.2461	NaN	NaN				NaN	0	3	NaN	NaN	0	NaN	P08133
NaN	NaN	NaN	NaN	NaN	NaN	NaN	NaN	NaN	NaN	NaN	NaN	NaN	NaN	NaN	NaN	NaN	NaN	NaN	NaN	NaN	NaN	NaN	NaN	NaN	NaN	NaN				NaN	0	0	NaN	NaN	0	NaN	P08138
NaN	NaN	NaN	NaN	NaN	NaN	NaN	NaN	13.9964	NaN	13.9388	13.639	13.2786	13.8232	13.79	14.4642	NaN	14.7212	NaN	15.5704	13.8227	14.3305	14.3961	14.6556	15.3338	13.5857	15.1616				NaN	0	16	NaN	NaN	0	NaN	P08237
NaN	NaN	NaN	NaN	NaN	NaN	NaN	NaN	12.5994	NaN	12.6802	13.2366	12.8275	12.6764	12.4902	12.6216	13.2289	NaN	NaN	14.3195	NaN	12.9956	13.4737	13.7965	14.5253	13.1261	13.5505				NaN	0	15	NaN	NaN	0	NaN	P08238
NaN	NaN	NaN	NaN	NaN	NaN	NaN	NaN	NaN	NaN	NaN	NaN	NaN	NaN	NaN	NaN	NaN	NaN	NaN	NaN	NaN	NaN	NaN	NaN	NaN	10.2644	NaN				NaN	0	1	NaN	NaN	0	NaN	P08559
NaN	NaN	NaN	NaN	NaN	NaN	NaN	13.3418	NaN	NaN	NaN	NaN	NaN	NaN	13.5059	NaN	13.4263	NaN	NaN	13.061	NaN	16.0105	12.9767	14.6697	13.254	13.1803	12.8357				NaN	0	10	NaN	NaN	0	NaN	P08758
NaN	NaN	NaN	NaN	NaN	NaN	NaN	NaN	12.7607	NaN	NaN	NaN	NaN	NaN	NaN	NaN	NaN	NaN	NaN	13.8031	NaN	NaN	12.8524	NaN	NaN	NaN	NaN				NaN	0	3	NaN	NaN	0	NaN	P08865
NaN	NaN	NaN	NaN	NaN	NaN	NaN	16.1012	15.5853	15.0059	15.3004	15.8897	15.8497	15.8498	16.0951	15.6373	16.1239	15.5906	14.8414	16.1082	15.9277	15.8125	16.0136	15.9354	15.6475	16.0648	15.7089				NaN	0	20	NaN	NaN	0	NaN	P09211
NaN	NaN	NaN	NaN	NaN	NaN	NaN	13.9578	14.4338	13.3343	13.5662	13.6188	14.1635	14.2039	14.2719	NaN	14.5109	13.7599	13.9702	15.0192	14.3411	15.5952	14.8596	14.6671	14.3982	13.9353	14.3761				NaN	0	19	NaN	NaN	0	NaN	P09382
NaN	NaN	NaN	NaN	NaN	NaN	NaN	16.0557	14.8978	15.6572	14.8283	15.5292	15.5254	15.4239	15.747	16.0696	16.4203	15.3765	14.7014	16.718	15.9421	16.3407	15.6908	16.2276	15.7068	15.2111	15.8763				NaN	0	20	NaN	NaN	0	NaN	P09417
NaN	NaN	NaN	NaN	NaN	NaN	NaN	NaN	13.4512	NaN	13.9966	NaN	11.9173	13.0103	NaN	13.6983	14.25	NaN	NaN	14.6582	NaN	14.1275	13.6064	13.8203	13.7962	13.6899	NaN				NaN	0	12	NaN	NaN	0	NaN	P09429
NaN	NaN	NaN	NaN	NaN	NaN	NaN	NaN	NaN	NaN	NaN	NaN	NaN	NaN	13.1468	NaN	NaN	13.275	12.9622	12.7744	NaN	13.7449	NaN	NaN	13.5285	13.7893	13.2174				NaN	0	8	NaN	NaN	0	NaN	P09455
NaN	NaN	NaN	NaN	NaN	NaN	NaN	NaN	NaN	NaN	NaN	NaN	NaN	NaN	NaN	NaN	NaN	NaN	NaN	NaN	NaN	14.9231	NaN	NaN	NaN	NaN	NaN				NaN	0	1	NaN	NaN	0	NaN	P09471
NaN	NaN	NaN	NaN	NaN	NaN	NaN	12.6276	NaN	NaN	NaN	NaN	NaN	NaN	NaN	NaN	NaN	NaN	NaN	NaN	NaN	NaN	NaN	13.2245	NaN	NaN	NaN				NaN	0	2	NaN	NaN	0	NaN	P09488
NaN	NaN	NaN	NaN	NaN	NaN	NaN	NaN	NaN	NaN	NaN	NaN	NaN	NaN	NaN	NaN	NaN	NaN	NaN	NaN	NaN	NaN	NaN	NaN	NaN	NaN	11.1309				NaN	0	1	NaN	NaN	0	NaN	P09497
NaN	NaN	NaN	NaN	NaN	NaN	NaN	NaN	NaN	NaN	NaN	NaN	NaN	NaN	NaN	10.7789	NaN	NaN	NaN	NaN	NaN	NaN	NaN	NaN	NaN	NaN	NaN				NaN	0	1	NaN	NaN	0	NaN	P09543
NaN	NaN	NaN	NaN	NaN	NaN	NaN	NaN	12.8195	NaN	12.4812	NaN	NaN	12.5493	13.6952	13.7518	14.9223	13.2791	NaN	14.7636	13.1166	14.0449	14.4533	12.9303	15.0338	13.5964	15.0904				NaN	0	15	NaN	NaN	0	NaN	P09651
NaN	NaN	NaN	NaN	NaN	NaN	NaN	NaN	14.4108	NaN	14.1027	15.1575	14.1296	14.7208	14.7796	13.6666	15.4772	14.5324	13.7159	14.9541	14.1124	13.8556	13.6801	NaN	14.6244	NaN	NaN				NaN	0	15	NaN	NaN	0	NaN	P09936
NaN	NaN	NaN	NaN	NaN	NaN	NaN	NaN	NaN	NaN	NaN	NaN	NaN	NaN	NaN	NaN	10.6333	NaN	NaN	NaN	NaN	12.7092	NaN	NaN	NaN	NaN	NaN				NaN	0	2	NaN	NaN	0	NaN	P09960
NaN	NaN	NaN	NaN	NaN	NaN	NaN	NaN	NaN	NaN	NaN	NaN	NaN	NaN	NaN	NaN	NaN	NaN	NaN	NaN	NaN	NaN	NaN	NaN	NaN	NaN	NaN				NaN	0	0	NaN	NaN	0	NaN	Q71UI9
NaN	NaN	NaN	NaN	NaN	NaN	NaN	14.8654	NaN	NaN	NaN	NaN	14.5206	14.521	15.0404	NaN	14.7217	14.4708	NaN	15.6223	14.75	15.142	15.0681	NaN	15.3824	15.1812	15.8859				NaN	0	13	NaN	NaN	0	NaN	P62987
NaN	NaN	NaN	NaN	NaN	NaN	NaN	NaN	NaN	NaN	NaN	NaN	NaN	NaN	NaN	NaN	NaN	NaN	NaN	NaN	NaN	NaN	NaN	NaN	NaN	NaN	NaN				NaN	0	0	NaN	NaN	0	NaN	P0DJI8
NaN	NaN	NaN	NaN	NaN	NaN	NaN	NaN	NaN	NaN	NaN	13.5718	14.9604	13.228	14.4178	NaN	NaN	NaN	NaN	NaN	13.1808	NaN	NaN	14.3373	NaN	NaN	NaN				NaN	0	6	NaN	NaN	0	NaN	P0DJI9
NaN	NaN	NaN	NaN	NaN	NaN	NaN	NaN	NaN	NaN	NaN	NaN	NaN	NaN	NaN	NaN	NaN	NaN	NaN	NaN	NaN	NaN	NaN	NaN	NaN	NaN	12.0019				NaN	0	1	NaN	NaN	0	NaN	Q01105
NaN	NaN	NaN	NaN	NaN	NaN	NaN	15.164	14.3001	13.9151	15.3194	15.0881	14.4623	14.9745	15.3567	15.4138	15.9301	15.6237	NaN	16.4061	15.1679	15.938	16.1132	15.7285	16.5294	15.604	16.3202				NaN	0	19	NaN	NaN	0	NaN	P0DMV9
NaN	NaN	NaN	NaN	NaN	NaN	NaN	17.0508	17.7957	17.8487	17.38	16.9911	17.545	16.6926	16.5889	17.6051	16.8875	18.7635	18.0794	15.5797	19.6572	16.9253	16.3545	18.1807	16.0639	17.7083	15.9222				NaN	0	20	NaN	NaN	0	NaN	P0DOY2
NaN	NaN	NaN	NaN	NaN	NaN	NaN	NaN	NaN	NaN	NaN	NaN	NaN	NaN	NaN	NaN	NaN	NaN	NaN	NaN	NaN	NaN	NaN	NaN	NaN	NaN	NaN				NaN	0	0	NaN	NaN	0	NaN	P10155
NaN	NaN	NaN	NaN	NaN	NaN	NaN	NaN	NaN	NaN	NaN	NaN	NaN	NaN	NaN	NaN	NaN	NaN	12.1694	NaN	NaN	NaN	NaN	NaN	NaN	NaN	NaN				NaN	0	1	NaN	NaN	0	NaN	P10412
NaN	NaN	NaN	NaN	NaN	NaN	NaN	NaN	NaN	NaN	NaN	NaN	NaN	11.5089	NaN	NaN	NaN	NaN	NaN	NaN	NaN	NaN	NaN	NaN	NaN	NaN	NaN				NaN	0	1	NaN	NaN	0	NaN	P10599
NaN	NaN	NaN	NaN	NaN	NaN	NaN	NaN	NaN	NaN	NaN	NaN	NaN	NaN	NaN	NaN	NaN	NaN	NaN	11.9538	11.6439	12.1096	NaN	NaN	12.0922	NaN	11.6896				NaN	0	5	NaN	NaN	0	NaN	P10636
NaN	NaN	NaN	NaN	NaN	NaN	NaN	NaN	12.6438	NaN	NaN	NaN	NaN	NaN	NaN	NaN	NaN	NaN	NaN	NaN	NaN	NaN	NaN	NaN	NaN	NaN	NaN				NaN	0	1	NaN	NaN	0	NaN	P10645
NaN	NaN	NaN	NaN	NaN	NaN	NaN	13.805	NaN	NaN	NaN	12.8314	13.6282	13.8219	NaN	NaN	NaN	NaN	NaN	13.9153	NaN	13.8578	13.4459	NaN	14.1859	NaN	13.9179				NaN	0	9	NaN	NaN	0	NaN	P10768
NaN	NaN	NaN	NaN	NaN	NaN	NaN	NaN	NaN	NaN	NaN	NaN	NaN	NaN	NaN	11.9718	NaN	NaN	NaN	NaN	NaN	13.5747	NaN	NaN	NaN	NaN	NaN				NaN	0	2	NaN	NaN	0	NaN	P10809
NaN	NaN	NaN	NaN	NaN	NaN	NaN	NaN	NaN	NaN	NaN	NaN	NaN	NaN	NaN	NaN	NaN	NaN	NaN	NaN	NaN	14.3418	NaN	NaN	NaN	NaN	NaN				NaN	0	1	NaN	NaN	0	NaN	P11021
NaN	NaN	NaN	NaN	NaN	NaN	NaN	12.5432	13.3181	NaN	14.029	NaN	NaN	NaN	14.3439	13.4017	14.4583	13.5402	NaN	14.394	NaN	14.1018	NaN	13.4268	14.2507	13.8197	13.7681				NaN	0	13	NaN	NaN	0	NaN	P11137
NaN	NaN	NaN	NaN	NaN	NaN	NaN	16.5774	16.4098	15.2341	16.0926	16.3278	15.1893	16.3097	16.9553	16.2675	16.9946	16.1841	14.6388	17.4603	16.2885	17.0831	16.9341	16.6843	17.3159	16.5311	16.628				NaN	0	20	NaN	NaN	0	NaN	P11142
NaN	NaN	NaN	NaN	NaN	NaN	NaN	NaN	NaN	NaN	NaN	NaN	NaN	NaN	NaN	NaN	NaN	NaN	NaN	13.8327	NaN	14.3725	NaN	14.1475	NaN	NaN	NaN				NaN	0	3	NaN	NaN	0	NaN	P11166
NaN	NaN	NaN	NaN	NaN	NaN	NaN	NaN	NaN	NaN	NaN	NaN	NaN	NaN	NaN	12.542	13.2049	NaN	NaN	12.8087	NaN	NaN	NaN	NaN	13.239	NaN	NaN				NaN	0	4	NaN	NaN	0	NaN	P11216
NaN	NaN	NaN	NaN	NaN	NaN	NaN	NaN	NaN	NaN	NaN	NaN	NaN	NaN	NaN	NaN	NaN	NaN	NaN	NaN	NaN	NaN	NaN	NaN	NaN	NaN	11.5697				NaN	0	1	NaN	NaN	0	NaN	P11413
NaN	NaN	NaN	NaN	NaN	NaN	NaN	NaN	13.8143	NaN	13.577	NaN	NaN	13.8594	14.1152	14.0863	14.2284	13.7353	NaN	14.7089	13.9758	14.3792	14.2992	13.8315	14.2079	NaN	14.1497				NaN	0	14	NaN	NaN	0	NaN	P11766
NaN	NaN	NaN	NaN	NaN	NaN	NaN	14.5728	NaN	NaN	NaN	NaN	NaN	NaN	NaN	NaN	13.7587	NaN	NaN	15.0457	NaN	15.7254	NaN	14.6457	15.3613	13.9562	14.2612				NaN	0	8	NaN	NaN	0	NaN	P12236
NaN	NaN	NaN	NaN	NaN	NaN	NaN	NaN	13.1831	NaN	13.0627	NaN	NaN	NaN	12.6444	NaN	13.4087	NaN	NaN	13.7746	NaN	13.1183	13.4651	13.2247	13.7435	NaN	NaN				NaN	0	9	NaN	NaN	0	NaN	P12956
NaN	NaN	NaN	NaN	NaN	NaN	NaN	NaN	NaN	NaN	NaN	12.541	NaN	11.2207	12.987	NaN	13.4378	12.9447	NaN	14.4012	12.9102	13.6559	13.1632	12.9889	13.7497	12.2582	13.9391				NaN	0	13	NaN	NaN	0	NaN	P13010
NaN	NaN	NaN	NaN	NaN	NaN	NaN	NaN	NaN	NaN	NaN	NaN	NaN	NaN	NaN	NaN	NaN	NaN	NaN	12.2431	NaN	NaN	NaN	NaN	NaN	NaN	NaN				NaN	0	1	NaN	NaN	0	NaN	P13489
NaN	NaN	NaN	NaN	NaN	NaN	NaN	NaN	NaN	NaN	NaN	NaN	NaN	NaN	NaN	12.9865	NaN	NaN	NaN	NaN	NaN	NaN	NaN	NaN	NaN	NaN	NaN				NaN	0	1	NaN	NaN	0	NaN	P13611
NaN	NaN	NaN	NaN	NaN	NaN	NaN	NaN	12.2512	NaN	NaN	NaN	NaN	13.2945	NaN	12.5646	12.6578	NaN	12.3348	13.5286	NaN	16.0917	12.5256	12.4117	13.3058	NaN	NaN				NaN	0	10	NaN	NaN	0	NaN	P13637
NaN	NaN	NaN	NaN	NaN	NaN	NaN	NaN	NaN	NaN	NaN	NaN	NaN	NaN	NaN	NaN	NaN	NaN	NaN	NaN	NaN	12.3261	12.2611	12.5957	NaN	NaN	NaN				NaN	0	3	NaN	NaN	0	NaN	P13639
NaN	NaN	NaN	NaN	NaN	NaN	NaN	NaN	NaN	NaN	NaN	NaN	NaN	NaN	NaN	11.4733	13.5873	11.8644	NaN	NaN	NaN	NaN	NaN	NaN	NaN	11.4056	NaN				NaN	0	4	NaN	NaN	0	NaN	P13693
NaN	NaN	NaN	NaN	NaN	NaN	NaN	NaN	NaN	NaN	NaN	NaN	NaN	NaN	NaN	NaN	NaN	NaN	NaN	NaN	NaN	NaN	NaN	NaN	11.5851	NaN	NaN				NaN	0	1	NaN	NaN	0	NaN	P13861
NaN	NaN	NaN	NaN	NaN	NaN	NaN	NaN	NaN	NaN	NaN	NaN	NaN	NaN	NaN	11.7501	NaN	NaN	NaN	NaN	NaN	NaN	NaN	NaN	NaN	NaN	NaN				NaN	0	1	NaN	NaN	0	NaN	P13987
NaN	NaN	NaN	NaN	NaN	NaN	NaN	18.8997	18.4385	19.0006	17.7348	18.6886	17.8931	18.6101	18.4746	18.4071	17.8051	17.6836	17.6548	20.0964	19.0296	20.4546	18.7997	18.8276	18.229	18.5687	18.1496				NaN	0	20	NaN	NaN	0	NaN	P14136
NaN	NaN	NaN	NaN	NaN	NaN	NaN	15.7227	16.7071	NaN	15.5418	15.8853	15.2516	15.6855	NaN	15.8363	16.4704	15.766	NaN	16.6391	15.9387	16.0296	16.4731	16.429	16.3949	15.9534	15.9653				NaN	0	17	NaN	NaN	0	NaN	P14174
NaN	NaN	NaN	NaN	NaN	NaN	NaN	NaN	NaN	NaN	NaN	NaN	NaN	NaN	NaN	NaN	NaN	NaN	NaN	NaN	NaN	12.9717	NaN	NaN	NaN	NaN	NaN				NaN	0	1	NaN	NaN	0	NaN	P14314
NaN	NaN	NaN	NaN	NaN	NaN	NaN	NaN	NaN	NaN	NaN	NaN	NaN	NaN	NaN	NaN	NaN	NaN	NaN	NaN	NaN	NaN	NaN	NaN	NaN	NaN	NaN				NaN	0	0	NaN	NaN	0	NaN	P14406
NaN	NaN	NaN	NaN	NaN	NaN	NaN	NaN	NaN	NaN	NaN	NaN	NaN	10.6118	NaN	NaN	NaN	NaN	NaN	NaN	NaN	NaN	NaN	NaN	NaN	NaN	NaN				NaN	0	1	NaN	NaN	0	NaN	P14415
NaN	NaN	NaN	NaN	NaN	NaN	NaN	NaN	NaN	NaN	NaN	NaN	NaN	NaN	NaN	8.13602	NaN	NaN	NaN	NaN	NaN	NaN	NaN	NaN	NaN	NaN	NaN				NaN	0	1	NaN	NaN	0	NaN	P14550
NaN	NaN	NaN	NaN	NaN	NaN	NaN	NaN	NaN	NaN	NaN	NaN	NaN	NaN	NaN	NaN	NaN	NaN	NaN	12.6454	NaN	13.0625	NaN	NaN	12.9575	NaN	12.9793				NaN	0	4	NaN	NaN	0	NaN	P14625
NaN	NaN	NaN	NaN	NaN	NaN	NaN	NaN	NaN	NaN	NaN	NaN	NaN	NaN	10.1613	NaN	NaN	NaN	NaN	NaN	NaN	NaN	NaN	NaN	NaN	NaN	NaN				NaN	0	1	NaN	NaN	0	NaN	P63162
NaN	NaN	NaN	NaN	NaN	NaN	NaN	NaN	NaN	NaN	NaN	NaN	NaN	NaN	NaN	NaN	NaN	NaN	NaN	NaN	NaN	NaN	NaN	13.3587	13.8276	NaN	13.565				NaN	0	3	NaN	NaN	0	NaN	P14866
NaN	NaN	NaN	NaN	NaN	NaN	NaN	NaN	12.2173	NaN	NaN	NaN	NaN	NaN	NaN	NaN	12.6041	NaN	NaN	13.2988	NaN	12.7162	12.2439	NaN	NaN	NaN	12.6703				NaN	0	6	NaN	NaN	0	NaN	P14868
NaN	NaN	NaN	NaN	NaN	NaN	NaN	NaN	NaN	NaN	NaN	NaN	NaN	NaN	NaN	NaN	NaN	NaN	NaN	NaN	NaN	NaN	NaN	NaN	NaN	14.2165	NaN				NaN	0	1	NaN	NaN	0	NaN	P15090
NaN	NaN	NaN	NaN	NaN	NaN	NaN	16.9392	16.946	15.434	17.2033	16.714	15.3158	16.9952	16.153	16.5976	17.0121	16.5597	15.9307	17.9389	17.0135	17.1972	16.6981	16.7563	17.3522	16.8147	17.0961				NaN	0	20	NaN	NaN	0	NaN	P15104
NaN	NaN	NaN	NaN	NaN	NaN	NaN	14.2024	14.1378	NaN	13.6995	13.8871	13.7805	13.7283	14.1564	14.0541	14.7737	NaN	NaN	14.8702	NaN	NaN	NaN	13.512	14.202	13.5166	14.8406				NaN	0	14	NaN	NaN	0	NaN	P15121
NaN	NaN	NaN	NaN	NaN	NaN	NaN	NaN	NaN	NaN	NaN	NaN	NaN	NaN	NaN	NaN	NaN	NaN	NaN	NaN	13.0637	13.9189	NaN	NaN	13.0088	13.0309	NaN				NaN	0	4	NaN	NaN	0	NaN	P63000
NaN	NaN	NaN	NaN	NaN	NaN	NaN	NaN	NaN	NaN	NaN	10.8793	NaN	NaN	NaN	NaN	NaN	NaN	NaN	NaN	NaN	NaN	NaN	NaN	NaN	NaN	NaN				NaN	0	1	NaN	NaN	0	NaN	P15311
NaN	NaN	NaN	NaN	NaN	NaN	NaN	14.5515	NaN	NaN	NaN	NaN	NaN	NaN	NaN	14.5059	15.4556	NaN	NaN	15.1383	14.5675	15.3809	15.3753	14.4709	15.3403	13.6504	15.6693				NaN	0	11	NaN	NaN	0	NaN	P15531
NaN	NaN	NaN	NaN	NaN	NaN	NaN	NaN	NaN	NaN	NaN	NaN	NaN	NaN	11.2345	NaN	NaN	NaN	NaN	NaN	NaN	NaN	NaN	NaN	NaN	NaN	NaN				NaN	0	1	NaN	NaN	0	NaN	P15814
NaN	NaN	NaN	NaN	NaN	NaN	NaN	NaN	NaN	NaN	NaN	NaN	NaN	NaN	NaN	NaN	NaN	NaN	NaN	NaN	NaN	NaN	NaN	NaN	NaN	NaN	12.8679				NaN	0	1	NaN	NaN	0	NaN	P16104
NaN	NaN	NaN	NaN	NaN	NaN	NaN	NaN	NaN	NaN	NaN	NaN	12.6562	12.6411	13.1585	NaN	14.3932	NaN	13.2552	13.8385	13.2491	13.2389	13.669	13.0339	13.3153	13.1396	12.944				NaN	0	13	NaN	NaN	0	NaN	P16152
NaN	NaN	NaN	NaN	NaN	NaN	NaN	16.0776	16.3172	13.0236	15.996	15.248	15.1901	15.7044	15.4268	16.7483	16.4295	15.8707	14.0536	17.2229	16.1305	17.3386	17.0114	15.5305	16.8528	15.1826	17.2551				NaN	0	20	NaN	NaN	0	NaN	P16403
NaN	NaN	NaN	NaN	NaN	NaN	NaN	NaN	NaN	NaN	NaN	NaN	NaN	NaN	12.0442	NaN	NaN	NaN	NaN	NaN	NaN	NaN	NaN	NaN	NaN	NaN	NaN				NaN	0	1	NaN	NaN	0	NaN	P16520
NaN	NaN	NaN	NaN	NaN	NaN	NaN	13.2637	NaN	NaN	NaN	NaN	NaN	NaN	NaN	NaN	13.5651	NaN	NaN	NaN	12.7015	NaN	NaN	NaN	13.619	NaN	NaN				NaN	0	4	NaN	NaN	0	NaN	P16949
NaN	NaN	NaN	NaN	NaN	NaN	NaN	NaN	NaN	NaN	14.6697	15.1695	NaN	15.251	15.316	NaN	15.0616	NaN	NaN	16.0148	14.8553	15.4493	15.232	15.4289	15.7139	14.864	NaN				NaN	0	12	NaN	NaN	0	NaN	P17066
NaN	NaN	NaN	NaN	NaN	NaN	NaN	NaN	NaN	NaN	NaN	NaN	NaN	NaN	NaN	NaN	NaN	NaN	NaN	13.7198	NaN	NaN	NaN	NaN	NaN	NaN	NaN				NaN	0	1	NaN	NaN	0	NaN	P17174
NaN	NaN	NaN	NaN	NaN	NaN	NaN	NaN	NaN	NaN	NaN	NaN	NaN	NaN	NaN	8.02187	NaN	NaN	NaN	NaN	NaN	NaN	NaN	NaN	NaN	NaN	NaN				NaN	0	1	NaN	NaN	0	NaN	P17677
NaN	NaN	NaN	NaN	NaN	NaN	NaN	NaN	NaN	NaN	NaN	NaN	NaN	NaN	NaN	NaN	11.7888	NaN	NaN	NaN	NaN	NaN	NaN	NaN	NaN	NaN	12.2814				NaN	0	2	NaN	NaN	0	NaN	P17858
NaN	NaN	NaN	NaN	NaN	NaN	NaN	NaN	NaN	NaN	NaN	NaN	NaN	NaN	NaN	10.637	NaN	NaN	NaN	NaN	NaN	NaN	NaN	NaN	NaN	NaN	NaN				NaN	0	1	NaN	NaN	0	NaN	P17931
NaN	NaN	NaN	NaN	NaN	NaN	NaN	NaN	NaN	NaN	NaN	NaN	NaN	NaN	NaN	11.5523	NaN	NaN	NaN	NaN	NaN	NaN	NaN	NaN	NaN	NaN	NaN				NaN	0	1	NaN	NaN	0	NaN	P17980
NaN	NaN	NaN	NaN	NaN	NaN	NaN	NaN	NaN	NaN	NaN	NaN	NaN	NaN	NaN	NaN	NaN	NaN	NaN	NaN	NaN	12.3805	12.2934	NaN	NaN	NaN	NaN				NaN	0	2	NaN	NaN	0	NaN	P17987
NaN	NaN	NaN	NaN	NaN	NaN	NaN	NaN	NaN	NaN	NaN	13.6008	NaN	NaN	NaN	NaN	NaN	NaN	NaN	NaN	NaN	NaN	NaN	NaN	NaN	NaN	NaN				NaN	0	1	NaN	NaN	0	NaN	P18065
NaN	NaN	NaN	NaN	NaN	NaN	NaN	NaN	NaN	NaN	NaN	NaN	NaN	NaN	NaN	NaN	NaN	NaN	NaN	12.1055	NaN	NaN	NaN	NaN	NaN	NaN	NaN				NaN	0	1	NaN	NaN	0	NaN	P18085
NaN	NaN	NaN	NaN	NaN	NaN	NaN	NaN	NaN	NaN	NaN	12.5562	NaN	NaN	NaN	NaN	NaN	NaN	NaN	NaN	NaN	NaN	NaN	NaN	NaN	NaN	NaN				NaN	0	1	NaN	NaN	0	NaN	P18428
NaN	NaN	NaN	NaN	NaN	NaN	NaN	16.7478	16.6385	15.738	16.2825	16.8037	16.2246	16.8925	17.1959	16.8068	16.9351	16.6236	15.4322	17.5845	16.3252	16.8021	16.9281	16.8728	17.2432	16.4445	16.9919				NaN	0	20	NaN	NaN	0	NaN	P18669
NaN	NaN	NaN	NaN	NaN	NaN	NaN	NaN	NaN	13.1814	NaN	NaN	NaN	13.2835	NaN	NaN	13.343	NaN	NaN	13.7011	NaN	13.3024	NaN	13.3467	NaN	NaN	13.6155				NaN	0	7	NaN	NaN	0	NaN	P19338
NaN	NaN	NaN	NaN	NaN	NaN	NaN	NaN	13.5145	NaN	13.4375	NaN	NaN	13.3574	13.7913	14.2803	14.3448	14.2747	NaN	15.3648	NaN	14.653	14.0673	14.2581	14.7135	14.0752	14.525				NaN	0	14	NaN	NaN	0	NaN	P19367
NaN	NaN	NaN	NaN	NaN	NaN	NaN	NaN	NaN	NaN	NaN	NaN	NaN	NaN	NaN	NaN	NaN	NaN	NaN	NaN	NaN	11.314	NaN	NaN	NaN	NaN	NaN				NaN	0	1	NaN	NaN	0	NaN	P20336
NaN	NaN	NaN	NaN	NaN	NaN	NaN	NaN	NaN	NaN	NaN	NaN	NaN	NaN	NaN	NaN	NaN	NaN	NaN	NaN	NaN	NaN	NaN	NaN	13.2459	NaN	NaN				NaN	0	1	NaN	NaN	0	NaN	P20340
NaN	NaN	NaN	NaN	NaN	NaN	NaN	NaN	NaN	NaN	NaN	NaN	NaN	NaN	NaN	NaN	NaN	NaN	NaN	NaN	NaN	NaN	NaN	NaN	12.1556	NaN	NaN				NaN	0	1	NaN	NaN	0	NaN	P20618
NaN	NaN	NaN	NaN	NaN	NaN	NaN	13.4079	NaN	NaN	NaN	NaN	NaN	NaN	13.6932	NaN	13.148	NaN	NaN	NaN	NaN	NaN	13.4607	NaN	14.4269	13.4453	14.3016				NaN	0	7	NaN	NaN	0	NaN	P20941
NaN	NaN	NaN	NaN	NaN	NaN	NaN	14.718	14.2522	NaN	14.4819	14.4036	14.5313	14.4043	NaN	14.1534	NaN	14.6168	NaN	NaN	14.0879	14.7279	NaN	14.5581	14.9473	14.1656	NaN				NaN	0	13	NaN	NaN	0	NaN	P21266
NaN	NaN	NaN	NaN	NaN	NaN	NaN	NaN	NaN	NaN	NaN	NaN	NaN	NaN	NaN	NaN	NaN	NaN	NaN	NaN	NaN	NaN	NaN	11.6872	NaN	NaN	NaN				NaN	0	1	NaN	NaN	0	NaN	P21281
NaN	NaN	NaN	NaN	NaN	NaN	NaN	NaN	NaN	NaN	NaN	NaN	NaN	NaN	NaN	NaN	12.5686	NaN	NaN	NaN	NaN	12.2857	NaN	NaN	11.8053	NaN	NaN				NaN	0	3	NaN	NaN	0	NaN	P21333
NaN	NaN	NaN	NaN	NaN	NaN	NaN	NaN	NaN	NaN	NaN	10.3542	NaN	NaN	NaN	NaN	NaN	NaN	NaN	NaN	NaN	NaN	NaN	NaN	NaN	NaN	NaN				NaN	0	1	NaN	NaN	0	NaN	P21399
NaN	NaN	NaN	NaN	NaN	NaN	NaN	12.3142	NaN	NaN	NaN	NaN	NaN	NaN	NaN	NaN	NaN	NaN	NaN	12.1701	NaN	12.9976	NaN	NaN	NaN	11.9957	NaN				NaN	0	4	NaN	NaN	0	NaN	P21796
NaN	NaN	NaN	NaN	NaN	NaN	NaN	NaN	NaN	NaN	NaN	NaN	NaN	NaN	NaN	NaN	NaN	NaN	NaN	NaN	NaN	NaN	NaN	NaN	11.7211	NaN	NaN				NaN	0	1	NaN	NaN	0	NaN	P22061
NaN	NaN	NaN	NaN	NaN	NaN	NaN	13.6756	12.8954	NaN	13.4797	13.2136	NaN	13.0163	13.4637	13.7947	13.8517	13.6733	NaN	14.4576	13.4019	13.3329	14.1827	13.2039	13.4875	13.4138	14.0435				NaN	0	17	NaN	NaN	0	NaN	P22314
NaN	NaN	NaN	NaN	NaN	NaN	NaN	NaN	NaN	NaN	NaN	NaN	NaN	NaN	NaN	NaN	NaN	NaN	NaN	NaN	NaN	12.7265	NaN	NaN	NaN	NaN	NaN				NaN	0	1	NaN	NaN	0	NaN	P22392
NaN	NaN	NaN	NaN	NaN	NaN	NaN	NaN	14.0221	NaN	13.7675	14.2794	NaN	14.4923	14.8592	14.2368	14.6019	14.1255	NaN	15.2198	15.2517	14.1341	14.7938	14.4571	14.942	14.7351	15.0116				NaN	0	16	NaN	NaN	0	NaN	P22626
NaN	NaN	NaN	NaN	NaN	NaN	NaN	NaN	13.8068	NaN	NaN	NaN	NaN	NaN	14.5482	NaN	NaN	NaN	NaN	14.4811	NaN	NaN	NaN	13.4876	13.8652	NaN	NaN				NaN	0	5	NaN	NaN	0	NaN	P22676
NaN	NaN	NaN	NaN	NaN	NaN	NaN	NaN	NaN	NaN	NaN	NaN	NaN	NaN	NaN	12.4949	NaN	NaN	NaN	NaN	NaN	NaN	NaN	NaN	NaN	NaN	NaN				NaN	0	1	NaN	NaN	0	NaN	P22694
NaN	NaN	NaN	NaN	NaN	NaN	NaN	NaN	NaN	NaN	NaN	NaN	NaN	NaN	NaN	NaN	NaN	NaN	NaN	NaN	NaN	11.7401	NaN	NaN	NaN	NaN	NaN				NaN	0	1	NaN	NaN	0	NaN	P22695
NaN	NaN	NaN	NaN	NaN	NaN	NaN	NaN	NaN	NaN	NaN	NaN	NaN	NaN	NaN	NaN	NaN	NaN	NaN	13.6078	NaN	13.4299	13.4624	12.9903	13.9989	NaN	NaN				NaN	0	5	NaN	NaN	0	NaN	P23246
NaN	NaN	NaN	NaN	NaN	NaN	NaN	NaN	NaN	NaN	NaN	NaN	NaN	NaN	NaN	NaN	NaN	NaN	NaN	NaN	NaN	NaN	NaN	NaN	NaN	NaN	13.6242				NaN	0	1	NaN	NaN	0	NaN	P23284
NaN	NaN	NaN	NaN	NaN	NaN	NaN	NaN	NaN	NaN	NaN	NaN	NaN	NaN	9.86259	NaN	NaN	NaN	NaN	NaN	NaN	NaN	NaN	NaN	NaN	NaN	NaN				NaN	0	1	NaN	NaN	0	NaN	P23381
NaN	NaN	NaN	NaN	NaN	NaN	NaN	NaN	NaN	NaN	NaN	NaN	NaN	NaN	NaN	NaN	NaN	NaN	NaN	11.6439	NaN	NaN	NaN	NaN	NaN	NaN	NaN				NaN	0	1	NaN	NaN	0	NaN	P23396
NaN	NaN	NaN	NaN	NaN	NaN	NaN	NaN	NaN	NaN	NaN	NaN	NaN	NaN	NaN	10.835	NaN	NaN	NaN	NaN	NaN	NaN	NaN	NaN	NaN	NaN	NaN				NaN	0	1	NaN	NaN	0	NaN	P23515
NaN	NaN	NaN	NaN	NaN	NaN	NaN	13.7324	NaN	NaN	NaN	13.7472	NaN	13.6525	13.6934	NaN	NaN	13.413	NaN	14.0633	NaN	13.9749	13.8953	13.6344	13.9051	13.511	13.6311				NaN	0	12	NaN	NaN	0	NaN	P23526
NaN	NaN	NaN	NaN	NaN	NaN	NaN	15.0393	NaN	14.7651	14.6849	15.267	14.6129	14.839	15.1665	14.6649	15.2565	15.4895	NaN	15.6404	15.3272	15.8722	15.2429	15.5149	15.4643	15.2061	15.3601				NaN	0	18	NaN	NaN	0	NaN	P23528
NaN	NaN	NaN	NaN	NaN	NaN	NaN	NaN	NaN	NaN	NaN	NaN	NaN	NaN	NaN	NaN	NaN	NaN	NaN	NaN	NaN	NaN	NaN	NaN	NaN	NaN	NaN				NaN	0	0	NaN	NaN	0	NaN	P24534
NaN	NaN	NaN	NaN	NaN	NaN	NaN	NaN	NaN	NaN	NaN	NaN	NaN	NaN	NaN	NaN	NaN	NaN	NaN	11.7705	NaN	NaN	11.4318	NaN	11.77	NaN	NaN				NaN	0	3	NaN	NaN	0	NaN	P24539
NaN	NaN	NaN	NaN	NaN	NaN	NaN	12.7371	NaN	12.4591	NaN	12.4207	NaN	13.1211	NaN	NaN	NaN	NaN	NaN	13.499	NaN	NaN	NaN	NaN	NaN	NaN	NaN				NaN	0	5	NaN	NaN	0	NaN	P24666
NaN	NaN	NaN	NaN	NaN	NaN	NaN	14.8906	14.1662	NaN	12.8406	NaN	NaN	NaN	NaN	NaN	14.0545	13.7532	13.3485	15.3877	13.9727	15.7113	13.6494	15.4774	15.2964	13.8959	14.4323				NaN	0	14	NaN	NaN	0	NaN	P25705
NaN	NaN	NaN	NaN	NaN	NaN	NaN	NaN	NaN	NaN	NaN	NaN	NaN	NaN	10.1986	NaN	NaN	NaN	NaN	NaN	NaN	NaN	NaN	NaN	NaN	NaN	NaN				NaN	0	1	NaN	NaN	0	NaN	P25713
NaN	NaN	NaN	NaN	NaN	NaN	NaN	NaN	15.5052	NaN	NaN	NaN	NaN	NaN	NaN	NaN	14.7737	15.6076	NaN	NaN	15.1295	14.8111	14.8682	NaN	14.583	14.605	14.2047				NaN	0	9	NaN	NaN	0	NaN	P25786
NaN	NaN	NaN	NaN	NaN	NaN	NaN	NaN	NaN	NaN	NaN	NaN	NaN	NaN	NaN	NaN	NaN	NaN	NaN	NaN	NaN	NaN	NaN	NaN	12.6558	NaN	NaN				NaN	0	1	NaN	NaN	0	NaN	P25788
NaN	NaN	NaN	NaN	NaN	NaN	NaN	NaN	NaN	NaN	NaN	NaN	NaN	NaN	NaN	NaN	NaN	NaN	NaN	12.9467	NaN	NaN	NaN	NaN	12.3202	NaN	NaN				NaN	0	2	NaN	NaN	0	NaN	P25789
NaN	NaN	NaN	NaN	NaN	NaN	NaN	NaN	NaN	NaN	NaN	NaN	NaN	NaN	NaN	11.6669	NaN	NaN	NaN	NaN	NaN	NaN	NaN	NaN	NaN	NaN	NaN				NaN	0	1	NaN	NaN	0	NaN	P25800
NaN	NaN	NaN	NaN	NaN	NaN	NaN	NaN	NaN	NaN	13.0609	13.3344	13.5828	NaN	NaN	13.4336	14.0002	13.1364	NaN	14.1376	13.4105	13.901	13.4992	13.2201	13.4323	13.4959	13.9119				NaN	0	14	NaN	NaN	0	NaN	P26038
NaN	NaN	NaN	NaN	NaN	NaN	NaN	NaN	11.7349	NaN	NaN	NaN	NaN	11.6604	NaN	NaN	NaN	NaN	NaN	NaN	12.5282	NaN	13.5628	NaN	11.9786	NaN	NaN				NaN	0	5	NaN	NaN	0	NaN	P26447
NaN	NaN	NaN	NaN	NaN	NaN	NaN	NaN	NaN	NaN	NaN	NaN	NaN	NaN	NaN	11.4992	NaN	NaN	NaN	NaN	NaN	NaN	NaN	NaN	NaN	NaN	NaN				NaN	0	1	NaN	NaN	0	NaN	P26583
NaN	NaN	NaN	NaN	NaN	NaN	NaN	NaN	10.7547	NaN	NaN	NaN	NaN	NaN	NaN	NaN	NaN	NaN	NaN	NaN	NaN	NaN	NaN	NaN	NaN	NaN	NaN				NaN	0	1	NaN	NaN	0	NaN	P26639
NaN	NaN	NaN	NaN	NaN	NaN	NaN	NaN	NaN	NaN	NaN	NaN	NaN	NaN	NaN	NaN	NaN	NaN	NaN	NaN	NaN	12.7316	NaN	NaN	NaN	NaN	12.5787				NaN	0	2	NaN	NaN	0	NaN	P26641
NaN	NaN	NaN	NaN	NaN	NaN	NaN	NaN	NaN	NaN	NaN	NaN	NaN	NaN	NaN	NaN	16.4464	NaN	14.3218	12.6253	NaN	NaN	NaN	NaN	13.7354	NaN	NaN				NaN	0	4	NaN	NaN	0	NaN	P26998
NaN	NaN	NaN	NaN	NaN	NaN	NaN	13.6417	12.9794	NaN	NaN	NaN	NaN	13.4477	13.8567	NaN	13.7942	13.4516	NaN	14.4599	12.9906	14.0639	14.1062	13.4293	14.3741	14.0804	14.0218				NaN	0	14	NaN	NaN	0	NaN	P27348
NaN	NaN	NaN	NaN	NaN	NaN	NaN	NaN	NaN	NaN	NaN	NaN	NaN	NaN	12.5772	12.7039	12.9602	NaN	NaN	13.2899	NaN	NaN	NaN	12.5368	12.9163	NaN	13.2738				NaN	0	7	NaN	NaN	0	NaN	P27361
NaN	NaN	NaN	NaN	NaN	NaN	NaN	NaN	NaN	NaN	NaN	NaN	NaN	NaN	NaN	13.3334	12.7338	NaN	NaN	13.5006	NaN	NaN	13.3102	NaN	13.1445	NaN	NaN				NaN	0	5	NaN	NaN	0	NaN	P27695
NaN	NaN	NaN	NaN	NaN	NaN	NaN	NaN	NaN	NaN	NaN	NaN	NaN	NaN	NaN	12.7217	12.8261	NaN	NaN	NaN	NaN	NaN	13.2022	12.883	NaN	NaN	13.4181				NaN	0	5	NaN	NaN	0	NaN	P27797
NaN	NaN	NaN	NaN	NaN	NaN	NaN	NaN	12.1176	NaN	12.7481	NaN	NaN	NaN	NaN	12.1175	NaN	12.7592	NaN	12.703	NaN	12.118	NaN	NaN	12.3488	NaN	12.4025				NaN	0	8	NaN	NaN	0	NaN	P27816
NaN	NaN	NaN	NaN	NaN	NaN	NaN	NaN	NaN	NaN	NaN	NaN	NaN	NaN	NaN	NaN	NaN	NaN	NaN	NaN	NaN	NaN	NaN	12.4968	NaN	NaN	NaN				NaN	0	1	NaN	NaN	0	NaN	P27824
NaN	NaN	NaN	NaN	NaN	NaN	NaN	NaN	NaN	NaN	NaN	NaN	NaN	NaN	NaN	NaN	NaN	NaN	NaN	13.6388	NaN	NaN	NaN	NaN	NaN	NaN	NaN				NaN	0	1	NaN	NaN	0	NaN	P28066
NaN	NaN	NaN	NaN	NaN	NaN	NaN	NaN	NaN	NaN	NaN	NaN	NaN	NaN	NaN	13.0932	NaN	NaN	NaN	NaN	NaN	NaN	NaN	NaN	NaN	NaN	NaN				NaN	0	1	NaN	NaN	0	NaN	P28070
NaN	NaN	NaN	NaN	NaN	NaN	NaN	NaN	NaN	NaN	NaN	NaN	NaN	NaN	NaN	NaN	NaN	NaN	NaN	NaN	NaN	NaN	NaN	NaN	NaN	NaN	12.286				NaN	0	1	NaN	NaN	0	NaN	P28072
NaN	NaN	NaN	NaN	NaN	NaN	NaN	NaN	NaN	NaN	NaN	NaN	NaN	NaN	NaN	NaN	NaN	NaN	NaN	NaN	NaN	NaN	NaN	NaN	12.8433	NaN	NaN				NaN	0	1	NaN	NaN	0	NaN	P28074
NaN	NaN	NaN	NaN	NaN	NaN	NaN	NaN	NaN	NaN	NaN	13.1777	13.1587	NaN	12.7793	13.0115	13.0897	13.4097	NaN	13.419	12.9565	13.3267	13.1352	13.599	14.0317	12.1238	12.8445				NaN	0	14	NaN	NaN	0	NaN	P28161
NaN	NaN	NaN	NaN	NaN	NaN	NaN	NaN	NaN	NaN	NaN	NaN	NaN	NaN	NaN	NaN	NaN	NaN	NaN	NaN	NaN	NaN	13.513	NaN	NaN	NaN	NaN				NaN	0	1	NaN	NaN	0	NaN	P28482
NaN	NaN	NaN	NaN	NaN	NaN	NaN	NaN	NaN	13.9564	NaN	NaN	NaN	13.7862	NaN	13.5296	13.8644	NaN	13.4985	14.1913	NaN	14.1286	13.9141	14.1719	13.9414	NaN	14.0435				NaN	0	11	NaN	NaN	0	NaN	P28838
NaN	NaN	NaN	NaN	NaN	NaN	NaN	NaN	NaN	NaN	NaN	NaN	NaN	NaN	NaN	NaN	NaN	12.5235	12.5024	NaN	NaN	NaN	NaN	NaN	13.0922	NaN	NaN				NaN	0	3	NaN	NaN	0	NaN	P29218
NaN	NaN	NaN	NaN	NaN	NaN	NaN	NaN	NaN	NaN	NaN	NaN	NaN	NaN	10.75	NaN	NaN	NaN	NaN	NaN	NaN	NaN	NaN	NaN	NaN	NaN	NaN				NaN	0	1	NaN	NaN	0	NaN	P29317
NaN	NaN	NaN	NaN	NaN	NaN	NaN	16.271	16.0612	16.0185	15.4217	16.1073	15.0177	15.9412	16.7373	16.5295	16.9713	16.2283	15.2914	17.157	16.3236	16.6745	16.844	16.0303	17.2338	16.1966	16.7325				NaN	0	20	NaN	NaN	0	NaN	P29401
NaN	NaN	NaN	NaN	NaN	NaN	NaN	NaN	NaN	NaN	NaN	NaN	NaN	9.86312	NaN	NaN	NaN	NaN	NaN	NaN	NaN	NaN	NaN	NaN	NaN	NaN	NaN				NaN	0	1	NaN	NaN	0	NaN	P29692
NaN	NaN	NaN	NaN	NaN	NaN	NaN	18.5492	19.0496	18.513	19.06	18.9563	19.2267	19.0243	19.1164	19.5046	19.4255	19.2063	18.1071	19.9953	18.6764	19.463	19.2079	19.1118	19.2725	19.1057	19.9631				NaN	0	20	NaN	NaN	0	NaN	P29762
NaN	NaN	NaN	NaN	NaN	NaN	NaN	NaN	NaN	NaN	NaN	NaN	NaN	NaN	10.8296	NaN	NaN	NaN	NaN	12.7112	NaN	NaN	11.0213	NaN	12.5317	NaN	NaN				NaN	0	4	NaN	NaN	0	NaN	P29966
NaN	NaN	NaN	NaN	NaN	NaN	NaN	NaN	NaN	NaN	NaN	NaN	NaN	NaN	NaN	NaN	NaN	NaN	NaN	NaN	NaN	NaN	NaN	NaN	NaN	NaN	NaN				NaN	0	0	NaN	NaN	0	NaN	P30040
NaN	NaN	NaN	NaN	NaN	NaN	NaN	16.0108	15.7538	14.8894	15.4643	15.3021	15.0926	15.5091	15.4456	15.6025	15.9359	15.5218	15.2676	16.8185	15.8275	16.1981	15.9823	16.1763	16.0005	16.2451	15.8921				NaN	0	20	NaN	NaN	0	NaN	P30041
NaN	NaN	NaN	NaN	NaN	NaN	NaN	NaN	NaN	NaN	NaN	NaN	13.0883	NaN	NaN	NaN	13.2079	NaN	NaN	NaN	NaN	13.0183	NaN	NaN	NaN	NaN	NaN				NaN	0	3	NaN	NaN	0	NaN	P30043
NaN	NaN	NaN	NaN	NaN	NaN	NaN	14.1735	NaN	NaN	13.7755	13.603	NaN	13.4023	14.0458	NaN	13.7664	14.1206	NaN	14.2939	NaN	13.8405	13.7669	14.2233	14.0369	13.7909	13.8157				NaN	0	14	NaN	NaN	0	NaN	P30044
NaN	NaN	NaN	NaN	NaN	NaN	NaN	NaN	13.1642	NaN	NaN	12.963	12.5345	NaN	12.8847	12.9215	NaN	NaN	NaN	12.6441	12.6883	12.5385	12.8715	13.0484	12.5847	NaN	NaN				NaN	0	11	NaN	NaN	0	NaN	P30046
NaN	NaN	NaN	NaN	NaN	NaN	NaN	NaN	NaN	NaN	NaN	NaN	NaN	NaN	NaN	NaN	NaN	NaN	NaN	NaN	NaN	NaN	NaN	NaN	NaN	NaN	11.2178				NaN	0	1	NaN	NaN	0	NaN	P30049
NaN	NaN	NaN	NaN	NaN	NaN	NaN	18.0521	18.2579	17.1081	18.0358	17.4354	17.9014	17.5211	18.1737	18.1777	18.5024	18.1087	17.4452	18.8157	18.0063	18.1897	18.3636	17.8762	18.0799	17.9511	18.3665				NaN	0	20	NaN	NaN	0	NaN	P30086
NaN	NaN	NaN	NaN	NaN	NaN	NaN	NaN	NaN	NaN	NaN	NaN	NaN	13.5061	12.9841	13.2723	NaN	NaN	NaN	14.4777	NaN	14.3066	13.4731	13.9287	13.5564	NaN	13.6827				NaN	0	9	NaN	NaN	0	NaN	P30101
NaN	NaN	NaN	NaN	NaN	NaN	NaN	NaN	NaN	NaN	NaN	12.9925	NaN	NaN	13.4764	NaN	NaN	NaN	NaN	13.906	NaN	13.3942	13.3178	13.2011	13.7179	13.2372	13.5304				NaN	0	9	NaN	NaN	0	NaN	P30153
NaN	NaN	NaN	NaN	NaN	NaN	NaN	NaN	NaN	NaN	12.4597	NaN	NaN	NaN	NaN	NaN	NaN	NaN	NaN	NaN	NaN	14.1159	NaN	NaN	NaN	NaN	NaN				NaN	0	2	NaN	NaN	0	NaN	P30626
NaN	NaN	NaN	NaN	NaN	NaN	NaN	NaN	NaN	NaN	NaN	NaN	NaN	NaN	NaN	NaN	NaN	NaN	NaN	12.0589	NaN	NaN	12.5236	NaN	NaN	NaN	NaN				NaN	0	2	NaN	NaN	0	NaN	P30740
NaN	NaN	NaN	NaN	NaN	NaN	NaN	15.7586	15.9387	NaN	15.5565	16.0145	14.7239	16.4775	16.1923	15.8223	16.1825	NaN	14.682	16.5835	15.5192	15.8812	16.105	15.7123	16.3907	15.5793	15.9016				NaN	0	18	NaN	NaN	0	NaN	P31150
NaN	NaN	NaN	NaN	NaN	NaN	NaN	NaN	NaN	NaN	NaN	NaN	NaN	9.6418	NaN	NaN	NaN	NaN	NaN	NaN	NaN	NaN	NaN	NaN	NaN	NaN	NaN				NaN	0	1	NaN	NaN	0	NaN	P31930
NaN	NaN	NaN	NaN	NaN	NaN	NaN	NaN	NaN	NaN	NaN	NaN	NaN	NaN	13.043	NaN	NaN	NaN	NaN	NaN	NaN	NaN	NaN	NaN	NaN	NaN	NaN				NaN	0	1	NaN	NaN	0	NaN	P31943
NaN	NaN	NaN	NaN	NaN	NaN	NaN	NaN	14.1502	NaN	13.9209	13.885	NaN	14.134	NaN	14.9112	NaN	NaN	NaN	14.8245	NaN	14.708	14.8781	NaN	14.8631	NaN	15.5918				NaN	0	10	NaN	NaN	0	NaN	P31946
NaN	NaN	NaN	NaN	NaN	NaN	NaN	NaN	NaN	NaN	NaN	NaN	NaN	NaN	NaN	15.0164	NaN	NaN	NaN	NaN	NaN	NaN	NaN	NaN	NaN	NaN	NaN				NaN	0	1	NaN	NaN	0	NaN	P31947
NaN	NaN	NaN	NaN	NaN	NaN	NaN	NaN	13.0425	NaN	13.4246	NaN	NaN	13.0939	13.3846	13.2733	13.7247	NaN	NaN	13.6085	NaN	13.0436	13.9309	NaN	13.8914	13.4163	13.8638				NaN	0	12	NaN	NaN	0	NaN	P31948
NaN	NaN	NaN	NaN	NaN	NaN	NaN	NaN	NaN	NaN	NaN	NaN	NaN	NaN	NaN	NaN	NaN	NaN	NaN	10.4625	NaN	NaN	NaN	NaN	NaN	NaN	NaN				NaN	0	1	NaN	NaN	0	NaN	P32456
NaN	NaN	NaN	NaN	NaN	NaN	NaN	NaN	NaN	NaN	NaN	NaN	NaN	NaN	NaN	8.04275	NaN	NaN	NaN	NaN	NaN	NaN	NaN	NaN	NaN	NaN	NaN				NaN	0	1	NaN	NaN	0	NaN	P34896
NaN	NaN	NaN	NaN	NaN	NaN	NaN	NaN	NaN	NaN	NaN	NaN	NaN	NaN	NaN	NaN	NaN	NaN	NaN	12.4375	NaN	NaN	NaN	NaN	NaN	NaN	NaN				NaN	0	1	NaN	NaN	0	NaN	P34913
NaN	NaN	NaN	NaN	NaN	NaN	NaN	12.3738	NaN	NaN	NaN	12.8223	NaN	12.2295	12.8841	NaN	13.0309	NaN	NaN	13.5191	NaN	12.6647	13.2534	12.8327	13.4439	NaN	NaN				NaN	0	10	NaN	NaN	0	NaN	P34932
NaN	NaN	NaN	NaN	NaN	NaN	NaN	NaN	NaN	NaN	NaN	NaN	NaN	11.8927	NaN	NaN	12.7085	NaN	NaN	NaN	NaN	13.7689	NaN	12.5763	NaN	NaN	NaN				NaN	0	4	NaN	NaN	0	NaN	P35080
NaN	NaN	NaN	NaN	NaN	NaN	NaN	NaN	NaN	NaN	NaN	NaN	NaN	NaN	NaN	NaN	12.8067	NaN	NaN	NaN	NaN	NaN	NaN	NaN	NaN	NaN	NaN				NaN	0	1	NaN	NaN	0	NaN	P35237
NaN	NaN	NaN	NaN	NaN	NaN	NaN	12.633	NaN	NaN	12.7691	12.5836	NaN	12.9804	NaN	12.488	12.613	NaN	NaN	14.2705	13.4135	13.3578	13.7382	12.6872	14.5885	13.4005	12.7336				NaN	0	14	NaN	NaN	0	NaN	P35573
NaN	NaN	NaN	NaN	NaN	NaN	NaN	NaN	NaN	NaN	NaN	NaN	NaN	NaN	NaN	NaN	NaN	NaN	NaN	NaN	NaN	10.8854	NaN	NaN	NaN	NaN	NaN				NaN	0	1	NaN	NaN	0	NaN	P35579
NaN	NaN	NaN	NaN	NaN	NaN	NaN	NaN	NaN	NaN	NaN	NaN	NaN	NaN	NaN	NaN	NaN	NaN	NaN	NaN	NaN	11.8136	NaN	NaN	NaN	NaN	NaN				NaN	0	1	NaN	NaN	0	NaN	P35580
NaN	NaN	NaN	NaN	NaN	NaN	NaN	NaN	NaN	NaN	13.3759	NaN	NaN	NaN	NaN	NaN	NaN	NaN	NaN	14.0615	NaN	NaN	NaN	NaN	NaN	NaN	NaN				NaN	0	2	NaN	NaN	0	NaN	P35611
NaN	NaN	NaN	NaN	NaN	NaN	NaN	NaN	NaN	NaN	NaN	NaN	NaN	NaN	NaN	NaN	NaN	NaN	NaN	NaN	NaN	10.4571	NaN	NaN	NaN	NaN	NaN				NaN	0	1	NaN	NaN	0	NaN	P35637
NaN	NaN	NaN	NaN	NaN	NaN	NaN	NaN	NaN	NaN	NaN	NaN	NaN	11.6199	NaN	NaN	NaN	NaN	NaN	NaN	NaN	NaN	NaN	NaN	NaN	NaN	NaN				NaN	0	1	NaN	NaN	0	NaN	P36405
NaN	NaN	NaN	NaN	NaN	NaN	NaN	NaN	NaN	NaN	NaN	NaN	NaN	NaN	NaN	NaN	NaN	NaN	NaN	NaN	NaN	NaN	10.2172	NaN	NaN	NaN	NaN				NaN	0	1	NaN	NaN	0	NaN	P36543
NaN	NaN	NaN	NaN	NaN	NaN	NaN	13.8122	NaN	NaN	NaN	NaN	NaN	NaN	13.8911	NaN	13.2281	NaN	NaN	14.2276	NaN	14.3064	13.9321	NaN	16.207	NaN	14.535				NaN	0	8	NaN	NaN	0	NaN	P36575
NaN	NaN	NaN	NaN	NaN	NaN	NaN	NaN	NaN	NaN	12.9869	NaN	NaN	NaN	NaN	NaN	13.6203	NaN	NaN	13.5352	NaN	13.3106	NaN	13.1954	13.7906	13.1501	13.6163				NaN	0	8	NaN	NaN	0	NaN	P36871
NaN	NaN	NaN	NaN	NaN	NaN	NaN	NaN	NaN	NaN	NaN	NaN	NaN	NaN	NaN	NaN	NaN	NaN	NaN	12.8536	NaN	NaN	NaN	NaN	NaN	NaN	NaN				NaN	0	1	NaN	NaN	0	NaN	P37108
NaN	NaN	NaN	NaN	NaN	NaN	NaN	NaN	NaN	NaN	NaN	NaN	NaN	NaN	NaN	NaN	NaN	NaN	NaN	11.9804	NaN	11.6299	NaN	NaN	11.6737	NaN	NaN				NaN	0	3	NaN	NaN	0	NaN	P84074
NaN	NaN	NaN	NaN	NaN	NaN	NaN	NaN	13.0312	NaN	NaN	13.6431	NaN	NaN	13.7098	NaN	13.867	13.191	NaN	13.8808	NaN	13.3387	13.6274	13.6952	13.3722	13.3608	13.8293				NaN	0	12	NaN	NaN	0	NaN	P37802
NaN	NaN	NaN	NaN	NaN	NaN	NaN	16.3589	16.0497	14.9103	15.8305	16.1842	14.9574	15.3496	16.0887	16.7803	16.9454	16.2248	14.972	17.2528	16.1209	16.0015	16.8881	16.2146	17.0971	15.9603	17.2493				NaN	0	20	NaN	NaN	0	NaN	P37837
NaN	NaN	NaN	NaN	NaN	NaN	NaN	NaN	NaN	NaN	NaN	NaN	NaN	NaN	NaN	NaN	13.0351	NaN	NaN	NaN	NaN	NaN	NaN	NaN	NaN	NaN	NaN				NaN	0	1	NaN	NaN	0	NaN	P38159
NaN	NaN	NaN	NaN	NaN	NaN	NaN	13.9469	13.498	NaN	NaN	13.2538	NaN	NaN	NaN	13.3925	14.0993	NaN	12.7452	14.9409	12.6266	14.4627	14.0437	13.154	14.473	13.0061	14.0608				NaN	0	14	NaN	NaN	0	NaN	P38606
NaN	NaN	NaN	NaN	NaN	NaN	NaN	NaN	NaN	NaN	NaN	NaN	NaN	NaN	NaN	NaN	NaN	NaN	NaN	12.5434	NaN	NaN	NaN	NaN	NaN	NaN	NaN				NaN	0	1	NaN	NaN	0	NaN	P38646
NaN	NaN	NaN	NaN	NaN	NaN	NaN	NaN	NaN	NaN	NaN	NaN	NaN	NaN	NaN	NaN	NaN	NaN	NaN	10.7974	NaN	NaN	NaN	NaN	NaN	NaN	NaN				NaN	0	1	NaN	NaN	0	NaN	P38919
NaN	NaN	NaN	NaN	NaN	NaN	NaN	NaN	NaN	NaN	NaN	NaN	NaN	NaN	NaN	NaN	NaN	NaN	NaN	NaN	NaN	NaN	11.0412	NaN	NaN	NaN	NaN				NaN	0	1	NaN	NaN	0	NaN	P39019
NaN	NaN	NaN	NaN	NaN	NaN	NaN	NaN	NaN	NaN	12.1291	NaN	NaN	NaN	NaN	NaN	12.2066	NaN	NaN	13.4379	NaN	NaN	NaN	NaN	NaN	NaN	NaN				NaN	0	3	NaN	NaN	0	NaN	P39687
NaN	NaN	NaN	NaN	NaN	NaN	NaN	NaN	NaN	NaN	NaN	NaN	10.1828	NaN	NaN	NaN	NaN	NaN	NaN	NaN	NaN	NaN	NaN	NaN	NaN	NaN	NaN				NaN	0	1	NaN	NaN	0	NaN	P40121
NaN	NaN	NaN	NaN	NaN	NaN	NaN	NaN	NaN	NaN	NaN	NaN	NaN	NaN	NaN	NaN	NaN	NaN	NaN	NaN	NaN	NaN	NaN	NaN	12.2207	NaN	11.0984				NaN	0	2	NaN	NaN	0	NaN	P40227
[truncated: 301 more rows]
